# Supplementary material for: iDEP: an integrated web application for differential expression and pathway analysis of RNA-Seq data
Source: BMC Bioinformatics. 2018 Dec 19;19:534. doi: 10.1186/s12859-018-2486-6 (PMC6299935; doi:10.1186/s12859-018-2486-6)
Supplement: Supplementary file 1 — Tables S1-S16. Table S1. contains list of 220 species covered by current version of iDEP. Table S2. include the 2196 types of gene IDs that can be recognized. Tables S3-S16. are results from the analyses of two example datasets. (XLSX 1970 kb) [file 12859_2018_2486_MOESM1_ESM.xlsx]

## Sheet: S1 species
Ensembl
taxon_id	Genome (version)	Academic Name	Common Name	KEGG
6239	Caenorhabditis elegans (WBcel235)	caenorhabditis elegans	C.elegans	cel
7227	Fruitfly (BDGP6)	drosophila melanogaster	fruit fly	dme
9606	Human (GRCh38.p12)	homo sapiens	human	hsa
10090	Mouse (GRCm38.p6)	mus musculus	house mouse	mmu
10116	Rat (Rnor_6.0)	rattus norvegicus	Norway rat	rno
7955	Zebrafish (GRCz11)	danio rerio	zebrafish	dre
9598	Chimpanzee (Pan_tro_3.0)	pan troglodytes	chimpanzee	ptr
9031	Chicken (Gallus_gallus-5.0)	gallus gallus	chicken	gga
9615	Dog (CanFam3.1)	canis familiaris	dog	cfa
9913	Cow (UMD3.1)	bos taurus	cattle	bta
9823	Pig (Sscrofa11.1)	sus scrofa	pig	ssc
8364	Xenopus (JGI 4.2)	xenopus tropicalis	western clawed frog	xtr
9544	Macaque (Mmul_8.0.1)	macaca mulatta	rhesus monkey	mcc
13616	Opossum (monDom5)	monodelphis domestica	gray short-tailed opossum	mdo
9258	Platypus (OANA5)	ornithorhynchus anatinus	platypus	oaa
7719	C.intestinalis (KH)	ciona intestinalis	Sea squirt Ciona intestinalis	cin
9796	Horse (Equ Cab 2)	equus caballus	horse	ecb
59729	Zebra Finch (taeGut3.2.4)	taeniopygia guttata	zebra finch	tgu
9646	Panda (ailMel1)	ailuropoda melanoleuca	giant panda	aml
9601	Orangutan (PPYG2)	pongo abelii	Bornean orangutan	pon
9103	Turkey (Turkey_2.01)	meleagris gallopavo	domestic turkey	mgp
28377	Anole lizard (AnoCar2.0)	anolis carolinensis	green anole	acs
9597	Bonobo (panpan1.1)	pan paniscus	bonobo	pps
9305	Tasmanian devil (Devil_ref v7.0)	sarcophilus harrisii	Tasmanian devil	shr
9685	Cat (Felis_catus_8.0)	felis catus	domestic cat	fca
31033	Fugu (FUGU 4.0)	takifugu rubripes	torafugu	tru
9595	Gorilla (gorGor4)	gorilla gorilla	Western Lowland Gorilla	ggo
8090	Medaka (HdrR)	oryzias latipes	Japanese medaka	ola
10181	Naked mole-rat female (HetGla_female_1.0)	heterocephalus glaber female	naked mole-rat	hgl
10181	Naked mole-rat male (HetGla_1.0)	heterocephalus glaber male	naked mole-rat	hgl
10029	Chinese hamster CriGri (CriGri_1.0)	cricetulus griseus crigri	Chinese hamster	cge
10029	Chinese hamster CHOK1GS (CHOK1GS_HDv1)	cricetulus griseus chok1gshd	Chinese hamster	cge
59894	Flycatcher (FicAlb_1.4)	ficedula albicollis	Collared flycatcher	fab
8839	Duck (BGI_duck_1.0)	anas platyrhynchos	mallard	apla
9925	Goat (ARS1)	capra hircus	goat	chx
7897	Coelacanth (LatCha1)	latimeria chalumnae	coelacanth	lcm
9541	Crab-eating macaque (Macaca_fascicularis_5.0)	macaca fascicularis	Crab-eating macaque	mcf
8083	Platyfish (Xipmac4.4.2)	xiphophorus maculatus	southern platyfish	xma
13735	Chinese softshell turtle (PelSin_1.0)	pelodiscus sinensis	Chinese softshell turtle	pss
9940	Sheep (Oar_v3.1)	ovis aries	Domestic sheep	oas
9483	Marmoset (ASM275486v1)	callithrix jacchus	white-tufted-ear marmoset	cjc
61853	Gibbon (Nleu_3.0)	nomascus leucogenys	Northern white-cheeked gibbon	nle
1026970	Upper Galilee mountains blind mole rat (S.galili_v1.0)	nannospalax galili	Upper Galilee mountains blind mole rat	ngi
9986	Rabbit (OryCun2.0)	oryctolagus cuniculus	rabbit	ocu
61622	Golden snub-nosed monkey (Rrox_v1)	rhinopithecus roxellana	Golden snub-nosed monkey	rro
99883	Tetraodon (TETRAODON 8.0)	tetraodon nigroviridis	spotted green pufferfish	tng
39432	Bolivian squirrel monkey (SaiBol1.0)	saimiri boliviensis boliviensis	Bolivian squirrel monkey	sbq
9785	Elephant (Loxafr3.0)	loxodonta africana	African savanna elephant	lav
60711	Vervet-AGM (ChlSab1.1)	chlorocebus sabaeus	African green monkey	csab
61621	Black snub-nosed monkey (ASM169854v1)	rhinopithecus bieti	Black snub-nosed monkey	rbb
7994	Cave fish (AstMex102)	astyanax mexicanus	Blind cave fish	amex
4932	Saccharomyces cerevisiae (R64-1-1)	saccharomyces cerevisiae	bakers yeast	sce
7757	Lamprey (Pmarinus_7.0)	petromyzon marinus	sea lamprey
7918	Spotted gar (LepOcu1)	lepisosteus oculatus	Spotted gar
8049	Cod (gadMor1)	gadus morhua	Atlantic cod
8128	Tilapia (Orenil1.0)	oreochromis niloticus	Nile tilapia
9315	Wallaby (Meug_1.0)	notamacropus eugenii	tammar wallaby
9358	Sloth (choHof1)	choloepus hoffmanni	Hoffmanns two-fingered sloth
9361	Armadillo (Dasnov3.0)	dasypus novemcinctus	nine-banded armadillo
9365	Hedgehog (eriEur1)	erinaceus europaeus	western European hedgehog
9371	Lesser hedgehog tenrec (TENREC)	echinops telfairi	small Madagascar hedgehog
9531	Sooty mangabey (Caty_1.0)	cercocebus atys	Sooty mangabey
9545	Pig-tailed macaque (Mnem_1.0)	macaca nemestrina	Pig-tailed macaque
9555	Olive baboon (Panu_3.0)	papio anubis	Olive baboon
9568	Drill (Mleu.le_1.0)	mandrillus leucophaeus	Drill
9669	Ferret (MusPutFur1.0)	mustela putorius furo	Domestic ferret
9739	Dolphin (turTru1)	tursiops truncatus	bottlenosed dolphin
9813	Hyrax (proCap1)	procavia capensis	cape rock hyrax
9978	Pika (OchPri2.0-Ens)	ochotona princeps	American pika
10020	Kangaroo rat (Dord_2.0)	dipodomys ordii	Ords kangaroo rat
10036	Golden Hamster (MesAur1.0)	mesocricetus auratus	Golden Hamster
10089	Ryukyu mouse (CAROLI_EIJ_v1.1)	mus caroli	Ryukyu mouse
10093	Shrew mouse (PAHARI_EIJ_v1.1)	mus pahari	Shrew mouse
10096	Algerian mouse (SPRET_EiJ_v1)	mus spretus	algerian mouse
10141	Guinea Pig (Cavpor3.0)	cavia porcellus	domestic guinea pig
10160	Degu (OctDeg1.0)	octodon degus	Degu
30538	Alpaca (vicPac1)	vicugna pacos	alpaca
30608	Mouse Lemur (Mmur_3.0)	microcebus murinus	gray mouse lemur
30611	Bushbaby (OtoGar3)	otolemur garnettii	small-eared galago
34839	Long-tailed chinchilla (ChiLan1.0)	chinchilla lanigera	Long-tailed chinchilla
37293	Mas night monkey (Anan_2.0)	aotus nancymaae	Mas night monkey
37347	Tree Shrew (tupBel1)	tupaia belangeri	northern tree shrew
37548	Brazilian guinea pig (CavAp1.0)	cavia aperea	Brazilian guinea pig
42254	Shrew (sorAra1)	sorex araneus	European shrew
43179	Squirrel (SpeTri2.0)	ictidomys tridecemlineatus	thirteen-lined ground squirrel
48698	Amazon molly (Poecilia_formosa-5.1.2)	poecilia formosa	Amazon molly
51337	Lesser Egyptian jerboa (JacJac1.0)	jaculus jaculus	Lesser Egyptian jerboa
51511	C.savignyi (CSAV 2.0)	ciona savignyi	Sea squirt Ciona savignyi
59463	Microbat (Myoluc2.0)	myotis lucifugus	little brown bat
69293	Stickleback (BROAD S1)	gasterosteus aculeatus	three-spined stickleback
79684	Prairie vole (MicOch1.0)	microtus ochrogaster	vole
132908	Megabat (pteVam1)	pteropus vampyrus	large flying fox
230844	Northern American deer mouse (Pman_1.0)	peromyscus maniculatus bairdii	Northern American deer mouse
336983	Angola colobus (Cang.pa_1.0)	colobus angolensis palliatus	Angola colobus
379532	Coquerels sifaka (Pcoq_1.0)	propithecus coquereli	Coquerels sifaka
885580	Damara mole rat (DMR_v1.0)	fukomys damarensis	Damara mole rat
1737458	Capuchin (Cebus_imitator-1.0)	cebus capucinus	White-headed capuchin
1868482	Tarsier (Tarsius_syrichta-2.0.1)	carlito syrichta	Philippine tarsier
Ensembl Plants
taxon_id	Genome	Academic Name	Common Name	KEGG
3702	Arabidopsis thaliana (TAIR10)	arabidopsis thaliana	thale-cress	ath
280699	Cyanidioschyzon merolae (ASM9120v1)	cyanidioschyzon merolae	a red algae	cme
39947	Oryza sativa Japonica (IRGSP-1.0)	oryza sativa	Japonica rice	osa
436017	Ostreococcus lucimarinus (ASM9206v1)	ostreococcus lucimarinus	a green algae	olu
3055	Chlamydomonas reinhardtii (v3.1)	chlamydomonas reinhardtii	a green algae	cre
3218	Physcomitrella patens (ASM242v1)	physcomitrella patens	a moss	ppp
3694	Populus trichocarpa (JGI2.0)	populus trichocarpa	western balsam poplar	pop
29760	Vitis vinifera (IGGP_12x)	vitis vinifera	wine grape	vvi
4558	Sorghum bicolor (Sorghum_bicolor_NCBIv3)	sorghum bicolor		sbi
4577	Zea mays (B73 RefGen_v4)	zea mays	maize	zma
88036	Selaginella moellendorffii (v1.0)	selaginella moellendorffii	a spike moss	smo
81972	Arabidopsis lyrata (v.1.0)	arabidopsis lyrata	lyrate rockcress	aly
3847	Glycine max (Glycine_max_v2.0)	glycine max		gmx
3880	Medicago truncatula (MedtrA17_4.0)	medicago truncatula	barrel medic	mtr
15368	Brachypodium distachyon (v1.0)	brachypodium distachyon	purple false brome	bdi
3659	Cucumis sativus (ASM407v2)	cucumis sativus		csv
4081	Solanum lycopersicum (SL2.50)	solanum lycopersicum		sly
4555	Setaria italica (JGIv2.0)	setaria italica	foxtail millet	sita
2769	Chondrus crispus (ASM35022v2)	chondrus crispus		ccp
130081	Galdieria sulphuraria (ASM34128v1)	galdieria sulphuraria		gsl
4113	Solanum tuberosum (SolTub_3.0)	solanum tuberosum	potato	sot
13333	Amborella trichopoda (AMTR1.0)	amborella trichopoda	Amborella	atr
3641	Theobroma cacao (Theobroma_cacao_20110822)	theobroma cacao	cocoa	tcc
4533	Oryza brachyantha (Oryza_brachyantha.v1.4b)	oryza brachyantha		obr
3760	Prunus persica (Prunus_persica_NCBIv2)	prunus persica		pper
3885	Phaseolus vulgaris (PhaVulg1_0)	phaseolus vulgaris		pvu
214687	Musa acuminata (MA1)	musa acuminata	banana	mus
3555	Beta vulgaris subsp. vulgaris (RefBeet-1.2.2)	beta vulgaris		bvg
109376	Brassica oleracea (v2.1)	brassica oleracea		boe
3708	Brassica napus (AST_PRJEB5043_v1)	brassica napus		bna
29730	Gossypium raimondii (Graimondii2_0)	gossypium raimondii		gra
3871	Lupinus angustifolius (LupAngTanjil_v1.0)	lupinus angustifolius		lang
4232	Helianthus annuus (HanXRQr1.0)	helianthus annuus		han
3983	Manihot esculenta (Manihot_esculenta_v6)	manihot esculenta
4528	Oryza longistaminata (O_longistaminata_v1.0)	oryza longistaminata
4529	Oryza rufipogon (OR_W1943)	oryza rufipogon	common wild rice
4536	Oryza nivara (AWHD00000000)	oryza nivara
4537	Oryza punctata (AVCL00000000)	oryza punctata
4538	Oryza glaberrima (AGI1.1)	oryza glaberrima	African rice
4565	Triticum aestivum (TGACv1)	triticum aestivum
4572	Triticum urartu (ASM34745v1)	triticum urartu	an einkorn
37682	Aegilops tauschii (ASM34733v1)	aegilops tauschii	Tauschs goatgrass	ats
39946	Oryza sativa Indica (ASM465v1)	oryza indica	Indica rice
40148	Oryza glumaepatula (ALNU02000000)	oryza glumaepatula
40149	Oryza meridionalis (Oryza_meridionalis_v1.3)	oryza meridionalis	Oryza meridionalis
49451	Nicotiana attenuata str. UT (NIATTr2)	nicotiana attenuata
51351	Brassica rapa (IVFCAASv1)	brassica rapa	field mustard	brp
55577	Dioscorea rotundata (TDr96_F1_Pseudo_Chromosome_v1.0)	dioscorea rotundata
57577	Trifolium pratense (Trpr)	trifolium pratense
65489	Oryza barthii (O.barthii_v1)	oryza barthii	African wild rice
77586	Leersia perrieri (Lperr_V1.4)	leersia perrieri	Leersia
112509	Hordeum vulgare (IBSC v2)	hordeum vulgare	Barley
210143	Corchorus capsularis (CCACVL1_1.0)	corchorus capsularis
Ensembl Metazoa
taxon_id	Genome	Academic Name	Common Name	KEGG
7668	Strongylocentrotus purpuratus (Spur_3.1)	strongylocentrotus purpuratus	purple sea urchin	spu
46245	Drosophila pseudoobscura (Dpse_3.0)	drosophila pseudoobscura		dpo
45351	Nematostella vectensis (ASM20922v1)	nematostella vectensis	starlet sea anemone	nve
7070	Tribolium castaneum (Tcas5.2)	tribolium castaneum	red flour beetle	tca
6279	Brugia malayi (Bmal-4.0)	brugia malayi		bmy
7159	Aedes aegypti (AaegL3)	aedes aegypti	yellow fever mosquito	aag
6238	Caenorhabditis briggsae (CB4)	caenorhabditis briggsae		cbr
7460	Apis mellifera (Amel_4.5)	apis mellifera	European honey bee	ame
7217	Drosophila ananassae (dana_caf1)	drosophila ananassae		dan
7220	Drosophila erecta (dere_caf1)	drosophila erecta		der
7222	Drosophila grimshawi (dgri_caf1)	drosophila grimshawi		dgr
7230	Drosophila mojavensis (dmoj_caf1)	drosophila mojavensis		dmo
7234	Drosophila persimilis (dper_caf1)	drosophila persimilis		dpe
7238	Drosophila sechellia (dsec_caf1)	drosophila sechellia		dse
7240	Drosophila simulans (ASM75419v3)	drosophila simulans		dsi
7244	Drosophila virilis (dvir_caf1)	drosophila virilis		dvi
7260	Drosophila willistoni (dwil_caf1)	drosophila willistoni		dwi
7245	Drosophila yakuba (dyak_caf1)	drosophila yakuba		dya
10228	Trichoplax adhaerens (ASM15027v1)	trichoplax adhaerens		tad
7029	Acyrthosiphon pisum (Acyr_2.0)	acyrthosiphon pisum	pea aphid	api
7176	Culex quinquefasciatus (CpipJ2)	culex quinquefasciatus	southern house mosquito	cqu
7425	Nasonia vitripennis (Nvit_2.1)	nasonia vitripennis	jewel wasp	nvi
6183	Schistosoma mansoni (ASM23792v2)	schistosoma mansoni	blood fluke	smm
6945	Ixodes scapularis (IscaW1)	ixodes scapularis	black-legged tick	isc
121224	Pediculus humanus (PhumU2)	pediculus humanus		phu
6334	Trichinella spiralis (Tspiralis1)	trichinella spiralis	pork worm	tsp
400682	Amphimedon queenslandica (Aqu1)	amphimedon queenslandica		aqu
7209	Loa loa (Loa_loa_V3)	loa loa	eye worm	loa
7091	Bombyx mori (ASM15162v1)	bombyx mori	silkworm	bmor
6412	Helobdella robusta (Helro1)	helobdella robusta	freshwater leech	hro
225164	Lottia gigantea (Lotgi1)	lottia gigantea	owl limpet	lgi
13686	Solenopsis invicta (Si_gnG)	solenopsis invicta	red fire ant	soc
29159	Crassostrea gigas (oyster_v9)	crassostrea gigas	Pacific oyster	crg
37653	Octopus bimaculoides (PRJNA270931)	octopus bimaculoides	California two-spot octopus	obi
6669	Daphnia pulex (V1.0)	daphnia pulex	common water flea	dpx
132113	Bombus impatiens (BIMP_2.0)	bombus impatiens		bim
30195	Bombus terrestris (Bter_1.0)	bombus terrestris	buff-tailed bumblebee	bter
77166	Dendroctonus ponderosae (DendPond_male_1.0)	dendroctonus ponderosae	mountain pine beetle	dpa
32264	Tetranychus urticae (ASM23943v1)	tetranychus urticae	two-spotted spider mite	tut
7574	Lingula anatina (LinAna1.0)	lingula anatina		lak
12957	Atta cephalotes (Attacep1.0)	atta cephalotes	leaf-cutter ant	acep
136037	Zootermopsis nevadensis (ZooNev1.0)	zootermopsis nevadensis	Nevada dampwood termite	zne
6282	Onchocerca volvulus (ASM49940v2)	onchocerca volvulus
7165	Anopheles gambiae (AgamP4)	anopheles gambiae	African malaria mosquito	aga
7375	Lucilia cuprina (ASM118794v1)	lucilia cuprina
13037	Danaus plexippus (Dpv3)	danaus plexippus	monarch butterfly	dpl
13249	Rhodnius prolixus (RproC3)	rhodnius prolixus
27923	Mnemiopsis leidyi (MneLei_Aug2011)	mnemiopsis leidyi	warty comb jelly
31234	Caenorhabditis remanei (C_remanei-15.0.1)	caenorhabditis remanei
34506	Strongyloides ratti (S_ratti_ED321_v5_0_4)	strongyloides ratti
34740	Heliconius melpomene (Hmel1)	heliconius melpomene	postman butterfly
35525	Daphnia magna str. Xinb3 (daphmag2.4)	daphnia magna
36166	Megaselia scalaris (Msca1)	megaselia scalaris
39758	Mayetiola destructor (Mdes_1.0)	mayetiola destructor	Hessian fly
43151	Anopheles darlingi (AdarC3)	anopheles darlingi
52283	Sarcoptes scabiei (SscaA1)	sarcoptes scabiei
54126	Pristionchus pacificus (P_pacificus-5.0)	pristionchus pacificus
72036	Lepeophtheirus salmonis (LSalAtl2s)	lepeophtheirus salmonis	Salmon louse
104782	Adineta vaga (AMS_PRJEB1171_v1)	adineta vaga
113334	Melitaea cinxia (MelCinx1.0)	melitaea cinxia	Glanville fritillary
126957	Strigamia maritima (Smar1)	strigamia maritima
135651	Caenorhabditis brenneri (C_brenneri-6.0.1b)	caenorhabditis brenneri
139649	Teleopsis dalmanni (Tel_dalmanni_2A_v1.0)	teleopsis dalmanni
217634	Anoplophora glabripennis (Agla_1.0)	anoplophora glabripennis
281687	Caenorhabditis japonica (C_japonica-7.0.1)	caenorhabditis japonica
283909	Capitella teleta (Capitella teleta v1.0)	capitella teleta	bristle worm
315563	Belgica antarctica (ASM77530v1)	belgica antarctica
407821	Stegodyphus mimosarum (Stegodyphus_mimosarum_v1)	stegodyphus mimosarum
669202	Thelohanellus kitauei (ASM82789v1)	thelohanellus kitauei

## Sheet: S2 Gene IDs
name	description	counts	species code	Species	exampleID
ensembl_gene_id	Gene stable ID	63967	hsapiens_gene_ensembl	Human	ENSG00000170525 ;ENSG00000175658 ;ENSG00000214654 ;ENSG00000066382 ;ENSG00000264116
ensembl_gene_id_version	Gene stable ID version	63967	hsapiens_gene_ensembl	Human	ENSG00000257582.5 ;ENSG00000234443.9 ;ENSG00000227161.1 ;ENSG00000249443.1 ;ENSG00000198740.8
ensembl_transcript_id	Transcript stable ID	219288	hsapiens_gene_ensembl	Human	ENST00000400564 ;ENST00000495677 ;ENST00000585028 ;ENST00000451127 ;ENST00000312547
ensembl_transcript_id_version	Transcript stable ID version	219288	hsapiens_gene_ensembl	Human	ENST00000411985.5 ;ENST00000476241.2 ;ENST00000515717.1 ;ENST00000562117.1 ;ENST00000391209.2
ensembl_peptide_id	Protein stable ID	104818	hsapiens_gene_ensembl	Human	ENSP00000474491 ;ENSP00000393847 ;ENSP00000423339 ;ENSP00000394101 ;ENSP00000355156
ensembl_peptide_id_version	Protein stable ID version	104818	hsapiens_gene_ensembl	Human	ENSP00000407140.1 ;ENSP00000375644.3 ;ENSP00000342235.4 ;ENSP00000432759.1 ;ENSP00000369370.1
ensembl_exon_id	Exon stable ID	746822	hsapiens_gene_ensembl	Human	ENSE00001861818 ;ENSE00003628284 ;ENSE00001741277 ;ENSE00003198942 ;ENSE00002130371
ccds	CCDS ID	32508	hsapiens_gene_ensembl	Human	CCDS7747 ;CCDS77993 ;CCDS7960 ;CCDS9372 ;CCDS41270
clone_based_ensembl_gene	Clone-based (Ensembl) gene ID	20905	hsapiens_gene_ensembl	Human	AP003174.2 ;AL356133.2 ;AC005476.1 ;AC099489.3 ;AL132780.5
clone_based_ensembl_transcript	Clone-based (Ensembl) transcript ID	27261	hsapiens_gene_ensembl	Human	AC044810.5-203 ;AC145146.2-201 ;AC083841.2-201 ;AC099548.2-207 ;AC019176.1-201
embl	European Nucleotide Archive ID	177156	hsapiens_gene_ensembl	Human	AC087236 ;BC015578 ;M14333 ;AL121786 ;AB451227
arrayexpress	Expression Atlas ID	63967	hsapiens_gene_ensembl	Human	ENSG00000114124 ;ENSG00000275503 ;ENSG00000277188 ;ENSG00000196620 ;ENSG00000179604
hgnc_id	HGNC ID	37319	hsapiens_gene_ensembl	Human	HGNC:3120 ;HGNC:11257 ;HGNC:7104 ;HGNC:43710 ;HGNC:30088
hgnc_symbol	HGNC symbol	37319	hsapiens_gene_ensembl	Human	SFTA1P ;HMGN1P26 ;MIR1302-5 ;GRIA2 ;NAALADL2-AS3
hgnc_trans_name	HGNC transcript name ID	189445	hsapiens_gene_ensembl	Human	ATP12A-201 ;HSPB11-201 ;BACE1-207 ;MFSD12-215 ;SPINT2-206
hpa	Human Protein Atlas ID	50041	hsapiens_gene_ensembl	Human	CAB018144 ;HPA000531 ;HPA027368 ;42740 ;27277
protein_id	INSDC protein ID	361512	hsapiens_gene_ensembl	Human	AJI44253 ;AHX47986 ;ARK16488 ;ANC63091 ;CAI41489
entrezgene	NCBI gene ID	25469	hsapiens_gene_ensembl	Human	101929071 ;55591 ;100500851 ;5913 ;100422825
pdb	PDB ID	34040	hsapiens_gene_ensembl	Human	3TGZ ;4WWP ;3AD6 ;2BQE ;2QE3
refseq_mrna	RefSeq mRNA ID	44989	hsapiens_gene_ensembl	Human	NM_013241 ;NM_005314 ;NM_001145454 ;NM_001207041 ;NM_017884
refseq_mrna_predicted	RefSeq mRNA predicted ID	60706	hsapiens_gene_ensembl	Human	XM_006720539 ;XM_017015830 ;XM_017026003 ;XM_017023079 ;XM_017009652
refseq_ncrna	RefSeq ncRNA ID	11313	hsapiens_gene_ensembl	Human	NR_033351 ;NR_046308 ;NR_104190 ;NR_037864 ;NR_109993
refseq_ncrna_predicted	RefSeq ncRNA predicted ID	8335	hsapiens_gene_ensembl	Human	XR_944339 ;XR_001755389 ;XR_241162 ;XR_946675 ;XR_001750613
refseq_peptide	RefSeq peptide ID	46814	hsapiens_gene_ensembl	Human	NP_056288 ;NP_001339400 ;NP_005148 ;NP_060123 ;NP_001035236
refseq_peptide_predicted	RefSeq peptide predicted ID	58589	hsapiens_gene_ensembl	Human	XP_011536199 ;XP_006712302 ;XP_016872551 ;XP_011528876 ;XP_016860123
rnacentral	RNAcentral ID	54299	hsapiens_gene_ensembl	Human	URS00008B6250 ;URS00008B9380 ;URS0000811F4B ;URS0000662CA5 ;URS00008BCF40
ucsc	UCSC Stable ID	177575	hsapiens_gene_ensembl	Human	uc061nmh.2 ;uc061twq.1 ;uc057xvp.1 ;uc058tgp.1 ;uc060xfd.1
unigene	UniGene ID	23013	hsapiens_gene_ensembl	Human	Hs.513833 ;Hs.75160 ;Hs.512714 ;Hs.670884 ;Hs.591559
uniparc	UniParc ID	85230	hsapiens_gene_ensembl	Human	UPI0001D3B2C7 ;UPI0001E8F32C ;UPI0000E63BE6 ;UPI0006454787 ;UPI000015DCFD
uniprot_gn	UniProtKB Gene Name ID	26291	hsapiens_gene_ensembl	Human	O75969 ;Q9UI14 ;X6R5A3 ;P04818 ;Q1L6U9
uniprotswissprot	UniProtKB/Swiss-Prot ID	19129	hsapiens_gene_ensembl	Human	Q9H4M3 ;Q9UKI9 ;O15269 ;P57075 ;Q8TD08
uniprotsptrembl	UniProtKB/TrEMBL ID	56307	hsapiens_gene_ensembl	Human	A0A1W2PRS6 ;J3KQR7 ;A0A1B0GUW9 ;G3V4A9 ;F8VRH8
wikigene_id	WikiGene ID	25469	hsapiens_gene_ensembl	Human	10899 ;3251 ;1457 ;79803 ;55002
affy_hg_focus	AFFY HG Focus probe	8548	hsapiens_gene_ensembl	Human	208833_s_at ;219113_x_at ;203131_at ;221502_at ;210487_at
affy_hg_u133a	AFFY HG U133A probe	20165	hsapiens_gene_ensembl	Human	202001_s_at ;211840_s_at ;210995_s_at ;220462_at ;204343_at
affy_hg_u133a_2	AFFY HG U133A 2 probe	20161	hsapiens_gene_ensembl	Human	201775_s_at ;220438_at ;201186_at ;38447_at ;218716_x_at
affy_hg_u133b	AFFY HG U133B probe	15709	hsapiens_gene_ensembl	Human	240801_at ;228587_at ;228416_at ;239060_at ;238846_at
affy_hg_u133_plus_2	AFFY HG U133 Plus 2 probe	42671	hsapiens_gene_ensembl	Human	207271_x_at ;214488_at ;237696_at ;242168_at ;243622_at
affy_hg_u95a	AFFY HG U95A probe	11557	hsapiens_gene_ensembl	Human	972_s_at ;37467_at ;36030_at ;33929_at ;1408_at
affy_hg_u95av2	AFFY HG U95Av2 probe	11557	hsapiens_gene_ensembl	Human	38905_at ;39648_at ;1883_s_at ;38878_at ;1886_at
affy_hg_u95b	AFFY HG U95B probe	9259	hsapiens_gene_ensembl	Human	45564_s_at ;42893_at ;51206_at ;54550_at ;45380_g_at
affy_hg_u95c	AFFY HG U95C probe	7707	hsapiens_gene_ensembl	Human	51910_i_at ;54167_at ;59988_at ;66335_at ;64700_at
affy_hg_u95d	AFFY HG U95D probe	5732	hsapiens_gene_ensembl	Human	71761_at ;72837_at ;79739_at ;74728_at ;83020_f_at
affy_hg_u95e	AFFY HG U95E probe	7593	hsapiens_gene_ensembl	Human	89284_at ;70164_at ;86845_at ;76701_at ;79668_at
affy_hta_2_0	AFFY HTA 2 0 probe	56482	hsapiens_gene_ensembl	Human	TC20001333.hg ;TC02000043.hg ;TC08001046.hg ;TC09000564.hg ;TC06000417.hg
affy_huex_1_0_st_v2	AFFY HuEx 1 0 st v2 probe	615045	hsapiens_gene_ensembl	Human	3526326 ;3878391 ;3605866 ;3749100 ;3335079
affy_hugenefl	AFFY HuGeneFL probe	6214	hsapiens_gene_ensembl	Human	M60450_s_at ;M57892_at ;U02570_at ;Z22551_at ;S80437_s_at
affy_hugene_1_0_st_v1	AFFY HuGene 1 0 st v1 probe	29845	hsapiens_gene_ensembl	Human	7910377 ;7981051 ;8124416 ;8055350 ;8026712
affy_hugene_2_0_st_v1	AFFY HuGene 2 0 st v1 probe	39698	hsapiens_gene_ensembl	Human	16914285 ;16688153 ;16955191 ;16669566 ;16772852
affy_primeview	AFFY PrimeView probe	47982	hsapiens_gene_ensembl	Human	11719770_a_at ;11739081_at ;11736078_a_at ;11734132_x_at ;11756641_a_at
affy_u133_x3p	AFFY U133 X3P probe	46834	hsapiens_gene_ensembl	Human	Hs.164719.0.S1_3p_at ;Hs.222294.0.A1_3p_at ;Hs2.405967.1.A1_3p_s_at ;g7019490_3p_a_at ;Hs.117970.0.S2_3p_at
agilent_cgh_44b	AGILENT CGH 44b probe	10063	hsapiens_gene_ensembl	Human	A_14_P108535 ;A_14_P124762 ;A_14_P111085 ;A_14_P114526 ;A_14_P111779
agilent_gpl6848	AGILENT GPL6848 probe	31890	hsapiens_gene_ensembl	Human	A_23_P70938 ;A_23_P24389 ;A_23_P135239 ;A_32_P95176 ;A_24_P242204
agilent_sureprint_g3_ge_8x60k	AGILENT SurePrint G3 GE 8x60k probe	32948	hsapiens_gene_ensembl	Human	A_23_P148475 ;A_19_P00321068 ;A_23_P211355 ;A_32_P902988 ;A_23_P161698
agilent_sureprint_g3_ge_8x60k_v2	AGILENT SurePrint G3 GE 8x60k v2 probe	40352	hsapiens_gene_ensembl	Human	A_24_P692426 ;A_33_P3327567 ;A_33_P3282000 ;A_23_P48816 ;A_24_P88565
agilent_wholegenome_4x44k_v1	AGILENT WholeGenome 4x44k v1 probe	31890	hsapiens_gene_ensembl	Human	A_23_P62907 ;A_24_P316904 ;A_23_P99292 ;A_23_P127553 ;A_23_P332340
agilent_wholegenome_4x44k_v2	AGILENT WholeGenome 4x44k v2 probe	30312	hsapiens_gene_ensembl	Human	A_23_P427148 ;A_33_P3272264 ;A_33_P3360917 ;A_33_P3664161 ;A_33_P3265129
codelink_codelink	CODELINK CODELINK probe	29368	hsapiens_gene_ensembl	Human	GE80793 ;GE635613 ;GE701697 ;GE81295 ;GE80478
illumina_humanht_12_v3	ILLUMINA HumanHT 12 V3 probe	33924	hsapiens_gene_ensembl	Human	ILMN_1797425 ;ILMN_2395214 ;ILMN_1757732 ;ILMN_1892498 ;ILMN_1764186
illumina_humanht_12_v4	ILLUMINA HumanHT 12 V4 probe	38553	hsapiens_gene_ensembl	Human	ILMN_1778319 ;ILMN_1785010 ;ILMN_1783847 ;ILMN_2225698 ;ILMN_1795204
illumina_humanref_8_v3	ILLUMINA HumanRef 8 V3 probe	23739	hsapiens_gene_ensembl	Human	ILMN_1700563 ;ILMN_2085446 ;ILMN_1720059 ;ILMN_1687216 ;ILMN_1732919
illumina_humanwg_6_v1	ILLUMINA HumanWG 6 V1 probe	27029	hsapiens_gene_ensembl	Human	4150324 ;5700041 ;730136 ;1770605 ;3290609
illumina_humanwg_6_v2	ILLUMINA HumanWG 6 V2 probe	29475	hsapiens_gene_ensembl	Human	ILMN_1651457 ;ILMN_1720889 ;ILMN_1721968 ;ILMN_1653056 ;ILMN_1672009
illumina_humanwg_6_v3	ILLUMINA HumanWG 6 V3 probe	33924	hsapiens_gene_ensembl	Human	ILMN_1716553 ;ILMN_1748555 ;ILMN_1693426 ;ILMN_1675677 ;ILMN_1778327
phalanx_onearray	PHALANX OneArray probe	24418	hsapiens_gene_ensembl	Human	PH_hs_0014805 ;PH_hs_0025794 ;PH_hs_0004014 ;PH_hs_0009733 ;PH_hs_0003527
hmmpanther	hmmpanther ID	21255	hsapiens_gene_ensembl	Human	PTHR24381:SF135 ;PTHR24356:SF193 ;PTHR12736:SF5 ;PTHR16776 ;PTHR17616:SF6
interpro	Interpro ID	12137	hsapiens_gene_ensembl	Human	IPR016335 ;IPR017372 ;IPR030264 ;IPR005880 ;IPR033585
ensembl_gene_id	Gene stable ID	27921	catys_gene_ensembl	Sooty mangabey	ENSCATG00000018036 ;ENSCATG00000036919 ;ENSCATG00000034478 ;ENSCATG00000038584 ;ENSCATG00000035882
ensembl_gene_id_version	Gene stable ID version	27921	catys_gene_ensembl	Sooty mangabey	ENSCATG00000035451.1 ;ENSCATG00000037745.1 ;ENSCATG00000010254.1 ;ENSCATG00000039479.1 ;ENSCATG00000037245.1
ensembl_transcript_id	Transcript stable ID	53062	catys_gene_ensembl	Sooty mangabey	ENSCATT00000064687 ;ENSCATT00000018033 ;ENSCATT00000033381 ;ENSCATT00000013579 ;ENSCATT00000014514
ensembl_transcript_id_version	Transcript stable ID version	53062	catys_gene_ensembl	Sooty mangabey	ENSCATT00000066481.1 ;ENSCATT00000048894.1 ;ENSCATT00000061617.1 ;ENSCATT00000062335.1 ;ENSCATT00000022850.1
ensembl_peptide_id	Protein stable ID	46068	catys_gene_ensembl	Sooty mangabey	ENSCATP00000016364 ;ENSCATP00000013245 ;ENSCATP00000011993 ;ENSCATP00000034879 ;ENSCATP00000020647
ensembl_peptide_id_version	Protein stable ID version	46068	catys_gene_ensembl	Sooty mangabey	ENSCATP00000028340.1 ;ENSCATP00000004036.1 ;ENSCATP00000024253.1 ;ENSCATP00000024858.1 ;ENSCATP00000034535.1
ensembl_exon_id	Exon stable ID	262762	catys_gene_ensembl	Sooty mangabey	ENSCATE00000112052 ;ENSCATE00000280797 ;ENSCATE00000260736 ;ENSCATE00000200717 ;ENSCATE00000164144
hgnc_id	HGNC ID	15045	catys_gene_ensembl	Sooty mangabey	HGNC:24040 ;HGNC:7652 ;HGNC:26040 ;HGNC:11780 ;HGNC:25428
hgnc_symbol	HGNC symbol	15045	catys_gene_ensembl	Sooty mangabey	NMBR ;C1orf50 ;CDK3 ;GNAI1 ;FAM229A
hgnc_trans_name	HGNC transcript name ID	36009	catys_gene_ensembl	Sooty mangabey	POMT1-201 ;HECW2-201 ;MSTN-201 ;ARHGAP9-201 ;GATA4-202
entrezgene	NCBI gene ID	15869	catys_gene_ensembl	Sooty mangabey	105572117 ;105601674 ;105578414 ;105596924 ;105583618
refseq_mrna_predicted	RefSeq mRNA predicted ID	20800	catys_gene_ensembl	Sooty mangabey	XM_012059121 ;XM_012038789 ;XM_012058796 ;XM_012037101 ;XM_012073229
refseq_peptide_predicted	RefSeq peptide predicted ID	44378	catys_gene_ensembl	Sooty mangabey	XP_011929026 ;XP_011924964 ;XP_011921106 ;XP_011911144 ;XP_011937838
uniparc	UniParc ID	21866	catys_gene_ensembl	Sooty mangabey	UPI0005F51492 ;UPI00085B124E ;UPI0005F4B621 ;UPI0005F52D8E ;UPI0005F4167D
wikigene_id	WikiGene ID	15869	catys_gene_ensembl	Sooty mangabey	105581103 ;105573666 ;105583131 ;105598475 ;105589816
affy_hg_u133a	AFFY HG U133A probe	5967	catys_gene_ensembl	Sooty mangabey	210281_s_at ;44822_s_at ;201157_s_at ;218119_at ;201317_s_at
affy_hg_u133a_2	AFFY HG U133A 2 probe	5967	catys_gene_ensembl	Sooty mangabey	221837_at ;219297_at ;221438_s_at ;211769_x_at ;208493_at
affy_hg_u133_plus_2	AFFY HG U133 Plus 2 probe	9207	catys_gene_ensembl	Sooty mangabey	207017_at ;210261_at ;208202_s_at ;207941_s_at ;208606_s_at
affy_hg_u95a	AFFY HG U95A probe	4028	catys_gene_ensembl	Sooty mangabey	929_at ;35694_at ;33702_f_at ;350_at ;1623_s_at
affy_hg_u95av2	AFFY HG U95Av2 probe	4022	catys_gene_ensembl	Sooty mangabey	38163_at ;41679_at ;35943_s_at ;37711_at ;37423_at
affy_hta_2_0	AFFY HTA 2 0 probe	5384	catys_gene_ensembl	Sooty mangabey	18670005 ;TC12002527.hg ;TC11000261.hg ;TC13001025.hg ;18670071
affy_huex_1_0_st_v2	AFFY HuEx 1 0 st v2 probe	192699	catys_gene_ensembl	Sooty mangabey	2774592 ;3133472 ;2655809 ;3390866 ;3378285
affy_hugene_1_0_st_v1	AFFY HuGene 1 0 st v1 probe	7825	catys_gene_ensembl	Sooty mangabey	7988605 ;8104378 ;7929732 ;7953442 ;8165974
affy_hugene_2_0_st_v1	AFFY HuGene 2 0 st v1 probe	4550	catys_gene_ensembl	Sooty mangabey	17069194 ;16709739 ;16774551 ;16685712 ;17086386
affy_primeview	AFFY PrimeView probe	14578	catys_gene_ensembl	Sooty mangabey	11720847_s_at ;11743378_a_at ;11729819_a_at ;11753840_x_at ;11733208_a_at
affy_rhegene_1_0_st_v1	AFFY RheGene 1 0 st v1 probe	24002	catys_gene_ensembl	Sooty mangabey	13797029 ;13583501 ;13820300 ;13739028 ;13693380
affy_rhegene_1_1_st_v1	AFFY RheGene 1 1 st v1 probe	24002	catys_gene_ensembl	Sooty mangabey	13818452 ;13728699 ;13821274 ;13595161 ;13829242
affy_rhesus	AFFY Rhesus probe	27876	catys_gene_ensembl	Sooty mangabey	MmuSTS.1986.1.S1_at ;MmugDNA.13595.1.S1_s_at ;MmuSTS.3436.1.S1_at ;MmugDNA.34353.1.S1_at ;MmugDNA.40227.1.S1_s_at
affy_u133_x3p	AFFY U133 X3P probe	10069	catys_gene_ensembl	Sooty mangabey	Hs.33084.0.S1_3p_a_at ;g8927587_3p_a_at ;Hs.147381.0.A1_3p_at ;Hs2.407066.1.S1_3p_s_at ;Hs.24763.0.S1_3p_a_at
agilent_gpl17465	AGILENT GPL17465 probe	17763	catys_gene_ensembl	Sooty mangabey	A_01_P002579 ;A_01_P1746591 ;A_01_P1803831 ;A_01_P1803411 ;A_01_P1826051
agilent_gpl19384	AGILENT GPL19384 probe	4413	catys_gene_ensembl	Sooty mangabey	GT_Cm_Specific_0009265 ;GT_Cm_Specific_0084465 ;GT_Cm_Specific_0001359 ;GT_Cm_Specific_0005525 ;GT_Cm_Specific_0007099
nimblegen_gpl13762	NIMBLEGEN GPL13762 probe	12401	catys_gene_ensembl	Sooty mangabey	55323_018357_cyno_0m0 ;23299_015250_cyno_sm0 ;54682_018050_cyno ;117608_058230_cyno ;26098_015608_cyno_0m0
nimblegen_gpl21301	NIMBLEGEN GPL21301 probe	13356	catys_gene_ensembl	Sooty mangabey	CDT1_030928 ;ADAMTS18_199355 ;ARHGAP28_001010000 ;MARVELD2_001038603 ;PEX6_000287
cdd	Conserved Domains ID	5485	catys_gene_ensembl	Sooty mangabey	cd11973 ;cd12300 ;cd02875 ;cd16006 ;cd07331
hmmpanther	hmmpanther ID	22341	catys_gene_ensembl	Sooty mangabey	PTHR21277 ;PTHR12348:SF25 ;PTHR21014:SF9 ;PTHR42884:SF1 ;PTHR14856:SF14
interpro	Interpro ID	13032	catys_gene_ensembl	Sooty mangabey	IPR033757 ;IPR001352 ;IPR002038 ;IPR030224 ;IPR028798
ensembl_gene_id	Gene stable ID	27252	cpalliatus_gene_ensembl	Angola colobus	ENSCANG00000040310 ;ENSCANG00000020854 ;ENSCANG00000036926 ;ENSCANG00000040171 ;ENSCANG00000036029
ensembl_gene_id_version	Gene stable ID version	27252	cpalliatus_gene_ensembl	Angola colobus	ENSCANG00000037698.1 ;ENSCANG00000029196.1 ;ENSCANG00000018500.1 ;ENSCANG00000006534.1 ;ENSCANG00000019754.1
ensembl_transcript_id	Transcript stable ID	47034	cpalliatus_gene_ensembl	Angola colobus	ENSCANT00000006840 ;ENSCANT00000005641 ;ENSCANT00000002975 ;ENSCANT00000009912 ;ENSCANT00000009069
ensembl_transcript_id_version	Transcript stable ID version	47034	cpalliatus_gene_ensembl	Angola colobus	ENSCANT00000063221.1 ;ENSCANT00000044227.1 ;ENSCANT00000042041.1 ;ENSCANT00000048888.1 ;ENSCANT00000032483.1
ensembl_peptide_id	Protein stable ID	40400	cpalliatus_gene_ensembl	Angola colobus	ENSCANP00000038701 ;ENSCANP00000014950 ;ENSCANP00000039065 ;ENSCANP00000028167 ;ENSCANP00000007422
ensembl_peptide_id_version	Protein stable ID version	40400	cpalliatus_gene_ensembl	Angola colobus	ENSCANP00000033077.1 ;ENSCANP00000013448.1 ;ENSCANP00000013443.1 ;ENSCANP00000028972.1 ;ENSCANP00000003042.1
ensembl_exon_id	Exon stable ID	245456	cpalliatus_gene_ensembl	Angola colobus	ENSCANE00000033305 ;ENSCANE00000144542 ;ENSCANE00000121834 ;ENSCANE00000178546 ;ENSCANE00000163669
hgnc_id	HGNC ID	14090	cpalliatus_gene_ensembl	Angola colobus	HGNC:10830 ;HGNC:4829 ;HGNC:15663 ;HGNC:25530 ;HGNC:10070
hgnc_symbol	HGNC symbol	14090	cpalliatus_gene_ensembl	Angola colobus	DLGAP4 ;KRT8 ;MAGOH ;TRAV3 ;RGS19
hgnc_trans_name	HGNC transcript name ID	29736	cpalliatus_gene_ensembl	Angola colobus	CAPN13-201 ;ZNFX1-201 ;UQCC1-202 ;PTCHD4-201 ;ASPN-202
entrezgene	NCBI gene ID	14929	cpalliatus_gene_ensembl	Angola colobus	105503161 ;105519078 ;105503770 ;105525039 ;105514808
refseq_peptide_predicted	RefSeq peptide predicted ID	27653	cpalliatus_gene_ensembl	Angola colobus	XP_011784330 ;XP_011785813 ;XP_011795879 ;XP_011781126 ;XP_011802797
uniparc	UniParc ID	17185	cpalliatus_gene_ensembl	Angola colobus	UPI0005F52A9D ;UPI0000DC79A3 ;UPI0005F3A159 ;UPI0005F51E1B ;UPI0005F363C8
wikigene_id	WikiGene ID	14929	cpalliatus_gene_ensembl	Angola colobus	105524452 ;105500653 ;105525973 ;105513659 ;105509480
affy_hg_u133a	AFFY HG U133A probe	5154	cpalliatus_gene_ensembl	Angola colobus	217829_s_at ;204911_s_at ;210835_s_at ;219456_s_at ;212117_at
affy_hg_u133a_2	AFFY HG U133A 2 probe	5154	cpalliatus_gene_ensembl	Angola colobus	219189_at ;213147_at ;211378_x_at ;220797_at ;220818_s_at
affy_hg_u133_plus_2	AFFY HG U133 Plus 2 probe	7690	cpalliatus_gene_ensembl	Angola colobus	208853_s_at ;209254_at ;235495_at ;1569098_s_at ;202345_s_at
affy_hg_u95a	AFFY HG U95A probe	3526	cpalliatus_gene_ensembl	Angola colobus	41185_f_at ;33877_s_at ;41552_g_at ;256_s_at ;33324_s_at
affy_hg_u95av2	AFFY HG U95Av2 probe	3520	cpalliatus_gene_ensembl	Angola colobus	37592_at ;39403_at ;39780_at ;36628_at ;38675_at
affy_hta_2_0	AFFY HTA 2 0 probe	4352	cpalliatus_gene_ensembl	Angola colobus	TC01001465.hg ;TC01003662.hg ;TC13001250.hg ;TC0X001927.hg ;TC05002451.hg
affy_huex_1_0_st_v2	AFFY HuEx 1 0 st v2 probe	174756	cpalliatus_gene_ensembl	Angola colobus	3703894 ;2881423 ;2333439 ;3837931 ;3481719
affy_hugene_1_0_st_v1	AFFY HuGene 1 0 st v1 probe	6543	cpalliatus_gene_ensembl	Angola colobus	8062490 ;7976840 ;7964592 ;8023415 ;7975926
affy_hugene_2_0_st_v1	AFFY HuGene 2 0 st v1 probe	3632	cpalliatus_gene_ensembl	Angola colobus	16836538 ;17106328 ;16852726 ;16688370 ;16945124
affy_primeview	AFFY PrimeView probe	12845	cpalliatus_gene_ensembl	Angola colobus	11747021_x_at ;11724845_a_at ;11733390_a_at ;11743648_a_at ;11752176_s_at
affy_rhegene_1_0_st_v1	AFFY RheGene 1 0 st v1 probe	17038	cpalliatus_gene_ensembl	Angola colobus	13826188 ;13584328 ;13722756 ;13588132 ;13593668
affy_rhegene_1_1_st_v1	AFFY RheGene 1 1 st v1 probe	17038	cpalliatus_gene_ensembl	Angola colobus	13632056 ;13600860 ;13584700 ;13706029 ;13741921
affy_rhesus	AFFY Rhesus probe	17355	cpalliatus_gene_ensembl	Angola colobus	MmugDNA.302.1.S1_at ;MmugDNA.10200.1.S1_at ;MmugDNA.18851.1.S1_at ;MmugDNA.21661.1.S1_at ;MmugDNA.4466.1.S1_at
affy_u133_x3p	AFFY U133 X3P probe	8260	cpalliatus_gene_ensembl	Angola colobus	g1754834_3p_at ;Hs.86674.0.A1_3p_x_at ;g4506490_3p_at ;214738_3p_s_at ;Hs2.81248.5.S1_3p_s_at
agilent_gpl17465	AGILENT GPL17465 probe	9360	cpalliatus_gene_ensembl	Angola colobus	A_01_P001469 ;A_01_P1806221 ;A_01_P1683231 ;A_01_P008994 ;A_01_P1800466
nimblegen_gpl13762	NIMBLEGEN GPL13762 probe	4960	cpalliatus_gene_ensembl	Angola colobus	3398_002166_cyno ;4595_001048171_cyno_sm0 ;5805_000317_cyno_0m0 ;8891_020365_cyno_0m0 ;3265_001130442_cyno_0m0
nimblegen_gpl21301	NIMBLEGEN GPL21301 probe	5001	cpalliatus_gene_ensembl	Angola colobus	USP9Y_004654 ;HIST1H2BB_021062 ;SCG5_003020 ;KIF16B_001199866 ;CCNC_001013399
hmmpanther	hmmpanther ID	21952	cpalliatus_gene_ensembl	Angola colobus	PTHR31247:SF13 ;PTHR13743:SF91 ;PTHR14063:SF10 ;PTHR24078:SF473 ;PTHR11200:SF227
interpro	Interpro ID	12860	cpalliatus_gene_ensembl	Angola colobus	IPR034819 ;IPR028434 ;IPR021935 ;IPR032629 ;IPR033614
ensembl_gene_id	Gene stable ID	24616	btaurus_gene_ensembl	Cow	ENSBTAG00000020762 ;ENSBTAG00000031890 ;ENSBTAG00000008605 ;ENSBTAG00000008886 ;ENSBTAG00000006231
ensembl_gene_id_version	Gene stable ID version	24616	btaurus_gene_ensembl	Cow	ENSBTAG00000009709.5 ;ENSBTAG00000018863.4 ;ENSBTAG00000002724.5 ;ENSBTAG00000047888.1 ;ENSBTAG00000037526.2
ensembl_transcript_id	Transcript stable ID	26740	btaurus_gene_ensembl	Cow	ENSBTAT00000039939 ;ENSBTAT00000011972 ;ENSBTAT00000010166 ;ENSBTAT00000031889 ;ENSBTAT00000001397
ensembl_transcript_id_version	Transcript stable ID version	26740	btaurus_gene_ensembl	Cow	ENSBTAT00000015319.2 ;ENSBTAT00000011530.5 ;ENSBTAT00000037224.3 ;ENSBTAT00000017473.5 ;ENSBTAT00000062073.1
ensembl_peptide_id	Protein stable ID	22119	btaurus_gene_ensembl	Cow	ENSBTAP00000032495 ;ENSBTAP00000022364 ;ENSBTAP00000053744 ;ENSBTAP00000015755 ;ENSBTAP00000020360
ensembl_peptide_id_version	Protein stable ID version	22119	btaurus_gene_ensembl	Cow	ENSBTAP00000055777.1 ;ENSBTAP00000054637.1 ;ENSBTAP00000019034.5 ;ENSBTAP00000026884.5 ;ENSBTAP00000033126.4
ensembl_exon_id	Exon stable ID	210825	btaurus_gene_ensembl	Cow	ENSBTAE00000164138 ;ENSBTAE00000175406 ;ENSBTAE00000293986 ;ENSBTAE00000123445 ;ENSBTAE00000211157
embl	European Nucleotide Archive ID	31933	btaurus_gene_ensembl	Cow	DAAA02028530 ;DAAA02001878 ;DAAA02039328 ;BC133282 ;DAAA02020434
arrayexpress	Expression Atlas ID	24616	btaurus_gene_ensembl	Cow	ENSBTAG00000015326 ;ENSBTAG00000042359 ;ENSBTAG00000016269 ;ENSBTAG00000020151 ;ENSBTAG00000018984
protein_id	INSDC protein ID	13271	btaurus_gene_ensembl	Cow	AAI02331 ;AAI05575 ;ABV70586 ;ADA83462 ;AAI46252
entrezgene	NCBI gene ID	17084	btaurus_gene_ensembl	Cow	613464 ;781298 ;535653 ;541147 ;614491
refseq_mrna	RefSeq mRNA ID	12672	btaurus_gene_ensembl	Cow	NM_001102324 ;NM_001024547 ;NM_001205940 ;NM_001098006 ;NM_001083804
refseq_mrna_predicted	RefSeq mRNA predicted ID	31286	btaurus_gene_ensembl	Cow	XM_005201496 ;XM_003583612 ;XM_005220293 ;XM_005211862 ;XM_005225743
refseq_peptide	RefSeq peptide ID	12846	btaurus_gene_ensembl	Cow	NP_001029903 ;NP_001001137 ;NP_001076984 ;NP_001029717 ;NP_001179433
refseq_peptide_predicted	RefSeq peptide predicted ID	32590	btaurus_gene_ensembl	Cow	XP_005201798 ;XP_015316775 ;XP_005222121 ;XP_005217879 ;XP_010815775
rnacentral	RNAcentral ID	3729	btaurus_gene_ensembl	Cow	URS00006696E3 ;URS000067BA51 ;URS000069110B ;URS00006B1785 ;URS000063A5BB
unigene	UniGene ID	9607	btaurus_gene_ensembl	Cow	Bt.32896 ;Bt.25237 ;Bt.49318 ;Bt.5107 ;Bt.56086
uniparc	UniParc ID	21936	btaurus_gene_ensembl	Cow	UPI00005BF175 ;UPI00022646F2 ;UPI00004CEB7F ;UPI00005B63A3 ;UPI0002264D9A
uniprot_gn	UniProtKB Gene Name ID	6977	btaurus_gene_ensembl	Cow	Q2KHZ4 ;Q58CX2 ;Q58DF9 ;Q2KJ18 ;P02526
uniprotswissprot	UniProtKB/Swiss-Prot ID	3890	btaurus_gene_ensembl	Cow	Q58DD4 ;Q3T0B9 ;P62326 ;P20414 ;Q2KI06
uniprotsptrembl	UniProtKB/TrEMBL ID	18121	btaurus_gene_ensembl	Cow	G3N1Q4 ;G3MX74 ;F1MBI5 ;E1BKB7 ;F1MTU4
vgnc	VGNC ID	11966	btaurus_gene_ensembl	Cow	VGNC:31834 ;VGNC:36448 ;VGNC:28754 ;VGNC:25725 ;VGNC:32742
vgnc_trans_name	VGNC transcript name ID	13201	btaurus_gene_ensembl	Cow	ABCC3-201 ;MYLK4-201 ;SPRYD7-201 ;KCMF1-201 ;PRR14-201
wikigene_id	WikiGene ID	17084	btaurus_gene_ensembl	Cow	540722 ;280839 ;777771 ;286870 ;281740
affy_bovine	AFFY Bovine probe	12047	btaurus_gene_ensembl	Cow	Bt.5389.1.S1_at ;Bt.1664.1.A1_at ;Bt.28128.1.S1_at ;Bt.12867.1.A1_at ;Bt.14213.1.A1_at
interpro	Interpro ID	6869	btaurus_gene_ensembl	Cow	IPR002955 ;IPR011009 ;IPR010300 ;IPR016024 ;IPR000151
ensembl_gene_id	Gene stable ID	29603	ggorilla_gene_ensembl	Gorilla	ENSGGOG00000000201 ;ENSGGOG00000028821 ;ENSGGOG00000035341 ;ENSGGOG00000029048 ;ENSGGOG00000001490
ensembl_gene_id_version	Gene stable ID version	29603	ggorilla_gene_ensembl	Gorilla	ENSGGOG00000036664.1 ;ENSGGOG00000042589.1 ;ENSGGOG00000040256.1 ;ENSGGOG00000005799.3 ;ENSGGOG00000002981.3
ensembl_transcript_id	Transcript stable ID	53003	ggorilla_gene_ensembl	Gorilla	ENSGGOT00000035272 ;ENSGGOT00000040665 ;ENSGGOT00000046642 ;ENSGGOT00000050912 ;ENSGGOT00000031148
ensembl_transcript_id_version	Transcript stable ID version	53003	ggorilla_gene_ensembl	Gorilla	ENSGGOT00000000227.3 ;ENSGGOT00000000432.3 ;ENSGGOT00000013845.3 ;ENSGGOT00000062407.1 ;ENSGGOT00000053979.1
ensembl_peptide_id	Protein stable ID	45196	ggorilla_gene_ensembl	Gorilla	ENSGGOP00000041235 ;ENSGGOP00000010833 ;ENSGGOP00000047297 ;ENSGGOP00000040793 ;ENSGGOP00000050643
ensembl_peptide_id_version	Protein stable ID version	45196	ggorilla_gene_ensembl	Gorilla	ENSGGOP00000032275.1 ;ENSGGOP00000006489.2 ;ENSGGOP00000010607.3 ;ENSGGOP00000028941.1 ;ENSGGOP00000013636.2
ensembl_exon_id	Exon stable ID	258095	ggorilla_gene_ensembl	Gorilla	ENSGGOE00000339924 ;ENSGGOE00000020443 ;ENSGGOE00000100978 ;ENSGGOE00000119855 ;ENSGGOE00000025459
arrayexpress	Expression Atlas ID	29603	ggorilla_gene_ensembl	Gorilla	ENSGGOG00000013538 ;ENSGGOG00000004411 ;ENSGGOG00000043522 ;ENSGGOG00000004830 ;ENSGGOG00000014671
hgnc_id	HGNC ID	15855	ggorilla_gene_ensembl	Gorilla	HGNC:9303 ;HGNC:16645 ;HGNC:7952 ;HGNC:20323 ;HGNC:8770
hgnc_symbol	HGNC symbol	15855	ggorilla_gene_ensembl	Gorilla	OR4N5 ;PLEKHH1 ;INCENP ;DUSP5 ;SNIP1
hgnc_trans_name	HGNC transcript name ID	35821	ggorilla_gene_ensembl	Gorilla	MMP23B-203 ;SLC18A3-201 ;ARHGEF11-204 ;DCTN3-202 ;DGKG-203
refseq_mrna_predicted	RefSeq mRNA predicted ID	20894	ggorilla_gene_ensembl	Gorilla	XM_004049562 ;XM_019027418 ;XM_019029713 ;XM_004052574 ;XM_004051705
refseq_peptide_predicted	RefSeq peptide predicted ID	33977	ggorilla_gene_ensembl	Gorilla	XP_004043000 ;XP_004041449 ;XP_018880948 ;XP_004050045 ;XP_018894773
rnacentral	RNAcentral ID	4813	ggorilla_gene_ensembl	Gorilla	URS00006E149B ;URS00006839B3 ;URS000065FA24 ;URS000075E1D5 ;URS0000A85CA3
uniparc	UniParc ID	22689	ggorilla_gene_ensembl	Gorilla	UPI00029DC0F6 ;UPI00029DB768 ;UPI000002B050 ;UPI0000E23AFA ;UPI0008F53E04
uniprotsptrembl	UniProtKB/TrEMBL ID	8326	ggorilla_gene_ensembl	Gorilla	G3RGN8 ;G3R7B5 ;G3QWH4 ;G3QL12 ;G3RDX9
affy_hg_focus	AFFY HG Focus probe	6877	ggorilla_gene_ensembl	Gorilla	217983_s_at ;214613_at ;208770_s_at ;209860_s_at ;203872_at
affy_hg_u133a	AFFY HG U133A probe	14889	ggorilla_gene_ensembl	Gorilla	211914_x_at ;205977_s_at ;200014_s_at ;221198_at ;203517_at
affy_hg_u133a_2	AFFY HG U133A 2 probe	14888	ggorilla_gene_ensembl	Gorilla	215124_at ;206977_at ;214486_x_at ;209774_x_at ;203103_s_at
affy_hg_u133b	AFFY HG U133B probe	7110	ggorilla_gene_ensembl	Gorilla	229305_at ;225045_at ;243968_x_at ;226512_at ;231568_at
affy_hg_u133_plus_2	AFFY HG U133 Plus 2 probe	24142	ggorilla_gene_ensembl	Gorilla	241381_at ;205500_at ;233221_at ;219967_at ;1565580_s_at
affy_hg_u95a	AFFY HG U95A probe	8817	ggorilla_gene_ensembl	Gorilla	32844_at ;34182_at ;41304_at ;41085_at ;274_at
affy_hg_u95av2	AFFY HG U95Av2 probe	8810	ggorilla_gene_ensembl	Gorilla	32904_at ;33923_s_at ;1458_at ;34671_at ;41302_at
affy_hg_u95b	AFFY HG U95B probe	4868	ggorilla_gene_ensembl	Gorilla	56953_at ;47919_at ;59670_at ;46887_at ;55543_at
affy_hg_u95c	AFFY HG U95C probe	3288	ggorilla_gene_ensembl	Gorilla	49798_at ;63514_at ;60829_at ;50399_at ;58627_at
affy_hg_u95e	AFFY HG U95E probe	3350	ggorilla_gene_ensembl	Gorilla	74638_at ;91379_at ;77664_at ;85649_at ;82559_at
affy_hta_2_0	AFFY HTA 2 0 probe	20713	ggorilla_gene_ensembl	Gorilla	TC11000420.hg ;TC17001101.hg ;TC08001384.hg ;TC19002289.hg ;TC21000190.hg
affy_huex_1_0_st_v2	AFFY HuEx 1 0 st v2 probe	305633	ggorilla_gene_ensembl	Gorilla	3011307 ;3981079 ;2853070 ;2663577 ;2477960
affy_hugenefl	AFFY HuGeneFL probe	4963	ggorilla_gene_ensembl	Gorilla	D42063_at ;Z14000_at ;X73874_at ;U06454_at ;D86979_at
affy_hugene_1_0_st_v1	AFFY HuGene 1 0 st v1 probe	21129	ggorilla_gene_ensembl	Gorilla	7895767 ;7958828 ;7901071 ;8147580 ;7919729
affy_hugene_2_0_st_v1	AFFY HuGene 2 0 st v1 probe	16911	ggorilla_gene_ensembl	Gorilla	16944524 ;16827533 ;17098071 ;16772405 ;16780451
affy_primeview	AFFY PrimeView probe	35138	ggorilla_gene_ensembl	Gorilla	11719658_a_at ;11760628_at ;11723859_a_at ;11746268_a_at ;11733322_a_at
affy_rhegene_1_0_st_v1	AFFY RheGene 1 0 st v1 probe	9061	ggorilla_gene_ensembl	Gorilla	13769179 ;13709608 ;13819576 ;13591659 ;13708507
affy_rhegene_1_1_st_v1	AFFY RheGene 1 1 st v1 probe	9061	ggorilla_gene_ensembl	Gorilla	13747231 ;13632532 ;13825054 ;13662954 ;13672924
affy_rhesus	AFFY Rhesus probe	9229	ggorilla_gene_ensembl	Gorilla	Mmu.3343.2.S1_at ;MmugDNA.33429.1.S1_at ;MmugDNA.21071.1.S1_at ;MmugDNA.41665.1.S1_at ;MmugDNA.30553.1.S1_at
affy_u133_x3p	AFFY U133 X3P probe	24931	ggorilla_gene_ensembl	Gorilla	Hs.8261.0.S1_3p_at ;1555110_3p_a_at ;g4557852_3p_a_at ;1555468_3p_at ;g793942_3p_at
agilent_gpl17465	AGILENT GPL17465 probe	4983	ggorilla_gene_ensembl	Gorilla	A_01_P010379 ;A_01_P1672406 ;A_01_P001862 ;A_01_P1723606 ;A_01_P1689256
cdd	Conserved Domains ID	5498	ggorilla_gene_ensembl	Gorilla	cd16191 ;cd06363 ;cd08913 ;cd16544 ;cd01214
hmmpanther	hmmpanther ID	22705	ggorilla_gene_ensembl	Gorilla	PTHR11453:SF62 ;PTHR10281:SF47 ;PTHR15129 ;PTHR23426:SF36 ;PTHR28593
interpro	Interpro ID	13095	ggorilla_gene_ensembl	Gorilla	IPR001609 ;IPR020461 ;IPR016691 ;IPR002931 ;IPR016447
ensembl_gene_id	Gene stable ID	21908	falbicollis_gene_ensembl	Flycatcher	ENSFALG00000011301 ;ENSFALG00000001554 ;ENSFALG00000016877 ;ENSFALG00000000015 ;ENSFALG00000021141
ensembl_gene_id_version	Gene stable ID version	21908	falbicollis_gene_ensembl	Flycatcher	ENSFALG00000002452.1 ;ENSFALG00000015094.1 ;ENSFALG00000001427.1 ;ENSFALG00000009359.1 ;ENSFALG00000009721.1
ensembl_transcript_id	Transcript stable ID	23376	falbicollis_gene_ensembl	Flycatcher	ENSFALT00000003740 ;ENSFALT00000003867 ;ENSFALT00000002827 ;ENSFALT00000017896 ;ENSFALT00000000318
ensembl_transcript_id_version	Transcript stable ID version	23376	falbicollis_gene_ensembl	Flycatcher	ENSFALT00000005196.1 ;ENSFALT00000006195.1 ;ENSFALT00000010236.1 ;ENSFALT00000017669.1 ;ENSFALT00000012293.1
ensembl_peptide_id	Protein stable ID	15984	falbicollis_gene_ensembl	Flycatcher	ENSFALP00000015295 ;ENSFALP00000011645 ;ENSFALP00000009794 ;ENSFALP00000013478 ;ENSFALP00000002560
ensembl_peptide_id_version	Protein stable ID version	15984	falbicollis_gene_ensembl	Flycatcher	ENSFALP00000007504.1 ;ENSFALP00000015043.1 ;ENSFALP00000015088.1 ;ENSFALP00000000177.1 ;ENSFALP00000005036.1
ensembl_exon_id	Exon stable ID	178965	falbicollis_gene_ensembl	Flycatcher	ENSFALE00000130081 ;ENSFALE00000032888 ;ENSFALE00000081166 ;ENSFALE00000072348 ;ENSFALE00000166975
embl	European Nucleotide Archive ID	4490	falbicollis_gene_ensembl	Flycatcher	AGTO01010195 ;AGTO01010741 ;AGTO01000404 ;AGTO01020689 ;AGTO01012388
hgnc_id	HGNC ID	11202	falbicollis_gene_ensembl	Flycatcher	HGNC:6653 ;HGNC:13907 ;HGNC:30042 ;HGNC:864 ;HGNC:27465
hgnc_symbol	HGNC symbol	11202	falbicollis_gene_ensembl	Flycatcher	TTBK2 ;TMEM266 ;NXPH1 ;CDC14A ;MYO15A
hgnc_trans_name	HGNC transcript name ID	11668	falbicollis_gene_ensembl	Flycatcher	PSMD6-201 ;TSTD2-201 ;DZIP1-201 ;ANKRD10-201 ;EWSR1-201
entrezgene	NCBI gene ID	9296	falbicollis_gene_ensembl	Flycatcher	101821849 ;101815737 ;101819403 ;101814484 ;101811666
refseq_mrna_predicted	RefSeq mRNA predicted ID	3259	falbicollis_gene_ensembl	Flycatcher	XM_016302124 ;XM_016301274 ;XM_005059909 ;XM_005050400 ;XM_016304833
refseq_peptide_predicted	RefSeq peptide predicted ID	15244	falbicollis_gene_ensembl	Flycatcher	XP_005057510 ;XP_005041055 ;XP_005041078 ;XP_005043809 ;XP_005059527
uniparc	UniParc ID	15922	falbicollis_gene_ensembl	Flycatcher	UPI00035A20F7 ;UPI0003920616 ;UPI000391EE44 ;UPI000391F303 ;UPI0000021AB9
uniprotsptrembl	UniProtKB/TrEMBL ID	15922	falbicollis_gene_ensembl	Flycatcher	U3K7L7 ;U3JT08 ;U3JJF2 ;U3K368 ;U3JSS5
wikigene_id	WikiGene ID	9296	falbicollis_gene_ensembl	Flycatcher	101815419 ;101819945 ;101807840 ;101814868 ;101809803
interpro	Interpro ID	6272	falbicollis_gene_ensembl	Flycatcher	IPR013874 ;IPR017241 ;IPR004749 ;IPR013194 ;IPR021625
ensembl_gene_id	Gene stable ID	33374	dnovemcinctus_gene_ensembl	Armadillo	ENSDNOG00000036465 ;ENSDNOG00000016373 ;ENSDNOG00000037706 ;ENSDNOG00000039436 ;ENSDNOG00000036149
ensembl_gene_id_version	Gene stable ID version	33374	dnovemcinctus_gene_ensembl	Armadillo	ENSDNOG00000040185.1 ;ENSDNOG00000043268.1 ;ENSDNOG00000039844.1 ;ENSDNOG00000041673.1 ;ENSDNOG00000003351.3
ensembl_transcript_id	Transcript stable ID	37723	dnovemcinctus_gene_ensembl	Armadillo	ENSDNOT00000017473 ;ENSDNOT00000026690 ;ENSDNOT00000035628 ;ENSDNOT00000044845 ;ENSDNOT00000046933
ensembl_transcript_id_version	Transcript stable ID version	37723	dnovemcinctus_gene_ensembl	Armadillo	ENSDNOT00000052168.1 ;ENSDNOT00000044313.1 ;ENSDNOT00000054539.1 ;ENSDNOT00000047566.1 ;ENSDNOT00000051438.1
ensembl_peptide_id	Protein stable ID	26552	dnovemcinctus_gene_ensembl	Armadillo	ENSDNOP00000022993 ;ENSDNOP00000033874 ;ENSDNOP00000027800 ;ENSDNOP00000014310 ;ENSDNOP00000029658
ensembl_peptide_id_version	Protein stable ID version	26552	dnovemcinctus_gene_ensembl	Armadillo	ENSDNOP00000017827.1 ;ENSDNOP00000027197.1 ;ENSDNOP00000024092.1 ;ENSDNOP00000028720.1 ;ENSDNOP00000030012.1
ensembl_exon_id	Exon stable ID	229606	dnovemcinctus_gene_ensembl	Armadillo	ENSDNOE00000062821 ;ENSDNOE00000327578 ;ENSDNOE00000115727 ;ENSDNOE00000061520 ;ENSDNOE00000418402
arrayexpress	Expression Atlas ID	33374	dnovemcinctus_gene_ensembl	Armadillo	ENSDNOG00000034005 ;ENSDNOG00000038120 ;ENSDNOG00000043795 ;ENSDNOG00000040060 ;ENSDNOG00000030550
hgnc_id	HGNC ID	11740	dnovemcinctus_gene_ensembl	Armadillo	HGNC:29983 ;HGNC:7838 ;HGNC:20816 ;HGNC:8264 ;HGNC:32643
hgnc_symbol	HGNC symbol	11740	dnovemcinctus_gene_ensembl	Armadillo	TMEM88 ;AIP ;THBS4 ;SHMT1 ;LYPD6B
hgnc_trans_name	HGNC transcript name ID	13972	dnovemcinctus_gene_ensembl	Armadillo	KCNK13-201 ;MAP4K2-201 ;PDK2-202 ;CD44-202 ;HEATR3-202
entrezgene	NCBI gene ID	12992	dnovemcinctus_gene_ensembl	Armadillo	101430394 ;101417996 ;101433608 ;101418322 ;101433495
refseq_mrna_predicted	RefSeq mRNA predicted ID	5354	dnovemcinctus_gene_ensembl	Armadillo	XM_004457500 ;XM_004470501 ;XM_004478070 ;XM_004485112 ;XM_004448447
refseq_peptide_predicted	RefSeq peptide predicted ID	20185	dnovemcinctus_gene_ensembl	Armadillo	XP_004476892 ;XP_012383375 ;XP_004464200 ;XP_004451898 ;XP_004449139
uniparc	UniParc ID	26094	dnovemcinctus_gene_ensembl	Armadillo	UPI0003CC0DD9 ;UPI0003CC0968 ;UPI0003CBEF02 ;UPI0003CC0A0C ;UPI0000E35BB6
wikigene_id	WikiGene ID	12992	dnovemcinctus_gene_ensembl	Armadillo	101411429 ;101443076 ;101441960 ;101436712 ;101428085
interpro	Interpro ID	6706	dnovemcinctus_gene_ensembl	Armadillo	IPR007192 ;IPR005384 ;IPR015871 ;IPR008916 ;IPR024722
ensembl_gene_id	Gene stable ID	25920	acarolinensis_gene_ensembl	Anole lizard	ENSACAG00000008697 ;ENSACAG00000033033 ;ENSACAG00000034196 ;ENSACAG00000002602 ;ENSACAG00000005345
ensembl_gene_id_version	Gene stable ID version	25920	acarolinensis_gene_ensembl	Anole lizard	ENSACAG00000020695.1 ;ENSACAG00000028394.1 ;ENSACAG00000028334.1 ;ENSACAG00000002058.2 ;ENSACAG00000007042.3
ensembl_transcript_id	Transcript stable ID	27172	acarolinensis_gene_ensembl	Anole lizard	ENSACAT00000034179 ;ENSACAT00000005317 ;ENSACAT00000015278 ;ENSACAT00000023720 ;ENSACAT00000023826
ensembl_transcript_id_version	Transcript stable ID version	27172	acarolinensis_gene_ensembl	Anole lizard	ENSACAT00000013065.3 ;ENSACAT00000015697.2 ;ENSACAT00000006793.2 ;ENSACAT00000001391.3 ;ENSACAT00000015016.2
ensembl_peptide_id	Protein stable ID	19177	acarolinensis_gene_ensembl	Anole lizard	ENSACAP00000004129 ;ENSACAP00000016834 ;ENSACAP00000006433 ;ENSACAP00000016663 ;ENSACAP00000002532
ensembl_peptide_id_version	Protein stable ID version	19177	acarolinensis_gene_ensembl	Anole lizard	ENSACAP00000010897.3 ;ENSACAP00000007004.3 ;ENSACAP00000009082.3 ;ENSACAP00000021016.1 ;ENSACAP00000006357.3
ensembl_exon_id	Exon stable ID	200332	acarolinensis_gene_ensembl	Anole lizard	ENSACAE00000017346 ;ENSACAE00000138439 ;ENSACAE00000213399 ;ENSACAEE00000233755 ;ENSACAE00000048268
arrayexpress	Expression Atlas ID	25920	acarolinensis_gene_ensembl	Anole lizard	ENSACAG00000010344 ;ENSACAG00000007915 ;ENSACAG00000023456 ;ENSACAG00000008641 ;ENSACAG00000011974
hgnc_id	HGNC ID	11052	acarolinensis_gene_ensembl	Anole lizard	HGNC:5271 ;HGNC:13705 ;HGNC:17340 ;HGNC:6678 ;HGNC:28531
hgnc_symbol	HGNC symbol	11052	acarolinensis_gene_ensembl	Anole lizard	HEMK1 ;TMEM116 ;TTLL4 ;RACGAP1 ;SLFNL1
hgnc_trans_name	HGNC transcript name ID	11446	acarolinensis_gene_ensembl	Anole lizard	NR3C1-201 ;SPTBN1-201 ;MYO7A-201 ;BMX-201 ;TMEM186-201
entrezgene	NCBI gene ID	10772	acarolinensis_gene_ensembl	Anole lizard	100558098 ;100564858 ;100552606 ;100563500 ;100563459
refseq_mrna_predicted	RefSeq mRNA predicted ID	12408	acarolinensis_gene_ensembl	Anole lizard	XM_008108596 ;XM_008111537 ;XM_003226079 ;XM_003214353 ;XM_008105058
refseq_peptide_predicted	RefSeq peptide predicted ID	20262	acarolinensis_gene_ensembl	Anole lizard	XP_008121480 ;XP_008104699 ;XP_003224766 ;XP_003222416 ;XP_003224160
uniparc	UniParc ID	19104	acarolinensis_gene_ensembl	Anole lizard	UPI0001F9C98E ;UPI0001F9DDED ;UPI0002C88C2A ;UPI0002C8A075 ;UPI0001F9B727
uniprotsptrembl	UniProtKB/TrEMBL ID	19103	acarolinensis_gene_ensembl	Anole lizard	H9GSU0 ;G1KSB1 ;H9GNX4 ;H9GBJ5 ;R4GCM2
wikigene_id	WikiGene ID	10772	acarolinensis_gene_ensembl	Anole lizard	100558720 ;100557309 ;100552445 ;100560015 ;100567168
interpro	Interpro ID	6302	acarolinensis_gene_ensembl	Anole lizard	IPR013585 ;IPR010044 ;IPR020630 ;IPR022007 ;IPR019559
ensembl_gene_id	Gene stable ID	20562	tnigroviridis_gene_ensembl	Tetraodon	ENSTNIG00000013756 ;ENSTNIG00000011963 ;ENSTNIG00000012230 ;ENSTNIG00000017320 ;ENSTNIG00000008777
ensembl_gene_id_version	Gene stable ID version	20562	tnigroviridis_gene_ensembl	Tetraodon	ENSTNIG00000005187.1 ;ENSTNIG00000011546.1 ;ENSTNIG00000014706.1 ;ENSTNIG00000005818.1 ;ENSTNIG00000001980.1
ensembl_transcript_id	Transcript stable ID	24078	tnigroviridis_gene_ensembl	Tetraodon	ENSTNIT00000015657 ;ENSTNIT00000014185 ;ENSTNIT00000018873 ;ENSTNIT00000018401 ;ENSTNIT00000006885
ensembl_transcript_id_version	Transcript stable ID version	24078	tnigroviridis_gene_ensembl	Tetraodon	ENSTNIT00000002744.1 ;ENSTNIT00000007981.1 ;ENSTNIT00000002787.1 ;ENSTNIT00000016399.1 ;ENSTNIT00000019210.1
ensembl_peptide_id	Protein stable ID	23119	tnigroviridis_gene_ensembl	Tetraodon	ENSTNIP00000005601 ;ENSTNIP00000010000 ;ENSTNIP00000021185 ;ENSTNIP00000008991 ;ENSTNIP00000005261
ensembl_peptide_id_version	Protein stable ID version	23119	tnigroviridis_gene_ensembl	Tetraodon	ENSTNIP00000009593.1 ;ENSTNIP00000011314.1 ;ENSTNIP00000011179.1 ;ENSTNIP00000021930.1 ;ENSTNIP00000002543.1
ensembl_exon_id	Exon stable ID	221513	tnigroviridis_gene_ensembl	Tetraodon	ENSTNIE00000172724 ;ENSTNIE00000085789 ;ENSTNIE00000173240 ;ENSTNIE00000157936 ;ENSTNIE00000116385
arrayexpress	Expression Atlas ID	20562	tnigroviridis_gene_ensembl	Tetraodon	ENSTNIG00000002671 ;ENSTNIG00000016721 ;ENSTNIG00000019364 ;ENSTNIG00000013871 ;ENSTNIG00000010765
uniparc	UniParc ID	23049	tnigroviridis_gene_ensembl	Tetraodon	UPI000029B909 ;UPI00017B47F4 ;UPI00017B59C8 ;UPI00017B10F2 ;UPI00017B1790
uniprotsptrembl	UniProtKB/TrEMBL ID	23014	tnigroviridis_gene_ensembl	Tetraodon	H3C0H8 ;H3BXT1 ;H3CII1 ;Q4SDG0 ;H3DE44
zfin_id_id	ZFIN ID	11661	tnigroviridis_gene_ensembl	Tetraodon	ZDB-GENE-990415-161 ;ZDB-GENE-110328-1 ;ZDB-GENE-110222-2 ;ZDB-GENE-090410-4 ;ZDB-GENE-030728-4
zfin_id_symbol	ZFIN symbol	11661	tnigroviridis_gene_ensembl	Tetraodon	acadvl ;ecm2 ;herpud1 ;si:ch1073-296i8.2 ;zdhhc12a
zfin_id_trans_name	ZFIN transcript name ID	13954	tnigroviridis_gene_ensembl	Tetraodon	esyt1b-202 ;kdm2aa-202 ;rnf34a-201 ;crtac1b-202 ;mto1-201
interpro	Interpro ID	5641	tnigroviridis_gene_ensembl	Tetraodon	IPR009332 ;IPR009135 ;IPR008116 ;IPR000999 ;IPR003064
ensembl_gene_id	Gene stable ID	24688	fcatus_gene_ensembl	Cat	ENSFCAG00000002752 ;ENSFCAG00000022584 ;ENSFCAG00000014026 ;ENSFCAG00000027798 ;ENSFCAG00000000143
ensembl_gene_id_version	Gene stable ID version	24688	fcatus_gene_ensembl	Cat	ENSFCAG00000012419.4 ;ENSFCAG00000011301.3 ;ENSFCAG00000023383.2 ;ENSFCAG00000038427.1 ;ENSFCAG00000025724.2
ensembl_transcript_id	Transcript stable ID	34879	fcatus_gene_ensembl	Cat	ENSFCAT00000030500 ;ENSFCAT00000030156 ;ENSFCAT00000042343 ;ENSFCAT00000033080 ;ENSFCAT00000009012
ensembl_transcript_id_version	Transcript stable ID version	34879	fcatus_gene_ensembl	Cat	ENSFCAT00000047907.1 ;ENSFCAT00000035038.1 ;ENSFCAT00000005926.4 ;ENSFCAT00000041572.1 ;ENSFCAT00000006724.4
ensembl_peptide_id	Protein stable ID	30566	fcatus_gene_ensembl	Cat	ENSFCAP00000003516 ;ENSFCAP00000037609 ;ENSFCAP00000031873 ;ENSFCAP00000004041 ;ENSFCAP00000037224
ensembl_peptide_id_version	Protein stable ID version	30566	fcatus_gene_ensembl	Cat	ENSFCAP00000002032.4 ;ENSFCAP00000006648.4 ;ENSFCAP00000021405.2 ;ENSFCAP00000028862.1 ;ENSFCAP00000020974.1
ensembl_exon_id	Exon stable ID	214102	fcatus_gene_ensembl	Cat	ENSFCAE00000241134 ;ENSFCAE00000094851 ;ENSFCAE00000273771 ;ENSFCAE00000017194 ;ENSFCAE00000076869
embl	European Nucleotide Archive ID	15617	fcatus_gene_ensembl	Cat	AANG02173073 ;AANG02051497 ;AANG02108715 ;AANG02147322 ;AANG02123918
hgnc_id	HGNC ID	13836	fcatus_gene_ensembl	Cat	HGNC:916 ;HGNC:8853 ;HGNC:395 ;HGNC:18666 ;HGNC:11427
hgnc_symbol	HGNC symbol	13836	fcatus_gene_ensembl	Cat	IFT46 ;SF3B4 ;TRMT10B ;ZNF518B ;ERMN
hgnc_trans_name	HGNC transcript name ID	22099	fcatus_gene_ensembl	Cat	SIK3-203 ;RSAD1-201 ;FAM104A-201 ;PCDHA1-201 ;FGD3-201
entrezgene	NCBI gene ID	14343	fcatus_gene_ensembl	Cat	101086919 ;101086987 ;101093512 ;101081993 ;101086144
refseq_mrna_predicted	RefSeq mRNA predicted ID	12019	fcatus_gene_ensembl	Cat	XM_019835517 ;XM_003996030 ;XM_019838686 ;XM_011283087 ;XM_011290714
refseq_peptide_predicted	RefSeq peptide predicted ID	31160	fcatus_gene_ensembl	Cat	XP_019683219 ;XP_011282434 ;XP_011279917 ;XP_019677063 ;XP_019683638
uniparc	UniParc ID	13899	fcatus_gene_ensembl	Cat	UPI0009487415 ;UPI0002989209 ;UPI0002AD33D6 ;UPI0009485596 ;UPI000298B1F1
uniprotsptrembl	UniProtKB/TrEMBL ID	16911	fcatus_gene_ensembl	Cat	M3WLZ2 ;A0A0A0MPY6 ;M3WQB3 ;M3WSX9 ;M3WJT1
wikigene_id	WikiGene ID	14343	fcatus_gene_ensembl	Cat	101098678 ;101085201 ;101087731 ;101080852 ;101082781
cdd	Conserved Domains ID	4984	fcatus_gene_ensembl	Cat	cd08384 ;cd05616 ;cd00257 ;cd12664 ;cd09429
hmmpanther	hmmpanther ID	22151	fcatus_gene_ensembl	Cat	PTHR36866:SF2 ;PTHR24151 ;PTHR12998:SF3 ;PTHR10812:SF25 ;PTHR26451:SF467
interpro	Interpro ID	12786	fcatus_gene_ensembl	Cat	IPR029091 ;IPR027752 ;IPR035574 ;IPR000762 ;IPR008030
ensembl_gene_id	Gene stable ID	24354	pformosa_gene_ensembl	Amazon molly	ENSPFOG00000002015 ;ENSPFOG00000023164 ;ENSPFOG00000024198 ;ENSPFOG00000014870 ;ENSPFOG00000002712
ensembl_gene_id_version	Gene stable ID version	24354	pformosa_gene_ensembl	Amazon molly	ENSPFOG00000021156.1 ;ENSPFOG00000014893.2 ;ENSPFOG00000014133.1 ;ENSPFOG00000004727.2 ;ENSPFOG00000017094.2
ensembl_transcript_id	Transcript stable ID	31637	pformosa_gene_ensembl	Amazon molly	ENSPFOT00000010444 ;ENSPFOT00000014393 ;ENSPFOT00000008956 ;ENSPFOT00000028386 ;ENSPFOT00000005445
ensembl_transcript_id_version	Transcript stable ID version	31637	pformosa_gene_ensembl	Amazon molly	ENSPFOT00000002690.2 ;ENSPFOT00000003567.2 ;ENSPFOT00000019801.1 ;ENSPFOT00000029147.1 ;ENSPFOT00000008675.1
ensembl_peptide_id	Protein stable ID	30899	pformosa_gene_ensembl	Amazon molly	ENSPFOP00000026122 ;ENSPFOP00000004533 ;ENSPFOP00000007755 ;ENSPFOP00000022852 ;ENSPFOP00000004246
ensembl_peptide_id_version	Protein stable ID version	30899	pformosa_gene_ensembl	Amazon molly	ENSPFOP00000004729.1 ;ENSPFOP00000013010.2 ;ENSPFOP00000026568.1 ;ENSPFOP00000015762.2 ;ENSPFOP00000007627.1
ensembl_exon_id	Exon stable ID	286175	pformosa_gene_ensembl	Amazon molly	ENSPFOE00000153876 ;ENSPFOE00000167157 ;ENSPFOE00000239334 ;ENSPFOE00000169830 ;ENSPFOE00000214281
embl	European Nucleotide Archive ID	17523	pformosa_gene_ensembl	Amazon molly	AYCK01025650 ;AYCK01010953 ;AYCK01014293 ;AYCK01003565 ;AYCK01019760
entrezgene	NCBI gene ID	17633	pformosa_gene_ensembl	Amazon molly	103149825 ;103153900 ;103137879 ;103148565 ;103131753
refseq_mrna_predicted	RefSeq mRNA predicted ID	6453	pformosa_gene_ensembl	Amazon molly	XM_016662760 ;XM_016664512 ;XM_007574170 ;XM_007561248 ;XM_007549414
refseq_peptide_predicted	RefSeq peptide predicted ID	30361	pformosa_gene_ensembl	Amazon molly	XP_016516834 ;XP_016531798 ;XP_016536394 ;XP_016532888 ;XP_016529852
uniparc	UniParc ID	30440	pformosa_gene_ensembl	Amazon molly	UPI0005149854 ;UPI000443D688 ;UPI000443F4BF ;UPI00044413B1 ;UPI00051490CB
uniprotsptrembl	UniProtKB/TrEMBL ID	30440	pformosa_gene_ensembl	Amazon molly	A0A087Y4C5 ;A0A087XLY5 ;A0A096M6I7 ;A0A087X568 ;A0A087YAQ6
wikigene_id	WikiGene ID	17633	pformosa_gene_ensembl	Amazon molly	103130440 ;103150986 ;103155667 ;103153996 ;103147594
zfin_id_id	ZFIN ID	13138	pformosa_gene_ensembl	Amazon molly	ZDB-GENE-040426-1137 ;ZDB-GENE-091204-478 ;ZDB-GENE-041010-180 ;ZDB-GENE-030131-1658 ;ZDB-GENE-100812-5
zfin_id_symbol	ZFIN symbol	13139	pformosa_gene_ensembl	Amazon molly	znf622 ;piwil1 ;ildr1b ;si:ch1073-174d20.2 ;deptor
zfin_id_trans_name	ZFIN transcript name ID	17159	pformosa_gene_ensembl	Amazon molly	hpcal1-201 ;zfand3-201 ;rnf2-202 ;supt20-202 ;epha6-201
interpro	Interpro ID	6352	pformosa_gene_ensembl	Amazon molly	IPR022778 ;IPR006656 ;IPR015039 ;IPR022102 ;IPR009161
ensembl_gene_id	Gene stable ID	36785	mcaroli_gene_ensembl	Ryukyu mouse	MGP_CAROLIEiJ_G0027289 ;MGP_CAROLIEiJ_G0033336 ;MGP_CAROLIEiJ_G0015694 ;MGP_CAROLIEiJ_G0019846 ;MGP_CAROLIEiJ_G0008598
ensembl_gene_id_version	Gene stable ID version	36785	mcaroli_gene_ensembl	Ryukyu mouse	MGP_CAROLIEiJ_G0022386.1 ;MGP_CAROLIEiJ_G0033548.1 ;MGP_CAROLIEiJ_G0016052.1 ;MGP_CAROLIEiJ_G0011463.1 ;MGP_CAROLIEiJ_G0021685.1
ensembl_transcript_id	Transcript stable ID	96736	mcaroli_gene_ensembl	Ryukyu mouse	MGP_CAROLIEiJ_T0021526 ;MGP_CAROLIEiJ_T0041764 ;MGP_CAROLIEiJ_T0077580 ;MGP_CAROLIEiJ_T0096273 ;MGP_CAROLIEiJ_T0091583
ensembl_transcript_id_version	Transcript stable ID version	96736	mcaroli_gene_ensembl	Ryukyu mouse	MGP_CAROLIEiJ_T0073325.1 ;MGP_CAROLIEiJ_T0044120.1 ;MGP_CAROLIEiJ_T0004337.1 ;MGP_CAROLIEiJ_T0019392.1 ;MGP_CAROLIEiJ_T0002615.1
ensembl_peptide_id	Protein stable ID	50512	mcaroli_gene_ensembl	Ryukyu mouse	MGP_CAROLIEiJ_P0077044 ;MGP_CAROLIEiJ_P0027036 ;MGP_CAROLIEiJ_P0083417 ;MGP_CAROLIEiJ_P0040173 ;MGP_CAROLIEiJ_P0069923
ensembl_exon_id	Exon stable ID	420682	mcaroli_gene_ensembl	Ryukyu mouse	MGP_CAROLIEiJ_E0036253.1 ;MGP_CAROLIEiJ_E0000872.1 ;MGP_CAROLIEiJ_E0041889.2 ;MGP_CAROLIEiJ_E0065153.4 ;MGP_CAROLIEiJ_E0045628.6
mgi_symbol	MGI symbol	17387	mcaroli_gene_ensembl	Ryukyu mouse	Fpr-rs4 ;Ogfrl1 ;Spint4 ;1700013D24Rik ;Mapk12
mgi_id	MGI ID	17387	mcaroli_gene_ensembl	Ryukyu mouse	MGI:98227 ;MGI:1923675 ;MGI:3642566 ;MGI:1859285 ;MGI:1919899
mgi_trans_name	MGI transcript name ID	69835	mcaroli_gene_ensembl	Ryukyu mouse	Nit2-201 ;Tex261-204 ;Creb5-204 ;Mindy1-209 ;Nacc2-203
hmmpanther	hmmpanther ID	20271	mcaroli_gene_ensembl	Ryukyu mouse	PTHR11819:SF121 ;PTHR24062:SF36 ;PTHR22904:SF281 ;PTHR16770:SF3 ;PTHR10489:SF653
interpro	Interpro ID	11733	mcaroli_gene_ensembl	Ryukyu mouse	IPR013968 ;IPR032910 ;IPR030230 ;IPR023586 ;IPR015260
ensembl_gene_id	Gene stable ID	32386	mmulatta_gene_ensembl	Macaque	ENSMMUG00000041702 ;ENSMMUG00000017506 ;ENSMMUG00000037186 ;ENSMMUG00000026365 ;ENSMMUG00000042640
ensembl_gene_id_version	Gene stable ID version	32386	mmulatta_gene_ensembl	Macaque	ENSMMUG00000012013.3 ;ENSMMUG00000043124.1 ;ENSMMUG00000038805.1 ;ENSMMUG00000022297.3 ;ENSMMUG00000045843.1
ensembl_transcript_id	Transcript stable ID	56748	mmulatta_gene_ensembl	Macaque	ENSMMUT00000072955 ;ENSMMUT00000055930 ;ENSMMUT00000066646 ;ENSMMUT00000067903 ;ENSMMUT00000009249
ensembl_transcript_id_version	Transcript stable ID version	56748	mmulatta_gene_ensembl	Macaque	ENSMMUT00000075269.1 ;ENSMMUT00000047881.2 ;ENSMMUT00000004097.3 ;ENSMMUT00000024079.3 ;ENSMMUT00000026756.3
ensembl_peptide_id	Protein stable ID	45294	mmulatta_gene_ensembl	Macaque	ENSMMUP00000045041 ;ENSMMUP00000024404 ;ENSMMUP00000013843 ;ENSMMUP00000002729 ;ENSMMUP00000026614
ensembl_peptide_id_version	Protein stable ID version	45294	mmulatta_gene_ensembl	Macaque	ENSMMUP00000009003.3 ;ENSMMUP00000048599.1 ;ENSMMUP00000060807.1 ;ENSMMUP00000042379.1 ;ENSMMUP00000060036.1
ensembl_exon_id	Exon stable ID	276272	mmulatta_gene_ensembl	Macaque	ENSMMUE00000245865 ;ENSMMUE00000177159 ;ENSMMUE00000073288 ;ENSMMUE00000287652 ;ENSMMUE00000162617
embl	European Nucleotide Archive ID	10895	mmulatta_gene_ensembl	Macaque	JV046150 ;JV636329 ;JU474940 ;JV045372 ;JU471066
arrayexpress	Expression Atlas ID	32386	mmulatta_gene_ensembl	Macaque	ENSMMUG00000038477 ;ENSMMUG00000020850 ;ENSMMUG00000006790 ;ENSMMUG00000040923 ;ENSMMUG00000043825
hgnc_id	HGNC ID	12430	mmulatta_gene_ensembl	Macaque	HGNC:7155 ;HGNC:11602 ;HGNC:15680 ;HGNC:2456 ;HGNC:33879
hgnc_symbol	HGNC symbol	12430	mmulatta_gene_ensembl	Macaque	RNF25 ;OR8J2 ;MT-ND6 ;MINDY1 ;GABRA3
hgnc_trans_name	HGNC transcript name ID	29159	mmulatta_gene_ensembl	Macaque	CHD1-202 ;WNT9A-202 ;ATL2-203 ;SAMD14-203 ;POMGNT1-201
protein_id	INSDC protein ID	14261	mmulatta_gene_ensembl	Macaque	AFH30446 ;AFE66832 ;EHH31788 ;AFE79426 ;EHH27811
entrezgene	NCBI gene ID	15393	mmulatta_gene_ensembl	Macaque	701499 ;702185 ;719894 ;704098 ;641447
refseq_mrna	RefSeq mRNA ID	4733	mmulatta_gene_ensembl	Macaque	NM_001266221 ;NM_001194358 ;NM_001194583 ;NM_001257569 ;NM_001114115
refseq_mrna_predicted	RefSeq mRNA predicted ID	36184	mmulatta_gene_ensembl	Macaque	XM_001097399 ;XM_015120574 ;XM_015122940 ;XM_015152780 ;XM_015133100
refseq_peptide	RefSeq peptide ID	4943	mmulatta_gene_ensembl	Macaque	NP_001180482 ;NP_001180809 ;NP_001036238 ;NP_001247984 ;NP_001180989
refseq_peptide_predicted	RefSeq peptide predicted ID	38208	mmulatta_gene_ensembl	Macaque	XP_015005068 ;XP_015003096 ;XP_015008293 ;XP_001085574 ;XP_014994356
rnacentral	RNAcentral ID	3879	mmulatta_gene_ensembl	Macaque	URS000071871D ;URS00006CB803 ;URS00006C18E1 ;URS00006867EB ;URS00006A6F7B
uniparc	UniParc ID	19228	mmulatta_gene_ensembl	Macaque	UPI00006D5117 ;UPI0001D54CA1 ;UPI0003AB89ED ;UPI0000087D59 ;UPI000242C984
uniprot_gn_trans_name	UniProt transcript name ID	6823	mmulatta_gene_ensembl	Macaque	CPSF1-201 ;LIPH-202 ;ERC2-201 ;PELI3-202 ;EIF2C3-201
uniprot_gn	UniProtKB Gene Name ID	6092	mmulatta_gene_ensembl	Macaque	H9FNS5 ;G7MLV7 ;G7NEQ6 ;I2CVP3 ;Q1WK23
uniprotsptrembl	UniProtKB/TrEMBL ID	28390	mmulatta_gene_ensembl	Macaque	F7B936 ;F6XSF6 ;F6V0N6 ;F7HLJ7 ;F7H8T2
wikigene_id	WikiGene ID	15393	mmulatta_gene_ensembl	Macaque	710381 ;712616 ;703384 ;694320 ;709273
affy_hg_u133a	AFFY HG U133A probe	5644	mmulatta_gene_ensembl	Macaque	212652_s_at ;212409_s_at ;218933_at ;202334_s_at ;201643_x_at
affy_hg_u133a_2	AFFY HG U133A 2 probe	5639	mmulatta_gene_ensembl	Macaque	209157_at ;206514_s_at ;211623_s_at ;214212_x_at ;204595_s_at
affy_hg_u133_plus_2	AFFY HG U133 Plus 2 probe	8531	mmulatta_gene_ensembl	Macaque	212082_s_at ;242647_at ;1557984_s_at ;206976_s_at ;207769_s_at
affy_hg_u95a	AFFY HG U95A probe	3749	mmulatta_gene_ensembl	Macaque	35507_at ;34709_r_at ;38933_at ;40514_at ;36829_at
affy_hg_u95av2	AFFY HG U95Av2 probe	3743	mmulatta_gene_ensembl	Macaque	34057_at ;40422_at ;39009_at ;304_at ;41756_at
affy_hta_2_0	AFFY HTA 2 0 probe	5180	mmulatta_gene_ensembl	Macaque	TC16001556.hg ;TC11000576.hg ;TC03000342.hg ;TC0X001450.hg ;TC0X000635.hg
affy_huex_1_0_st_v2	AFFY HuEx 1 0 st v2 probe	188568	mmulatta_gene_ensembl	Macaque	2717126 ;3011944 ;2850001 ;2907798 ;3899886
affy_hugene_1_0_st_v1	AFFY HuGene 1 0 st v1 probe	7468	mmulatta_gene_ensembl	Macaque	7990674 ;8055992 ;8173285 ;7918847 ;7904469
affy_hugene_2_0_st_v1	AFFY HuGene 2 0 st v1 probe	4344	mmulatta_gene_ensembl	Macaque	16970863 ;16806122 ;16920468 ;16847839 ;16961974
affy_primeview	AFFY PrimeView probe	13801	mmulatta_gene_ensembl	Macaque	11749584_a_at ;11745563_s_at ;11735009_a_at ;11749210_x_at ;11740772_a_at
affy_rhegene_1_0_st_v1	AFFY RheGene 1 0 st v1 probe	27847	mmulatta_gene_ensembl	Macaque	13687542 ;13768586 ;13749764 ;13722413 ;13832984
affy_rhegene_1_1_st_v1	AFFY RheGene 1 1 st v1 probe	27847	mmulatta_gene_ensembl	Macaque	13828266 ;13739110 ;13829382 ;13823000 ;13650337
affy_rhesus	AFFY Rhesus probe	27905	mmulatta_gene_ensembl	Macaque	MmugDNA.19502.1.S1_at ;MmuSTS.3450.1.S1_at ;Mmu.12356.1.S1_s_at ;MmugDNA.39033.1.S1_at ;MmugDNA.807.1.S1_at
affy_u133_x3p	AFFY U133 X3P probe	9265	mmulatta_gene_ensembl	Macaque	Hs.206097.0.S2_3p_at ;g8923389_3p_at ;AFFX-HUMRGE/M10098_M_at ;Hs.101064.1.S1_3p_at ;g4505084_3p_s_at
agilent_gpl10158	AGILENT GPL10158 probe	4319	mmulatta_gene_ensembl	Macaque	A_02_P12955708 ;A_02_P10405780 ;A_02_P14758498 ;A_02_P14263965 ;A_02_P12531825
agilent_gpl17465	AGILENT GPL17465 probe	26863	mmulatta_gene_ensembl	Macaque	A_01_P1752366 ;A_01_P019444 ;A_01_P015307 ;A_01_P1743351 ;A_01_P008354
agilent_gpl19384	AGILENT GPL19384 probe	5734	mmulatta_gene_ensembl	Macaque	GT_Cm_Specific_0010310 ;GT_Cm_Specific_0001522 ;GT_Cm_Specific_0066424 ;GT_Cm_Specific_0003965 ;GT_Cm_Specific_0014789
nimblegen_gpl13762	NIMBLEGEN GPL13762 probe	15180	mmulatta_gene_ensembl	Macaque	2649_001489_cyno_0m0S ;50632_015722_cyno_0m0 ;55325_018359_cyno_0m0S ;10664_006565_cyno_0m0 ;6456_003026_cyno_sm0
nimblegen_gpl21301	NIMBLEGEN GPL21301 probe	16772	mmulatta_gene_ensembl	Macaque	CCDC151_145045 ;BCL2A1_004049 ;C6orf114_033069 ;C10orf81_001193435 ;DQ266250
hmmpanther	hmmpanther ID	20760	mmulatta_gene_ensembl	Macaque	PTHR20863:SF5 ;PTHR10032:SF10 ;PTHR12913 ;PTHR11827:SF47 ;PTHR14096:SF6
interpro	Interpro ID	11825	mmulatta_gene_ensembl	Macaque	IPR015416 ;IPR012932 ;IPR031781 ;IPR028642 ;IPR001632
ensembl_gene_id	Gene stable ID	23635	pcoquereli_gene_ensembl	Coquerels sifaka	ENSPCOG00000021327 ;ENSPCOG00000011067 ;ENSPCOG00000025494 ;ENSPCOG00000020138 ;ENSPCOG00000016468
ensembl_gene_id_version	Gene stable ID version	23635	pcoquereli_gene_ensembl	Coquerels sifaka	ENSPCOG00000013009.1 ;ENSPCOG00000022827.1 ;ENSPCOG00000005315.1 ;ENSPCOG00000017156.1 ;ENSPCOG00000020123.1
ensembl_transcript_id	Transcript stable ID	37912	pcoquereli_gene_ensembl	Coquerels sifaka	ENSPCOT00000029416 ;ENSPCOT00000041502 ;ENSPCOT00000031324 ;ENSPCOT00000024602 ;ENSPCOT00000008808
ensembl_transcript_id_version	Transcript stable ID version	37912	pcoquereli_gene_ensembl	Coquerels sifaka	ENSPCOT00000032468.1 ;ENSPCOT00000008138.1 ;ENSPCOT00000031376.1 ;ENSPCOT00000032144.1 ;ENSPCOT00000028511.1
ensembl_peptide_id	Protein stable ID	32203	pcoquereli_gene_ensembl	Coquerels sifaka	ENSPCOP00000013506 ;ENSPCOP00000020544 ;ENSPCOP00000012152 ;ENSPCOP00000024613 ;ENSPCOP00000007457
ensembl_peptide_id_version	Protein stable ID version	32203	pcoquereli_gene_ensembl	Coquerels sifaka	ENSPCOP00000029018.1 ;ENSPCOP00000003735.1 ;ENSPCOP00000012055.1 ;ENSPCOP00000010624.1 ;ENSPCOP00000017500.1
ensembl_exon_id	Exon stable ID	215122	pcoquereli_gene_ensembl	Coquerels sifaka	ENSPCOE00000127113 ;ENSPCOE00000221160 ;ENSPCOE00000135182 ;ENSPCOE00000106746 ;ENSPCOE00000118514
hgnc_id	HGNC ID	12633	pcoquereli_gene_ensembl	Coquerels sifaka	HGNC:3691 ;HGNC:18726 ;HGNC:24576 ;HGNC:1754 ;HGNC:8942
hgnc_symbol	HGNC symbol	12633	pcoquereli_gene_ensembl	Coquerels sifaka	PRDM15 ;NCKAP1L ;NFKB1 ;SLC28A3 ;SLC2A4
hgnc_trans_name	HGNC transcript name ID	23616	pcoquereli_gene_ensembl	Coquerels sifaka	NSMF-202 ;TDP2-202 ;NHS-203 ;SLC13A4-201 ;HECTD3-202
entrezgene	NCBI gene ID	13285	pcoquereli_gene_ensembl	Coquerels sifaka	105808940 ;105825204 ;105816230 ;105815320 ;105812396
refseq_mrna_predicted	RefSeq mRNA predicted ID	14066	pcoquereli_gene_ensembl	Coquerels sifaka	XM_012658421 ;XM_012653858 ;XM_012643822 ;XM_012638771 ;XM_012665781
refseq_peptide_predicted	RefSeq peptide predicted ID	19709	pcoquereli_gene_ensembl	Coquerels sifaka	XP_012504983 ;XP_012519956 ;XP_012497846 ;XP_012499044 ;XP_012509142
uniparc	UniParc ID	11995	pcoquereli_gene_ensembl	Coquerels sifaka	UPI00063F36A2 ;UPI00063FAFD7 ;UPI00063F7F4E ;UPI00063F1CFC ;UPI00063FCD06
wikigene_id	WikiGene ID	13285	pcoquereli_gene_ensembl	Coquerels sifaka	105819150 ;105823567 ;105819731 ;105810130 ;105810551
affy_huex_1_0_st_v2	AFFY HuEx 1 0 st v2 probe	49847	pcoquereli_gene_ensembl	Coquerels sifaka	3444832 ;2340717 ;2654149 ;2598313 ;3291730
cdd	Conserved Domains ID	4887	pcoquereli_gene_ensembl	Coquerels sifaka	cd05096 ;cd08924 ;cd09327 ;cd15890 ;cd12314
hmmpanther	hmmpanther ID	21030	pcoquereli_gene_ensembl	Coquerels sifaka	PTHR12844:SF37 ;PTHR23426 ;PTHR19325:SF467 ;PTHR14149:SF22 ;PTHR11931:SF23
interpro	Interpro ID	12544	pcoquereli_gene_ensembl	Coquerels sifaka	IPR028463 ;IPR007861 ;IPR026535 ;IPR022771 ;IPR030256
ensembl_gene_id	Gene stable ID	16450	aplatyrhynchos_gene_ensembl	Duck	ENSAPLG00000015869 ;ENSAPLG00000015131 ;ENSAPLG00000010087 ;ENSAPLG00000010361 ;ENSAPLG00000002214
ensembl_gene_id_version	Gene stable ID version	16450	aplatyrhynchos_gene_ensembl	Duck	ENSAPLG00000014468.1 ;ENSAPLG00000007222.1 ;ENSAPLG00000011463.1 ;ENSAPLG00000015910.1 ;ENSAPLG00000013393.1
ensembl_transcript_id	Transcript stable ID	17169	aplatyrhynchos_gene_ensembl	Duck	ENSAPLT00000011895 ;ENSAPLT00000006673 ;ENSAPLT00000010006 ;ENSAPLT00000016625 ;ENSAPLT00000006283
ensembl_transcript_id_version	Transcript stable ID version	17169	aplatyrhynchos_gene_ensembl	Duck	ENSAPLT00000010171.1 ;ENSAPLT00000008477.1 ;ENSAPLT00000014149.1 ;ENSAPLT00000012485.1 ;ENSAPLT00000014810.1
ensembl_peptide_id	Protein stable ID	16354	aplatyrhynchos_gene_ensembl	Duck	ENSAPLP00000000386 ;ENSAPLP00000009530 ;ENSAPLP00000008079 ;ENSAPLP00000009486 ;ENSAPLP00000003343
ensembl_peptide_id_version	Protein stable ID version	16354	aplatyrhynchos_gene_ensembl	Duck	ENSAPLP00000009395.1 ;ENSAPLP00000006575.1 ;ENSAPLP00000001502.1 ;ENSAPLP00000013439.1 ;ENSAPLP00000011984.1
ensembl_exon_id	Exon stable ID	164250	aplatyrhynchos_gene_ensembl	Duck	ENSAPLE00000131124 ;ENSAPLE00000084254 ;ENSAPLE00000034050 ;ENSAPLE00000052040 ;ENSAPLE00000107837
embl	European Nucleotide Archive ID	37133	aplatyrhynchos_gene_ensembl	Duck	ADON01013978 ;ADON01074593 ;ADON01003206 ;ADON01073502 ;ADON01138657
arrayexpress	Expression Atlas ID	16450	aplatyrhynchos_gene_ensembl	Duck	ENSAPLG00000006482 ;ENSAPLG00000006264 ;ENSAPLG00000007076 ;ENSAPLG00000010431 ;ENSAPLG00000013931
hgnc_id	HGNC ID	10489	aplatyrhynchos_gene_ensembl	Duck	HGNC:25276 ;HGNC:33706 ;HGNC:28442 ;HGNC:25148 ;HGNC:288
hgnc_symbol	HGNC symbol	10489	aplatyrhynchos_gene_ensembl	Duck	AAR2 ;MAFB ;DDX59 ;EFNB2 ;RPL32
hgnc_trans_name	HGNC transcript name ID	10846	aplatyrhynchos_gene_ensembl	Duck	TMPRSS15-201 ;DTHD1-201 ;LUZP1-201 ;PDE6D-201 ;NUCB2-201
entrezgene	NCBI gene ID	8075	aplatyrhynchos_gene_ensembl	Duck	101790050 ;101795909 ;101801989 ;101802497 ;101795923
refseq_peptide_predicted	RefSeq peptide predicted ID	14349	aplatyrhynchos_gene_ensembl	Duck	XP_012951624 ;XP_012950396 ;XP_012949572 ;XP_012961056 ;XP_012960201
uniparc	UniParc ID	16331	aplatyrhynchos_gene_ensembl	Duck	UPI000391B1B3 ;UPI000350A175 ;UPI000391C235 ;UPI0003509D70 ;UPI000391B9D3
uniprotsptrembl	UniProtKB/TrEMBL ID	16379	aplatyrhynchos_gene_ensembl	Duck	U3I2G1 ;U3J5U0 ;U3J765 ;U3IIL2 ;U3IKS6
wikigene_id	WikiGene ID	8075	aplatyrhynchos_gene_ensembl	Duck	101795282 ;101796660 ;101790250 ;101802058 ;101795651
interpro	Interpro ID	5559	aplatyrhynchos_gene_ensembl	Duck	IPR009076 ;IPR000450 ;IPR017913 ;IPR005391 ;IPR017978
ensembl_gene_id	Gene stable ID	28592	mfascicularis_gene_ensembl	Crab-eating macaque	ENSMFAG00000036663 ;ENSMFAG00000031133 ;ENSMFAG00000030318 ;ENSMFAG00000034526 ;ENSMFAG00000031441
ensembl_gene_id_version	Gene stable ID version	28592	mfascicularis_gene_ensembl	Crab-eating macaque	ENSMFAG00000038612.1 ;ENSMFAG00000040555.1 ;ENSMFAG00000032473.1 ;ENSMFAG00000002546.1 ;ENSMFAG00000000317.1
ensembl_transcript_id	Transcript stable ID	53156	mfascicularis_gene_ensembl	Crab-eating macaque	ENSMFAT00000046098 ;ENSMFAT00000051271 ;ENSMFAT00000006549 ;ENSMFAT00000050309 ;ENSMFAT00000014352
ensembl_transcript_id_version	Transcript stable ID version	53156	mfascicularis_gene_ensembl	Crab-eating macaque	ENSMFAT00000010600.1 ;ENSMFAT00000013122.1 ;ENSMFAT00000059786.1 ;ENSMFAT00000023720.1 ;ENSMFAT00000031371.1
ensembl_peptide_id	Protein stable ID	46149	mfascicularis_gene_ensembl	Crab-eating macaque	ENSMFAP00000019185 ;ENSMFAP00000028488 ;ENSMFAP00000018924 ;ENSMFAP00000029080 ;ENSMFAP00000020497
ensembl_peptide_id_version	Protein stable ID version	46149	mfascicularis_gene_ensembl	Crab-eating macaque	ENSMFAP00000029071.1 ;ENSMFAP00000018330.1 ;ENSMFAP00000008169.1 ;ENSMFAP00000038883.1 ;ENSMFAP00000018110.1
ensembl_exon_id	Exon stable ID	263877	mfascicularis_gene_ensembl	Crab-eating macaque	ENSMFAE00000282883 ;ENSMFAE00000074647 ;ENSMFAE00000132726 ;ENSMFAE00000189207 ;ENSMFAE00000075131
entrezgene_trans_name	EntrezGene transcript name ID	3422	mfascicularis_gene_ensembl	Crab-eating macaque	CALD1-204 ;SPATA21-202 ;POLR2H-201 ;ARSE-205 ;ACYP2-203
hgnc_id	HGNC ID	14328	mfascicularis_gene_ensembl	Crab-eating macaque	HGNC:1232 ;HGNC:51180 ;HGNC:22234 ;HGNC:15620 ;HGNC:9685
hgnc_symbol	HGNC symbol	14328	mfascicularis_gene_ensembl	Crab-eating macaque	CCL28 ;EQTN ;ZCCHC10 ;RP2 ;RAB40B
hgnc_trans_name	HGNC transcript name ID	33670	mfascicularis_gene_ensembl	Crab-eating macaque	CYTH4-201 ;NFAT5-204 ;BICD1-203 ;ACP7-203 ;MAD2L1BP-201
protein_id	INSDC protein ID	5176	mfascicularis_gene_ensembl	Crab-eating macaque	EHH65854 ;EHH65311 ;EHH61195 ;BAE02496 ;EHH50377
entrezgene	NCBI gene ID	16326	mfascicularis_gene_ensembl	Crab-eating macaque	102121279 ;102142602 ;102142217 ;102120355 ;101865851
refseq_mrna_predicted	RefSeq mRNA predicted ID	20323	mfascicularis_gene_ensembl	Crab-eating macaque	XM_005565430 ;XM_005549810 ;XM_005591466 ;XM_005554975 ;XM_015436372
refseq_peptide_predicted	RefSeq peptide predicted ID	42023	mfascicularis_gene_ensembl	Crab-eating macaque	XP_015305517 ;XP_005562407 ;XP_005561714 ;XP_015291985 ;XP_005541201
rnacentral	RNAcentral ID	4691	mfascicularis_gene_ensembl	Crab-eating macaque	URS0000A7D91F ;URS00006CDB14 ;URS0000354011 ;URS0000A90213 ;URS00006CCB10
uniparc	UniParc ID	26663	mfascicularis_gene_ensembl	Crab-eating macaque	UPI00006D3B05 ;UPI0000D9B11B ;UPI00000869CF ;UPI0003AB78D4 ;UPI0000D9A6C1
uniprotsptrembl	UniProtKB/TrEMBL ID	4345	mfascicularis_gene_ensembl	Crab-eating macaque	G7PIE8 ;G8F5T6 ;G7NYA0 ;Q9GMS3 ;G7P425
wikigene_id	WikiGene ID	16326	mfascicularis_gene_ensembl	Crab-eating macaque	102124767 ;102137413 ;102124736 ;102114920 ;101925832
affy_hg_u133a	AFFY HG U133A probe	5936	mfascicularis_gene_ensembl	Crab-eating macaque	218374_s_at ;221712_s_at ;204744_s_at ;220311_at ;209591_s_at
affy_hg_u133a_2	AFFY HG U133A 2 probe	5936	mfascicularis_gene_ensembl	Crab-eating macaque	220769_s_at ;221679_s_at ;220238_s_at ;207545_s_at ;218499_at
affy_hg_u133_plus_2	AFFY HG U133 Plus 2 probe	9028	mfascicularis_gene_ensembl	Crab-eating macaque	1555048_a_at ;208604_s_at ;215220_s_at ;223341_s_at ;234472_at
affy_hg_u95a	AFFY HG U95A probe	3998	mfascicularis_gene_ensembl	Crab-eating macaque	31838_at ;32796_f_at ;36746_s_at ;37753_at ;32976_s_at
affy_hg_u95av2	AFFY HG U95Av2 probe	3991	mfascicularis_gene_ensembl	Crab-eating macaque	38878_at ;41081_at ;32910_at ;35580_at ;40915_r_at
affy_hta_2_0	AFFY HTA 2 0 probe	5507	mfascicularis_gene_ensembl	Crab-eating macaque	TC14001167.hg ;TC11003429.hg ;TC13001446.hg ;TC05002283.hg ;TC10001068.hg
affy_huex_1_0_st_v2	AFFY HuEx 1 0 st v2 probe	191397	mfascicularis_gene_ensembl	Crab-eating macaque	4024131 ;3096280 ;3452758 ;3133164 ;3120243
affy_hugene_1_0_st_v1	AFFY HuGene 1 0 st v1 probe	7933	mfascicularis_gene_ensembl	Crab-eating macaque	8062695 ;8097991 ;8172043 ;8030525 ;7945896
affy_hugene_2_0_st_v1	AFFY HuGene 2 0 st v1 probe	4586	mfascicularis_gene_ensembl	Crab-eating macaque	17011302 ;16902147 ;17013552 ;16684344 ;17031867
affy_primeview	AFFY PrimeView probe	14505	mfascicularis_gene_ensembl	Crab-eating macaque	11747679_x_at ;11750960_a_at ;11753946_x_at ;11723958_s_at ;11752017_a_at
affy_rhegene_1_0_st_v1	AFFY RheGene 1 0 st v1 probe	27016	mfascicularis_gene_ensembl	Crab-eating macaque	13833482 ;13833186 ;13666246 ;13788835 ;13804895
affy_rhegene_1_1_st_v1	AFFY RheGene 1 1 st v1 probe	27016	mfascicularis_gene_ensembl	Crab-eating macaque	13608234 ;13753628 ;13722794 ;13623556 ;13634938
affy_rhesus	AFFY Rhesus probe	28346	mfascicularis_gene_ensembl	Crab-eating macaque	MmugDNA.25466.1.S1_at ;Mmu.2761.1.S1_at ;MmugDNA.27752.1.S1_at ;MmugDNA.39375.1.S1_at ;MmuSTS.2461.1.S1_at
affy_u133_x3p	AFFY U133 X3P probe	9825	mfascicularis_gene_ensembl	Crab-eating macaque	g11496880_3p_x_at ;Hs.239737.2.A1_3p_a_at ;g13325306_3p_a_at ;g8923091_3p_at ;Hs.9731.1.S1_3p_a_at
agilent_gpl17465	AGILENT GPL17465 probe	24248	mfascicularis_gene_ensembl	Crab-eating macaque	A_01_P1797778 ;A_01_P1745556 ;A_01_P1760626 ;A_01_P1830521 ;A_01_P1798321
agilent_gpl19384	AGILENT GPL19384 probe	6086	mfascicularis_gene_ensembl	Crab-eating macaque	GT_Cm_Specific_0010056 ;GT_Cm_Specific_0026730 ;GT_Cm_Specific_0018330 ;GT_Cm_Specific_0002359 ;GT_Cm_Specific_0112670
nimblegen_gpl13762	NIMBLEGEN GPL13762 probe	16554	mfascicularis_gene_ensembl	Crab-eating macaque	267004_170753_cyno_000S ;5232_138733_cyno ;4580_198883_cyno_000S ;33_001608_cyno_00iS ;9617_004294_cyno_0m0
nimblegen_gpl21301	NIMBLEGEN GPL21301 probe	18016	mfascicularis_gene_ensembl	Crab-eating macaque	GUCY2C_004963 ;ABCC5_005688 ;LIPJ_001010939 ;THSD7A_015204 ;TRPM8_024080
hmmpanther	hmmpanther ID	22448	mfascicularis_gene_ensembl	Crab-eating macaque	PTHR22751:SF174 ;PTHR36290:SF2 ;PTHR24559:SF225 ;PTHR22776:SF69 ;PTHR23187:SF5
interpro	Interpro ID	13054	mfascicularis_gene_ensembl	Crab-eating macaque	IPR002889 ;IPR031847 ;IPR003620 ;IPR015414 ;IPR026297
ensembl_gene_id	Gene stable ID	19921	xtropicalis_gene_ensembl	Xenopus	ENSXETG00000029234 ;ENSXETG00000016587 ;ENSXETG00000031378 ;ENSXETG00000009112 ;ENSXETG00000021011
ensembl_gene_id_version	Gene stable ID version	19921	xtropicalis_gene_ensembl	Xenopus	ENSXETG00000013241.3 ;ENSXETG00000021615.3 ;ENSXETG00000001746.3 ;ENSXETG00000011427.3 ;ENSXETG00000013042.2
ensembl_transcript_id	Transcript stable ID	24197	xtropicalis_gene_ensembl	Xenopus	ENSXETT00000007828 ;ENSXETT00000002157 ;ENSXETT00000066234 ;ENSXETT00000060957 ;ENSXETT00000061161
ensembl_transcript_id_version	Transcript stable ID version	24197	xtropicalis_gene_ensembl	Xenopus	ENSXETT00000009779.3 ;ENSXETT00000054731.1 ;ENSXETT00000001964.3 ;ENSXETT00000065445.1 ;ENSXETT00000017426.2
ensembl_peptide_id	Protein stable ID	22719	xtropicalis_gene_ensembl	Xenopus	ENSXETP00000019356 ;ENSXETP00000048914 ;ENSXETP00000014224 ;ENSXETP00000057970 ;ENSXETP00000061062
ensembl_peptide_id_version	Protein stable ID version	22719	xtropicalis_gene_ensembl	Xenopus	ENSXETP00000019357.3 ;ENSXETP00000020222.1 ;ENSXETP00000056494.2 ;ENSXETP00000062259.1 ;ENSXETP00000034789.3
ensembl_exon_id	Exon stable ID	213315	xtropicalis_gene_ensembl	Xenopus	ENSXETE00000388431 ;ENSXETE00000234396 ;ENSXETE00000069654 ;ENSXETE00000424237 ;ENSXETE00000091465
embl	European Nucleotide Archive ID	48841	xtropicalis_gene_ensembl	Xenopus	AAMC01044390 ;BC121528 ;AAMC01143448 ;AAMC01015842 ;AAMC01108991
arrayexpress	Expression Atlas ID	19921	xtropicalis_gene_ensembl	Xenopus	ENSXETG00000012669 ;ENSXETG00000020359 ;ENSXETG00000025811 ;ENSXETG00000012640 ;ENSXETG00000012975
protein_id	INSDC protein ID	5193	xtropicalis_gene_ensembl	Xenopus	AAI70618 ;AAI71010 ;AAI67361 ;CAJ83260 ;AAH80449
entrezgene	NCBI gene ID	10801	xtropicalis_gene_ensembl	Xenopus	100158615 ;100127551 ;100145813 ;105946316 ;493375
refseq_mrna	RefSeq mRNA ID	5313	xtropicalis_gene_ensembl	Xenopus	NM_001005456 ;NM_203642 ;NM_001126948 ;NM_001011404 ;NM_001030517
refseq_peptide	RefSeq peptide ID	6804	xtropicalis_gene_ensembl	Xenopus	NP_001106561 ;NP_001096413 ;NP_001120618 ;NP_991397 ;NP_001005145
refseq_peptide_predicted	RefSeq peptide predicted ID	12144	xtropicalis_gene_ensembl	Xenopus	XP_004915244 ;XP_002933700 ;XP_002932263 ;XP_012816160 ;XP_012814520
unigene	UniGene ID	5584	xtropicalis_gene_ensembl	Xenopus	Str.26940 ;Str.27138 ;Str.25072 ;Str.48155 ;Str.3470
uniparc	UniParc ID	22592	xtropicalis_gene_ensembl	Xenopus	UPI0002066FFA ;UPI0002067300 ;UPI00020675DE ;UPI00006C8E1C ;UPI0002067D76
uniprot_gn	UniProtKB Gene Name ID	3764	xtropicalis_gene_ensembl	Xenopus	Q28CI3 ;Q0P4I9 ;Q5M8V0 ;Q28J96 ;A4IGL5
uniprotsptrembl	UniProtKB/TrEMBL ID	21855	xtropicalis_gene_ensembl	Xenopus	F6WX12 ;F7EHK8 ;F6R557 ;F7AEN8 ;F6SPP9
wikigene_id	WikiGene ID	10801	xtropicalis_gene_ensembl	Xenopus	780337 ;100496850 ;613093 ;394909 ;100036638
xenbase	Xenbase ID	12435	xtropicalis_gene_ensembl	Xenopus	XB-GENE-942321 ;XB-GENE-5777820 ;XB-GENE-939789 ;XB-GENE-5806252 ;XB-GENE-1008441
xenbase_trans_name	Xenbase transcript name ID	15603	xtropicalis_gene_ensembl	Xenopus	eri1-201 ;nkx3-2-201 ;dpysl4-201 ;foxj2-201 ;btn2a2-201
affy_x_tropicalis	AFFY X tropicalis probe	20772	xtropicalis_gene_ensembl	Xenopus	Str.8285.1.A1_at ;Str.34872.1.A1_at ;Str.49049.1.S1_s_at ;Str.7155.1.S1_a_at ;Str.51815.1.S1_at
interpro	Interpro ID	4897	xtropicalis_gene_ensembl	Xenopus	IPR001736 ;IPR007515 ;IPR020560 ;IPR000408 ;IPR013880
ensembl_gene_id	Gene stable ID	18258	neugenii_gene_ensembl	Wallaby	ENSMEUG00000013200 ;ENSMEUG00000015380 ;ENSMEUG00000009248 ;ENSMEUG00000004638 ;ENSMEUG00000015051
ensembl_gene_id_version	Gene stable ID version	18258	neugenii_gene_ensembl	Wallaby	ENSMEUG00000005862.1 ;ENSMEUG00000001456.1 ;ENSMEUG00000014206.1 ;ENSMEUG00000006722.1 ;ENSMEUG00000016804.1
ensembl_transcript_id	Transcript stable ID	18310	neugenii_gene_ensembl	Wallaby	ENSMEUT00000002300 ;ENSMEUT00000001313 ;ENSMEUT00000008827 ;ENSMEUT00000013779 ;ENSMEUT00000009244
ensembl_transcript_id_version	Transcript stable ID version	18310	neugenii_gene_ensembl	Wallaby	ENSMEUT00000010472.1 ;ENSMEUT00000007146.1 ;ENSMEUT00000000343.1 ;ENSMEUT00000013981.1 ;ENSMEUT00000012200.1
ensembl_peptide_id	Protein stable ID	15343	neugenii_gene_ensembl	Wallaby	ENSMEUP00000004368 ;ENSMEUP00000000136 ;ENSMEUP00000000760 ;ENSMEUP00000010205 ;ENSMEUP00000005625
ensembl_peptide_id_version	Protein stable ID version	15343	neugenii_gene_ensembl	Wallaby	ENSMEUP00000005732.1 ;ENSMEUP00000009598.1 ;ENSMEUP00000012363.1 ;ENSMEUP00000007725.1 ;ENSMEUP00000011738.1
ensembl_exon_id	Exon stable ID	218313	neugenii_gene_ensembl	Wallaby	ENSMEUE00000208052 ;ENSMEUE00000127445 ;ENSMEUE00000030386 ;ENSMEUE00000112408 ;ENSMEUE00000217020
hgnc_id	HGNC ID	6968	neugenii_gene_ensembl	Wallaby	HGNC:1402 ;HGNC:17318 ;HGNC:26361 ;HGNC:29266 ;HGNC:18555
hgnc_symbol	HGNC symbol	6968	neugenii_gene_ensembl	Wallaby	NDUFAF3 ;NKAIN4 ;HDAC5 ;GLI3 ;MSH2
hgnc_trans_name	HGNC transcript name ID	6998	neugenii_gene_ensembl	Wallaby	BACH1-201 ;FHOD3-201 ;HINT3-201 ;RND3-201 ;MFSD6-201
uniparc	UniParc ID	15320	neugenii_gene_ensembl	Wallaby	UPI0001B1F8C9 ;UPI0001B21FC5 ;UPI0001B200A9 ;UPI0001B20E67 ;UPI0001B20E80
interpro	Interpro ID	5327	neugenii_gene_ensembl	Wallaby	IPR011626 ;IPR005037 ;IPR015248 ;IPR003112 ;IPR013346
ensembl_gene_id	Gene stable ID	20779	xmaculatus_gene_ensembl	Platyfish	ENSXMAG00000016759 ;ENSXMAG00000009526 ;ENSXMAG00000000725 ;ENSXMAG00000009711 ;ENSXMAG00000017880
ensembl_gene_id_version	Gene stable ID version	20779	xmaculatus_gene_ensembl	Platyfish	ENSXMAG00000006890.1 ;ENSXMAG00000020681.1 ;ENSXMAG00000006791.1 ;ENSXMAG00000008887.1 ;ENSXMAG00000009907.1
ensembl_transcript_id	Transcript stable ID	20854	xmaculatus_gene_ensembl	Platyfish	ENSXMAT00000005073 ;ENSXMAT00000009435 ;ENSXMAT00000010835 ;ENSXMAT00000010986 ;ENSXMAT00000007007
ensembl_transcript_id_version	Transcript stable ID version	20854	xmaculatus_gene_ensembl	Platyfish	ENSXMAT00000012602.1 ;ENSXMAT00000020725.1 ;ENSXMAT00000015935.1 ;ENSXMAT00000001641.1 ;ENSXMAT00000019392.1
ensembl_peptide_id	Protein stable ID	20455	xmaculatus_gene_ensembl	Platyfish	ENSXMAP00000020468 ;ENSXMAP00000011462 ;ENSXMAP00000014042 ;ENSXMAP00000014982 ;ENSXMAP00000015589
ensembl_peptide_id_version	Protein stable ID version	20455	xmaculatus_gene_ensembl	Platyfish	ENSXMAP00000018304.1 ;ENSXMAP00000006755.1 ;ENSXMAP00000007940.1 ;ENSXMAP00000001867.1 ;ENSXMAP00000009289.1
ensembl_exon_id	Exon stable ID	223481	xmaculatus_gene_ensembl	Platyfish	ENSXMAE00000094499 ;ENSXMAE00000084052 ;ENSXMAE00000033782 ;ENSXMAE00000200884 ;ENSXMAE00000008901
embl	European Nucleotide Archive ID	25960	xmaculatus_gene_ensembl	Platyfish	AGAJ01027700 ;AGAJ01035493 ;AGAJ01024467 ;AGAJ01018705 ;AGAJ01010268
entrezgene	NCBI gene ID	13254	xmaculatus_gene_ensembl	Platyfish	102232098 ;102236902 ;102232561 ;102217570 ;102220916
refseq_peptide_predicted	RefSeq peptide predicted ID	14253	xmaculatus_gene_ensembl	Platyfish	XP_005806406 ;XP_005795051 ;XP_005810332 ;XP_005804269 ;XP_014329064
uniparc	UniParc ID	20448	xmaculatus_gene_ensembl	Platyfish	UPI000293D764 ;UPI000293A6B1 ;UPI000293C719 ;UPI000293CF41 ;UPI000293AEC0
uniprotsptrembl	UniProtKB/TrEMBL ID	20444	xmaculatus_gene_ensembl	Platyfish	M3ZDG2 ;M4A7I9 ;M3ZXE1 ;M4AS88 ;M4AGJ4
wikigene_id	WikiGene ID	13254	xmaculatus_gene_ensembl	Platyfish	102232224 ;102232734 ;102233631 ;102219409 ;102233715
zfin_id_id	ZFIN ID	12686	xmaculatus_gene_ensembl	Platyfish	ZDB-GENE-040426-2280 ;ZDB-GENE-080215-11 ;ZDB-GENE-060503-870 ;ZDB-GENE-050816-1 ;ZDB-GENE-980526-124
zfin_id_symbol	ZFIN symbol	12687	xmaculatus_gene_ensembl	Platyfish	rpia ;osr1 ;myca ;slu7 ;taok3b
zfin_id_trans_name	ZFIN transcript name ID	12721	xmaculatus_gene_ensembl	Platyfish	gcgrb-201 ;qtrt1-201 ;inpp5e-201 ;rnf170-201 ;neurl1b-201
interpro	Interpro ID	6256	xmaculatus_gene_ensembl	Platyfish	IPR015375 ;IPR014388 ;IPR002129 ;IPR008688 ;IPR003349
ensembl_gene_id	Gene stable ID	25271	amexicanus_gene_ensembl	Cave fish	ENSAMXG00000016470 ;ENSAMXG00000010947 ;ENSAMXG00000003208 ;ENSAMXG00000019484 ;ENSAMXG00000001191
ensembl_gene_id_version	Gene stable ID version	25271	amexicanus_gene_ensembl	Cave fish	ENSAMXG00000017080.1 ;ENSAMXG00000028601.1 ;ENSAMXG00000011436.1 ;ENSAMXG00000015414.1 ;ENSAMXG00000014082.1
ensembl_transcript_id	Transcript stable ID	25927	amexicanus_gene_ensembl	Cave fish	ENSAMXT00000025999 ;ENSAMXT00000012561 ;ENSAMXT00000014286 ;ENSAMXT00000002103 ;ENSAMXT00000002989
ensembl_transcript_id_version	Transcript stable ID version	25927	amexicanus_gene_ensembl	Cave fish	ENSAMXT00000019928.1 ;ENSAMXT00000015372.1 ;ENSAMXT00000012088.1 ;ENSAMXT00000004705.1 ;ENSAMXT00000017319.1
ensembl_peptide_id	Protein stable ID	23699	amexicanus_gene_ensembl	Cave fish	ENSAMXP00000014543 ;ENSAMXP00000012286 ;ENSAMXP00000020854 ;ENSAMXP00000018947 ;ENSAMXP00000012761
ensembl_peptide_id_version	Protein stable ID version	23699	amexicanus_gene_ensembl	Cave fish	ENSAMXP00000014242.1 ;ENSAMXP00000012542.1 ;ENSAMXP00000022299.1 ;ENSAMXP00000006698.1 ;ENSAMXP00000011802.1
ensembl_exon_id	Exon stable ID	238587	amexicanus_gene_ensembl	Cave fish	ENSAMXE00000122825 ;ENSAMXE00000014791 ;ENSAMXE00000022695 ;ENSAMXE00000135137 ;ENSAMXE00000006995
embl	European Nucleotide Archive ID	48188	amexicanus_gene_ensembl	Cave fish	APWO01093395 ;APWO01050202 ;APWO01044221 ;APWO01097922 ;APWO01014011
entrezgene	NCBI gene ID	14405	amexicanus_gene_ensembl	Cave fish	103025414 ;103040762 ;103047009 ;103047509 ;103022703
refseq_mrna_predicted	RefSeq mRNA predicted ID	3806	amexicanus_gene_ensembl	Cave fish	XM_007236373 ;XM_007238321 ;XM_007230576 ;XM_007258595 ;XM_007237641
refseq_peptide_predicted	RefSeq peptide predicted ID	19836	amexicanus_gene_ensembl	Cave fish	XP_015458211 ;XP_007257652 ;XP_015461363 ;XP_015463888 ;XP_007238761
uniparc	UniParc ID	23669	amexicanus_gene_ensembl	Cave fish	UPI0003CD653B ;UPI0003CD6791 ;UPI0003CD2F71 ;UPI0003CD41BD ;UPI0003CD29E7
uniprotsptrembl	UniProtKB/TrEMBL ID	23669	amexicanus_gene_ensembl	Cave fish	W5L0S7 ;W5LQ02 ;W5LAK9 ;W5L5P8 ;W5KNS2
wikigene_id	WikiGene ID	14405	amexicanus_gene_ensembl	Cave fish	103028962 ;103043373 ;103024620 ;103037102 ;103038577
zfin_id_id	ZFIN ID	14877	amexicanus_gene_ensembl	Cave fish	ZDB-GENE-050208-85 ;ZDB-GENE-120120-1 ;ZDB-GENE-090313-50 ;ZDB-GENE-110411-118 ;ZDB-GENE-980526-399
zfin_id_symbol	ZFIN symbol	14878	amexicanus_gene_ensembl	Cave fish	bbx ;idh3g ;txnipb ;cplx4a ;sept12
zfin_id_trans_name	ZFIN transcript name ID	15423	amexicanus_gene_ensembl	Cave fish	zgc:77375-201 ;csrp2-201 ;mknk1-201 ;bivm-201 ;nrd1b-201
interpro	Interpro ID	6211	amexicanus_gene_ensembl	Cave fish	IPR019376 ;IPR009423 ;IPR001562 ;IPR003613 ;IPR005823
ensembl_gene_id	Gene stable ID	22154	gmorhua_gene_ensembl	Cod	ENSGMOG00000009186 ;ENSGMOG00000006392 ;ENSGMOG00000018527 ;ENSGMOG00000003864 ;ENSGMOG00000003925
ensembl_gene_id_version	Gene stable ID version	22154	gmorhua_gene_ensembl	Cod	ENSGMOG00000013746.1 ;ENSGMOG00000003727.1 ;ENSGMOG00000004011.1 ;ENSGMOG00000013541.1 ;ENSGMOG00000005839.1
ensembl_transcript_id	Transcript stable ID	24159	gmorhua_gene_ensembl	Cod	ENSGMOT00000008530 ;ENSGMOT00000023753 ;ENSGMOT00000016359 ;ENSGMOT00000002775 ;ENSGMOT00000001822
ensembl_transcript_id_version	Transcript stable ID version	24159	gmorhua_gene_ensembl	Cod	ENSGMOT00000023236.1 ;ENSGMOT00000011863.1 ;ENSGMOT00000009341.1 ;ENSGMOT00000010948.1 ;ENSGMOT00000007836.1
ensembl_peptide_id	Protein stable ID	22101	gmorhua_gene_ensembl	Cod	ENSGMOP00000004388 ;ENSGMOP00000019446 ;ENSGMOP00000008456 ;ENSGMOP00000013602 ;ENSGMOP00000019458
ensembl_peptide_id_version	Protein stable ID version	22101	gmorhua_gene_ensembl	Cod	ENSGMOP00000013758.1 ;ENSGMOP00000006944.1 ;ENSGMOP00000000389.1 ;ENSGMOP00000002967.1 ;ENSGMOP00000019719.1
ensembl_exon_id	Exon stable ID	266890	gmorhua_gene_ensembl	Cod	ENSGMOE00000114343 ;ENSGMOE00000166223 ;ENSGMOE00000222391 ;ENSGMOE00000248425 ;ENSGMOE00000074090
ens_ga_gene	Ensembl Stickleback Gene ID	16977	gmorhua_gene_ensembl	Cod	ENSGACG00000014530 ;ENSGACG00000004575 ;ENSGACG00000011553 ;ENSGACG00000002980 ;ENSGACG00000014157
ens_ga_transcript	Ensembl Stickleback Transcript ID	16977	gmorhua_gene_ensembl	Cod	ENSGACT00000018123 ;ENSGACT00000014155 ;ENSGACT00000000737 ;ENSGACT00000016618 ;ENSGACT00000002583
ens_ga_translation	Ensembl Stickleback Translation ID	16977	gmorhua_gene_ensembl	Cod	ENSGACP00000006824 ;ENSGACP00000024878 ;ENSGACP00000007964 ;ENSGACP00000017975 ;ENSGACP00000012811
uniparc	UniParc ID	22056	gmorhua_gene_ensembl	Cod	UPI00023F0583 ;UPI00023F2A3C ;UPI00023F2A9A ;UPI00023F3A26 ;UPI00023F3A66
zfin_id_id	ZFIN ID	11101	gmorhua_gene_ensembl	Cod	ZDB-GENE-040808-12 ;ZDB-GENE-050306-12 ;ZDB-GENE-110825-1 ;ZDB-GENE-040122-3 ;ZDB-GENE-030131-7577
zfin_id_symbol	ZFIN symbol	11103	gmorhua_gene_ensembl	Cod	gramd2aa ;fam58a ;hspb15 ;dnajc8 ;lrtm1
zfin_id_trans_name	ZFIN transcript name ID	11824	gmorhua_gene_ensembl	Cod	pabpc1l-202 ;ppip5k1a-201 ;glcea-201 ;ppp1r8b-201 ;kcnj16-201
interpro	Interpro ID	5544	gmorhua_gene_ensembl	Cod	IPR005399 ;IPR005678 ;IPR005850 ;IPR003265 ;IPR008856
ensembl_gene_id	Gene stable ID	53946	mmusculus_gene_ensembl	Mouse	ENSMUSG00000033065 ;ENSMUSG00000034037 ;ENSMUSG00000062075 ;ENSMUSG00000070102 ;ENSMUSG00000018507
ensembl_gene_id_version	Gene stable ID version	53946	mmusculus_gene_ensembl	Mouse	ENSMUSG00000053580.16 ;ENSMUSG00000094693.1 ;ENSMUSG00000080816.1 ;ENSMUSG00000070175.1 ;ENSMUSG00000015335.16
ensembl_transcript_id	Transcript stable ID	135075	mmusculus_gene_ensembl	Mouse	ENSMUST00000215135 ;ENSMUST00000186459 ;ENSMUST00000039160 ;ENSMUST00000154997 ;ENSMUST00000149638
ensembl_transcript_id_version	Transcript stable ID version	135075	mmusculus_gene_ensembl	Mouse	ENSMUST00000130848.1 ;ENSMUST00000144040.8 ;ENSMUST00000187886.6 ;ENSMUST00000042103.8 ;ENSMUST00000151441.1
ensembl_peptide_id	Protein stable ID	64554	mmusculus_gene_ensembl	Mouse	ENSMUSP00000122322 ;ENSMUSP00000021523 ;ENSMUSP00000134946 ;ENSMUSP00000028167 ;ENSMUSP00000116845
ensembl_peptide_id_version	Protein stable ID version	64554	mmusculus_gene_ensembl	Mouse	ENSMUSP00000154267.1 ;ENSMUSP00000010804.2 ;ENSMUSP00000092079.4 ;ENSMUSP00000132753.1 ;ENSMUSP00000125723.1
ensembl_exon_id	Exon stable ID	507870	mmusculus_gene_ensembl	Mouse	ENSMUSE00001358140 ;ENSMUSE00001300162 ;ENSMUSE00000110633 ;ENSMUSE00000240235 ;ENSMUSE00001289034
ccds	CCDS ID	25748	mmusculus_gene_ensembl	Mouse	CCDS28992 ;CCDS50558 ;CCDS29783 ;CCDS21948 ;CCDS36044
clone_based_ensembl_gene	Clone-based (Ensembl) gene ID	3699	mmusculus_gene_ensembl	Mouse	AC134596.1 ;AC166574.4 ;AC130222.1 ;AC125178.2 ;AC132221.1
clone_based_ensembl_transcript	Clone-based (Ensembl) transcript ID	4336	mmusculus_gene_ensembl	Mouse	AC117656.3-203 ;CT025523.1-201 ;AC098719.1-201 ;AC131743.4-201 ;AC115304.2-201
embl	European Nucleotide Archive ID	90440	mmusculus_gene_ensembl	Mouse	BC134378 ;AY746973 ;BC031418 ;AJ512611 ;BC051249
arrayexpress	Expression Atlas ID	53946	mmusculus_gene_ensembl	Mouse	ENSMUSG00000074457 ;ENSMUSG00000109019 ;ENSMUSG00000077515 ;ENSMUSG00000090941 ;ENSMUSG00000000049
ottg	Havana gene ID	45232	mmusculus_gene_ensembl	Mouse	OTTMUSG00000005282 ;OTTMUSG00000060655 ;OTTMUSG00000058498 ;OTTMUSG00000036481 ;OTTMUSG00000026620
ottt	Havana transcript ID	120242	mmusculus_gene_ensembl	Mouse	OTTMUST00000041420 ;OTTMUST00000136504 ;OTTMUST00000117523 ;OTTMUST00000087670 ;OTTMUST00000065708
ottp	Havana translation ID	57273	mmusculus_gene_ensembl	Mouse	OTTMUSP00000063143 ;OTTMUSP00000035154 ;OTTMUSP00000053787 ;OTTMUSP00000004400 ;OTTMUSP00000025185
protein_id	INSDC protein ID	89157	mmusculus_gene_ensembl	Mouse	AQS27632 ;AAH59725 ;BAC39976 ;BAE27496 ;AAI47216
mgi_symbol	MGI symbol	49928	mmusculus_gene_ensembl	Mouse	Nme1 ;Gm37193 ;Gm23197 ;1700120C18Rik ;Gm12371
mgi_id	MGI ID	49928	mmusculus_gene_ensembl	Mouse	MGI:1916344 ;MGI:1351861 ;MGI:5433980 ;MGI:2449712 ;MGI:3779645
mgi_trans_name	MGI transcript name ID	130565	mmusculus_gene_ensembl	Mouse	Polr3gl-204 ;Ppp1r12b-204 ;Cnp-203 ;Rgs6-215 ;Gm9294-201
entrezgene	NCBI gene ID	21136	mmusculus_gene_ensembl	Mouse	74413 ;52898 ;68519 ;67374 ;100503545
pdb	PDB ID	3729	mmusculus_gene_ensembl	Mouse	2E32 ;1SHZ ;3O76 ;1SH6 ;3F89
refseq_mrna	RefSeq mRNA ID	30806	mmusculus_gene_ensembl	Mouse	NM_001290390 ;NM_025932 ;NM_001025435 ;NM_001159571 ;NM_021884
refseq_mrna_predicted	RefSeq mRNA predicted ID	42222	mmusculus_gene_ensembl	Mouse	XM_006518042 ;XM_006531332 ;XM_017318473 ;XM_006529634 ;XM_017312501
refseq_ncrna	RefSeq ncRNA ID	4438	mmusculus_gene_ensembl	Mouse	NR_040635 ;NR_035411 ;NR_037278 ;NR_045396 ;NR_131152
refseq_ncrna_predicted	RefSeq ncRNA predicted ID	5319	mmusculus_gene_ensembl	Mouse	XR_389751 ;XR_001780431 ;XR_874367 ;XR_001780012 ;XR_380429
refseq_peptide	RefSeq peptide ID	30965	mmusculus_gene_ensembl	Mouse	NP_038533 ;NP_083723 ;NP_081574 ;NP_001243090 ;NP_659043
refseq_peptide_predicted	RefSeq peptide predicted ID	41904	mmusculus_gene_ensembl	Mouse	XP_011241757 ;XP_017169256 ;XP_006533742 ;XP_017176869 ;XP_006535631
rnacentral	RNAcentral ID	22540	mmusculus_gene_ensembl	Mouse	URS00009AE175 ;URS0000AB0669 ;URS0000A7E416 ;URS00007791BD ;URS000076E812
ucsc	UCSC Stable ID	40747	mmusculus_gene_ensembl	Mouse	uc009qqh.1 ;uc007ubd.1 ;uc009ein.1 ;uc008kvi.2 ;uc009lgj.2
unigene	UniGene ID	21577	mmusculus_gene_ensembl	Mouse	Mm.422716 ;Mm.124328 ;Mm.33952 ;Mm.108557 ;Mm.31395
uniparc	UniParc ID	54562	mmusculus_gene_ensembl	Mouse	UPI000047C0FA ;UPI00001B6701 ;UPI0000027584 ;UPI0000003E9D ;UPI00015AA048
uniprot_gn	UniProtKB Gene Name ID	24656	mmusculus_gene_ensembl	Mouse	Q62233 ;Q3UJQ1 ;F6VXB8 ;P07724 ;Q8K3F7
uniprotswissprot	UniProtKB/Swiss-Prot ID	14958	mmusculus_gene_ensembl	Mouse	C4P6S0 ;P18242 ;Q91WU5 ;Q8BUJ9 ;Q923X1
uniprotsptrembl	UniProtKB/TrEMBL ID	38073	mmusculus_gene_ensembl	Mouse	A2AMR7 ;F6Y027 ;Q4QQP1 ;H3BKK1 ;A0A0G2JEM4
vega_gene	Vega gene ID	45232	mmusculus_gene_ensembl	Mouse	OTTMUSG00000063517 ;OTTMUSG00000015037 ;OTTMUSG00000051217 ;OTTMUSG00000047196 ;OTTMUSG00000009434
vega_transcript	Vega transcript ID	120242	mmusculus_gene_ensembl	Mouse	OTTMUST00000120717 ;OTTMUST00000057872 ;OTTMUST00000111268 ;OTTMUST00000162872 ;OTTMUST00000167810
vega_translation	Vega translation ID	114545	mmusculus_gene_ensembl	Mouse	OTTMUSP00000028806 ;OTTMUSP00000036010 ;OTTMUSP00000049642 ;OTTMUSP00000015742 ;229739
wikigene_id	WikiGene ID	21136	mmusculus_gene_ensembl	Mouse	110521 ;100039269 ;266690 ;103844 ;20464
affy_mg_u74a	AFFY MG U74A probe	8950	mmusculus_gene_ensembl	Mouse	100489_at ;98580_at ;104015_at ;99518_at ;94208_at
affy_mg_u74av2	AFFY MG U74Av2 probe	9866	mmusculus_gene_ensembl	Mouse	97238_at ;94711_at ;160262_at ;99471_at ;104717_at
affy_mg_u74b	AFFY MG U74B probe	7592	mmusculus_gene_ensembl	Mouse	113651_at ;112675_at ;106587_at ;108790_at ;110659_at
affy_mg_u74bv2	AFFY MG U74Bv2 probe	9095	mmusculus_gene_ensembl	Mouse	116067_at ;163521_at ;111306_at ;111072_at ;111970_at
affy_mg_u74cv2	AFFY MG U74Cv2 probe	4462	mmusculus_gene_ensembl	Mouse	166415_at ;167674_i_at ;167172_i_at ;129887_at ;165459_at
affy_moe430a	AFFY MOE430A probe	20711	mmusculus_gene_ensembl	Mouse	1429711_at ;1427115_at ;1428477_at ;1416406_at ;1427691_a_at
affy_moe430b	AFFY MOE430B probe	13554	mmusculus_gene_ensembl	Mouse	1440834_at ;1437447_s_at ;1439747_at ;1453547_at ;1440453_at
affy_moex_1_0_st_v1	AFFY MoEx 1 0 st v1 probe	450207	mmusculus_gene_ensembl	Mouse	5060156 ;4468869 ;5535021 ;4945255 ;5061930
affy_mogene_1_0_st_v1	AFFY MoGene 1 0 st v1 probe	29388	mmusculus_gene_ensembl	Mouse	10360158 ;10399038 ;10341158 ;10424221 ;10494684
affy_mogene_2_1_st_v1	AFFY MoGene 2 1 st v1 probe	33165	mmusculus_gene_ensembl	Mouse	17550442 ;17348105 ;17389704 ;17261001 ;17456478
affy_mouse430a_2	AFFY Mouse430A 2 probe	20711	mmusculus_gene_ensembl	Mouse	1449399_a_at ;1429878_a_at ;1437782_at ;1452183_a_at ;1454943_a_at
affy_mouse430_2	AFFY Mouse430 2 probe	34151	mmusculus_gene_ensembl	Mouse	1423502_at ;1430773_a_at ;1443187_at ;1456912_at ;1440096_at
affy_mu11ksuba	AFFY Mu11KsubA probe	5423	mmusculus_gene_ensembl	Mouse	aa733414_s_at ;D86603_s_at ;aa546639_at ;U37017_s_at ;AA286376_s_at
affy_mu11ksubb	AFFY Mu11KsubB probe	3792	mmusculus_gene_ensembl	Mouse	Msa.2717.0_s_at ;Msa.2625.0_s_at ;Msa.9372.0_s_at ;w45824_s_at ;Msa.1007.0_f_at
agilent_sureprint_g3_ge_8x60k	AGILENT SurePrint G3 GE 8x60k probe	36717	mmusculus_gene_ensembl	Mouse	A_55_P1986567 ;A_55_P2023244 ;A_51_P266077 ;A_55_P2080151 ;A_55_P2081981
agilent_wholegenome	AGILENT WholeGenome probe	31540	mmusculus_gene_ensembl	Mouse	A_52_P294955 ;A_51_P327166 ;A_51_P478008 ;A_52_P98210 ;A_51_P430002
agilent_wholegenome_4x44k_v1	AGILENT WholeGenome 4x44k v1 probe	31540	mmusculus_gene_ensembl	Mouse	A_51_P475853 ;A_51_P237834 ;A_51_P365952 ;A_51_P124126 ;A_52_P171724
agilent_wholegenome_4x44k_v2	AGILENT WholeGenome 4x44k v2 probe	32956	mmusculus_gene_ensembl	Mouse	A_55_P2096035 ;A_55_P2077088 ;A_55_P2093829 ;A_52_P68087 ;A_55_P1980661
codelink_codelink	CODELINK CODELINK probe	22630	mmusculus_gene_ensembl	Mouse	GE1530993 ;GE110882 ;GE38990 ;GE34317 ;GE135763
illumina_mouseref_8	ILLUMINA MouseRef 8 probe	24843	mmusculus_gene_ensembl	Mouse	ILMN_2638866 ;ILMN_2665788 ;ILMN_1228560 ;ILMN_1220766 ;ILMN_2700736
illumina_mousewg_6_v1	ILLUMINA MouseWG 6 V1 probe	38122	mmusculus_gene_ensembl	Mouse	ILMN_1255720 ;ILMN_2739218 ;ILMN_1230124 ;ILMN_2518899 ;ILMN_2607926
illumina_mousewg_6_v2	ILLUMINA MouseWG 6 V2 probe	39169	mmusculus_gene_ensembl	Mouse	ILMN_2629519 ;ILMN_1234014 ;ILMN_2488301 ;ILMN_2758695 ;ILMN_2723669
phalanx_onearray	PHALANX OneArray probe	26008	mmusculus_gene_ensembl	Mouse	mMC021984 ;mMC008965 ;mMC017218 ;mMC017420 ;mMC020742
hmmpanther	hmmpanther ID	23594	mmusculus_gene_ensembl	Mouse	PTHR24348:SF32 ;PTHR10613 ;PTHR24396:SF24 ;PTHR11309:SF110 ;PTHR11915:SF406
interpro	Interpro ID	13198	mmusculus_gene_ensembl	Mouse	IPR030735 ;IPR015797 ;IPR020537 ;IPR034440 ;IPR021138
ensembl_gene_id	Gene stable ID	15002	mgallopavo_gene_ensembl	Turkey	ENSMGAG00000005270 ;ENSMGAG00000009820 ;ENSMGAG00000011298 ;ENSMGAG00000014356 ;ENSMGAG00000004107
ensembl_gene_id_version	Gene stable ID version	15002	mgallopavo_gene_ensembl	Turkey	ENSMGAG00000006752.1 ;ENSMGAG00000014312.2 ;ENSMGAG00000004518.2 ;ENSMGAG00000012195.2 ;ENSMGAG00000007250.2
ensembl_transcript_id	Transcript stable ID	17373	mgallopavo_gene_ensembl	Turkey	ENSMGAT00000013340 ;ENSMGAT00000014760 ;ENSMGAT00000007301 ;ENSMGAT00000009177 ;ENSMGAT00000003503
ensembl_transcript_id_version	Transcript stable ID version	17373	mgallopavo_gene_ensembl	Turkey	ENSMGAT00000020350.1 ;ENSMGAT00000009688.2 ;ENSMGAT00000009900.1 ;ENSMGAT00000000930.1 ;ENSMGAT00000014850.2
ensembl_peptide_id	Protein stable ID	16495	mgallopavo_gene_ensembl	Turkey	ENSMGAP00000005076 ;ENSMGAP00000016499 ;ENSMGAP00000019541 ;ENSMGAP00000007834 ;ENSMGAP00000008515
ensembl_peptide_id_version	Protein stable ID version	16495	mgallopavo_gene_ensembl	Turkey	ENSMGAP00000006571.1 ;ENSMGAP00000019064.1 ;ENSMGAP00000003195.2 ;ENSMGAP00000007063.1 ;ENSMGAP00000014117.2
ensembl_exon_id	Exon stable ID	164446	mgallopavo_gene_ensembl	Turkey	ENSMGAE00000074321 ;ENSMGAE00000195032 ;ENSMGAE00000122548 ;ENSMGAE00000085332 ;ENSMGAE00000122400
hgnc_id	HGNC ID	10428	mgallopavo_gene_ensembl	Turkey	HGNC:24222 ;HGNC:12782 ;HGNC:24308 ;HGNC:23296 ;HGNC:19953
hgnc_symbol	HGNC symbol	10428	mgallopavo_gene_ensembl	Turkey	ERC1 ;KCNK17 ;NR0B2 ;EEA1 ;DDX11
hgnc_trans_name	HGNC transcript name ID	12255	mgallopavo_gene_ensembl	Turkey	UFD1-201 ;TEAD4-202 ;AP1G1-202 ;OLAH-201 ;GLUL-201
entrezgene	NCBI gene ID	6427	mgallopavo_gene_ensembl	Turkey	104912972 ;100551245 ;104911783 ;100545161 ;100539222
refseq_peptide_predicted	RefSeq peptide predicted ID	9465	mgallopavo_gene_ensembl	Turkey	XP_003207573 ;XP_003213317 ;XP_003211941 ;XP_010726213 ;XP_010706494
uniparc	UniParc ID	16485	mgallopavo_gene_ensembl	Turkey	UPI0002267AEB ;UPI0002268DC7 ;UPI0002036246 ;UPI0001C9BE66 ;UPI0001C9C55A
uniprotsptrembl	UniProtKB/TrEMBL ID	16475	mgallopavo_gene_ensembl	Turkey	G1NIL0 ;H9H1V4 ;G3UT64 ;G1MY08 ;G3URX7
wikigene_id	WikiGene ID	6427	mgallopavo_gene_ensembl	Turkey	100541414 ;100541861 ;100544073 ;100550060 ;100547491
interpro	Interpro ID	4594	mgallopavo_gene_ensembl	Turkey	IPR002300 ;IPR008485 ;IPR001096 ;IPR004000 ;IPR000891
ensembl_gene_id	Gene stable ID	20857	tbelangeri_gene_ensembl	Tree Shrew	ENSTBEG00000016558 ;ENSTBEG00000004867 ;ENSTBEG00000013826 ;ENSTBEG00000008473 ;ENSTBEG00000016420
ensembl_gene_id_version	Gene stable ID version	20857	tbelangeri_gene_ensembl	Tree Shrew	ENSTBEG00000009773.1 ;ENSTBEG00000011961.1 ;ENSTBEG00000000883.1 ;ENSTBEG00000010102.1 ;ENSTBEG00000018273.1
ensembl_transcript_id	Transcript stable ID	20861	tbelangeri_gene_ensembl	Tree Shrew	ENSTBET00000021267 ;ENSTBET00000010223 ;ENSTBET00000020390 ;ENSTBET00000007160 ;ENSTBET00000013249
ensembl_transcript_id_version	Transcript stable ID version	20861	tbelangeri_gene_ensembl	Tree Shrew	ENSTBET00000007058.1 ;ENSTBET00000015211.1 ;ENSTBET00000003720.1 ;ENSTBET00000018327.1 ;ENSTBET00000002383.1
ensembl_peptide_id	Protein stable ID	15476	tbelangeri_gene_ensembl	Tree Shrew	ENSTBEP00000009844 ;ENSTBEP00000008961 ;ENSTBEP00000015058 ;ENSTBEP00000002939 ;ENSTBEP00000005478
ensembl_peptide_id_version	Protein stable ID version	15476	tbelangeri_gene_ensembl	Tree Shrew	ENSTBEP00000009726.1 ;ENSTBEP00000006443.1 ;ENSTBEP00000014132.1 ;ENSTBEP00000005728.1 ;ENSTBEP00000007568.1
ensembl_exon_id	Exon stable ID	221814	tbelangeri_gene_ensembl	Tree Shrew	ENSTBEE00000020298 ;ENSTBEE00000125442 ;ENSTBEE00000165759 ;ENSTBEE00000158968 ;ENSTBEE00000177371
ens_hs_gene	Ensembl Human Gene ID	15758	tbelangeri_gene_ensembl	Tree Shrew	ENSG00000198929 ;ENSG00000204159 ;ENSG00000162643 ;ENSG00000128607 ;ENSG00000103404
ens_hs_transcript	Ensembl Human Transcript ID	15762	tbelangeri_gene_ensembl	Tree Shrew	ENST00000228641 ;ENST00000379847 ;ENST00000327788 ;ENST00000377031 ;ENST00000302084
ens_hs_translation	Ensembl Human Translation ID	14446	tbelangeri_gene_ensembl	Tree Shrew	ENSP00000344844 ;ENSP00000301656 ;ENSP00000304229 ;ENSP00000297926 ;ENSP00000227256
hgnc_id	HGNC ID	8344	tbelangeri_gene_ensembl	Tree Shrew	HGNC:484 ;HGNC:11898 ;HGNC:3778 ;HGNC:10759 ;HGNC:2160
hgnc_symbol	HGNC symbol	8344	tbelangeri_gene_ensembl	Tree Shrew	LIMA1 ;CIB4 ;CABP2 ;ADSL ;CD28
hgnc_trans_name	HGNC transcript name ID	8346	tbelangeri_gene_ensembl	Tree Shrew	LGI2-201 ;CLEC16A-201 ;ZFC3H1-201 ;CSMD3-201 ;ST7L-201
uniparc	UniParc ID	15431	tbelangeri_gene_ensembl	Tree Shrew	UPI0000F5E13C ;UPI0000F5FCC6 ;UPI0000F5E180 ;UPI0000F604DF ;UPI0000F60B6A
interpro	Interpro ID	4989	tbelangeri_gene_ensembl	Tree Shrew	IPR003022 ;IPR009505 ;IPR018165 ;IPR002842 ;IPR018136
ensembl_gene_id	Gene stable ID	24281	pbairdii_gene_ensembl	Northern American deer mouse	ENSPEMG00000012102 ;ENSPEMG00000015924 ;ENSPEMG00000015855 ;ENSPEMG00000019058 ;ENSPEMG00000020167
ensembl_gene_id_version	Gene stable ID version	24281	pbairdii_gene_ensembl	Northern American deer mouse	ENSPEMG00000019739.1 ;ENSPEMG00000009518.1 ;ENSPEMG00000023366.1 ;ENSPEMG00000013222.1 ;ENSPEMG00000010557.1
ensembl_transcript_id	Transcript stable ID	33293	pbairdii_gene_ensembl	Northern American deer mouse	ENSPEMT00000007264 ;ENSPEMT00000017690 ;ENSPEMT00000006194 ;ENSPEMT00000008916 ;ENSPEMT00000024170
ensembl_transcript_id_version	Transcript stable ID version	33293	pbairdii_gene_ensembl	Northern American deer mouse	ENSPEMT00000027016.1 ;ENSPEMT00000013874.1 ;ENSPEMT00000003125.1 ;ENSPEMT00000007213.1 ;ENSPEMT00000011052.1
ensembl_peptide_id	Protein stable ID	28867	pbairdii_gene_ensembl	Northern American deer mouse	ENSPEMP00000003757 ;ENSPEMP00000020750 ;ENSPEMP00000004465 ;ENSPEMP00000003029 ;ENSPEMP00000026031
ensembl_peptide_id_version	Protein stable ID version	28867	pbairdii_gene_ensembl	Northern American deer mouse	ENSPEMP00000028736.1 ;ENSPEMP00000008953.1 ;ENSPEMP00000019002.1 ;ENSPEMP00000011891.1 ;ENSPEMP00000008110.1
ensembl_exon_id	Exon stable ID	221419	pbairdii_gene_ensembl	Northern American deer mouse	ENSPEME00000041392 ;ENSPEME00000006279 ;ENSPEME00000025556 ;ENSPEME00000177892 ;ENSPEME00000081319
mgi_symbol	MGI symbol	14862	pbairdii_gene_ensembl	Northern American deer mouse	Sod1 ;Arhgap22 ;Selenof ;Pdk1 ;Nprl2
mgi_id	MGI ID	14862	pbairdii_gene_ensembl	Northern American deer mouse	MGI:1891125 ;MGI:2388361 ;MGI:2685542 ;MGI:2138271 ;MGI:1915868
mgi_trans_name	MGI transcript name ID	22604	pbairdii_gene_ensembl	Northern American deer mouse	Slc44a1-202 ;Bin1-203 ;Nudt22-201 ;Dtna-201 ;Acly-201
entrezgene	NCBI gene ID	15621	pbairdii_gene_ensembl	Northern American deer mouse	102926162 ;102912059 ;102911059 ;102917493 ;102914369
refseq_peptide_predicted	RefSeq peptide predicted ID	29568	pbairdii_gene_ensembl	Northern American deer mouse	XP_015844437 ;XP_015849554 ;XP_006978449 ;XP_006984064 ;XP_006972882
uniparc	UniParc ID	14052	pbairdii_gene_ensembl	Northern American deer mouse	UPI00042AC68D ;UPI00042AE3E9 ;UPI00042AB9A6 ;UPI00042ADCCD ;UPI00042AED4A
wikigene_id	WikiGene ID	15621	pbairdii_gene_ensembl	Northern American deer mouse	102918008 ;102924099 ;102919725 ;102925093 ;102925436
hmmpanther	hmmpanther ID	22111	pbairdii_gene_ensembl	Northern American deer mouse	PTHR43097:SF5 ;PTHR15159 ;PTHR23240:SF17 ;PTHR23091 ;PTHR24367:SF309
interpro	Interpro ID	11973	pbairdii_gene_ensembl	Northern American deer mouse	IPR033130 ;IPR016443 ;IPR033035 ;IPR030214 ;IPR026799
ensembl_gene_id	Gene stable ID	23315	loculatus_gene_ensembl	Spotted gar	ENSLOCG00000022284 ;ENSLOCG00000021151 ;ENSLOCG00000007775 ;ENSLOCG00000017702 ;ENSLOCG00000013631
ensembl_gene_id_version	Gene stable ID version	23315	loculatus_gene_ensembl	Spotted gar	ENSLOCG00000011145.1 ;ENSLOCG00000006171.1 ;ENSLOCG00000016593.1 ;ENSLOCG00000012936.1 ;ENSLOCG00000021540.1
ensembl_transcript_id	Transcript stable ID	27887	loculatus_gene_ensembl	Spotted gar	ENSLOCT00000009080 ;ENSLOCT00000005039 ;ENSLOCT00000007910 ;ENSLOCT00000002273 ;ENSLOCT00000027334
ensembl_transcript_id_version	Transcript stable ID version	27887	loculatus_gene_ensembl	Spotted gar	ENSLOCT00000025802.1 ;ENSLOCT00000002631.1 ;ENSLOCT00000022908.1 ;ENSLOCT00000020279.1 ;ENSLOCT00000008925.1
ensembl_peptide_id	Protein stable ID	22484	loculatus_gene_ensembl	Spotted gar	ENSLOCP00000004241 ;ENSLOCP00000014796 ;ENSLOCP00000005520 ;ENSLOCP00000016300 ;ENSLOCP00000020090
ensembl_peptide_id_version	Protein stable ID version	22484	loculatus_gene_ensembl	Spotted gar	ENSLOCP00000008793.1 ;ENSLOCP00000008469.1 ;ENSLOCP00000006513.1 ;ENSLOCP00000012161.1 ;ENSLOCP00000019360.1
ensembl_exon_id	Exon stable ID	225975	loculatus_gene_ensembl	Spotted gar	ENSLOCE00000107961 ;ENSLOCE00000072594 ;ENSLOCE00000006786 ;ENSLOCE00000064125 ;ENSLOCE00000154378
embl	European Nucleotide Archive ID	20773	loculatus_gene_ensembl	Spotted gar	AHAT01006015 ;AHAT01005704 ;AHAT01017954 ;AHAT01020123 ;AHAT01004779
entrezgene	NCBI gene ID	12935	loculatus_gene_ensembl	Spotted gar	102685478 ;102691763 ;102696905 ;102685223 ;102682354
refseq_mrna_predicted	RefSeq mRNA predicted ID	13938	loculatus_gene_ensembl	Spotted gar	XM_006631283 ;XM_015362399 ;XM_006637314 ;XM_006640208 ;XM_006633633
refseq_peptide_predicted	RefSeq peptide predicted ID	26222	loculatus_gene_ensembl	Spotted gar	XP_015206735 ;XP_015218685 ;XP_015222073 ;XP_006628580 ;XP_015218772
uniparc	UniParc ID	22461	loculatus_gene_ensembl	Spotted gar	UPI0003CDCDDE ;UPI0003CD9FA3 ;UPI0003CD7DAC ;UPI0003CD9B76 ;UPI0003CDBA1B
uniprotsptrembl	UniProtKB/TrEMBL ID	22463	loculatus_gene_ensembl	Spotted gar	W5NF02 ;W5NHJ0 ;W5N9J3 ;W5NNZ6 ;W5MN54
wikigene_id	WikiGene ID	12935	loculatus_gene_ensembl	Spotted gar	102686962 ;102695911 ;102688713 ;102696213 ;102697493
zfin_id_id	ZFIN ID	12050	loculatus_gene_ensembl	Spotted gar	ZDB-GENE-050419-180 ;ZDB-GENE-990415-168 ;ZDB-GENE-040724-142 ;ZDB-GENE-091207-4 ;ZDB-GENE-070410-15
zfin_id_symbol	ZFIN symbol	12050	loculatus_gene_ensembl	Spotted gar	oaz2b ;rnd1b ;pde9a ;tiprl ;cyth4a
zfin_id_trans_name	ZFIN transcript name ID	14989	loculatus_gene_ensembl	Spotted gar	slc22a7a-201 ;trappc2-201 ;pacsin3-201 ;sesn1-201 ;zmp:0000000662-201
interpro	Interpro ID	6374	loculatus_gene_ensembl	Spotted gar	IPR000184 ;IPR003593 ;IPR013602 ;IPR014615 ;IPR020479
ensembl_gene_id	Gene stable ID	23669	ocuniculus_gene_ensembl	Rabbit	ENSOCUG00000007909 ;ENSOCUG00000018650 ;ENSOCUG00000015521 ;ENSOCUG00000005395 ;ENSOCUG00000009368
ensembl_gene_id_version	Gene stable ID version	23669	ocuniculus_gene_ensembl	Rabbit	ENSOCUG00000011095.3 ;ENSOCUG00000025405.1 ;ENSOCUG00000006153.3 ;ENSOCUG00000012196.3 ;ENSOCUG00000019589.1
ensembl_transcript_id	Transcript stable ID	24964	ocuniculus_gene_ensembl	Rabbit	ENSOCUT00000012278 ;ENSOCUT00000004223 ;ENSOCUT00000021692 ;ENSOCUT00000018620 ;ENSOCUT00000013974
ensembl_transcript_id_version	Transcript stable ID version	24964	ocuniculus_gene_ensembl	Rabbit	ENSOCUT00000016500.3 ;ENSOCUT00000011965.2 ;ENSOCUT00000015868.2 ;ENSOCUT00000033294.1 ;ENSOCUT00000011074.3
ensembl_peptide_id	Protein stable ID	20589	ocuniculus_gene_ensembl	Rabbit	ENSOCUP00000009895 ;ENSOCUP00000002471 ;ENSOCUP00000016174 ;ENSOCUP00000023143 ;ENSOCUP00000005979
ensembl_peptide_id_version	Protein stable ID version	20589	ocuniculus_gene_ensembl	Rabbit	ENSOCUP00000019485.1 ;ENSOCUP00000000272.1 ;ENSOCUP00000012705.3 ;ENSOCUP00000026833.1 ;ENSOCUP00000022792.1
ensembl_exon_id	Exon stable ID	198489	ocuniculus_gene_ensembl	Rabbit	ENSOCUE00000295197 ;ENSOCUE00000206673 ;ENSOCUE00000111034 ;ENSOCUE00000102446 ;ENSOCUE00000246149
embl	European Nucleotide Archive ID	23559	ocuniculus_gene_ensembl	Rabbit	AAGW02025727 ;AAGW02014888 ;AAGW02008638 ;AAGW02060628 ;AAGW02000081
arrayexpress	Expression Atlas ID	23669	ocuniculus_gene_ensembl	Rabbit	ENSOCUG00000023503 ;ENSOCUG00000026951 ;ENSOCUG00000016262 ;ENSOCUG00000016402 ;ENSOCUG00000025246
hgnc_id	HGNC ID	13002	ocuniculus_gene_ensembl	Rabbit	HGNC:4643 ;HGNC:24465 ;HGNC:31041 ;HGNC:9188 ;HGNC:11997
hgnc_symbol	HGNC symbol	13002	ocuniculus_gene_ensembl	Rabbit	LDAH ;SIPA1L3 ;HHLA1 ;ORC5 ;MANSC4
hgnc_trans_name	HGNC transcript name ID	14038	ocuniculus_gene_ensembl	Rabbit	PLA2G4E-201 ;NDN-201 ;MYPOP-201 ;C20orf194-201 ;DMTN-202
entrezgene	NCBI gene ID	12772	ocuniculus_gene_ensembl	Rabbit	100328944 ;100337711 ;100009008 ;100349338 ;100354032
refseq_mrna_predicted	RefSeq mRNA predicted ID	19253	ocuniculus_gene_ensembl	Rabbit	XM_008274528 ;XM_008274523 ;XM_002707973 ;XM_002714033 ;XM_008257792
refseq_peptide_predicted	RefSeq peptide predicted ID	24012	ocuniculus_gene_ensembl	Rabbit	XP_008268698 ;XP_008261488 ;XP_002710361 ;XP_008249242 ;XP_008269080
uniparc	UniParc ID	20470	ocuniculus_gene_ensembl	Rabbit	UPI00039047DB ;UPI0001C652B4 ;UPI0001C62791 ;UPI0001C615AF ;UPI0001C645D1
uniprotsptrembl	UniProtKB/TrEMBL ID	20302	ocuniculus_gene_ensembl	Rabbit	G1SDG6 ;G1T8W6 ;G1TLV4 ;G1T5E6 ;G1TUK9
wikigene_id	WikiGene ID	12772	ocuniculus_gene_ensembl	Rabbit	100357910 ;100357138 ;100341354 ;100339602 ;100357743
agilent_sureprint_gpl7083_4x44k	AGILENT SurePrint GPL7083 4x44k probe	25891	ocuniculus_gene_ensembl	Rabbit	A_04_P062074 ;A_04_P051012 ;A_04_P077717 ;A_04_P082567 ;A_04_P008476
agilent_sureprnt_gpl16709_4x44k	AGILENT SurePrnt GPL16709 4x44k probe	26555	ocuniculus_gene_ensembl	Rabbit	A_04_P058752 ;A_04_P091147 ;A_04_P085937 ;A_04_P095632 ;A_04_P000568
interpro	Interpro ID	6619	ocuniculus_gene_ensembl	Rabbit	IPR009143 ;IPR003738 ;IPR016024 ;IPR015376 ;IPR006289
ensembl_gene_id	Gene stable ID	35117	drerio_gene_ensembl	Zebrafish	ENSDARG00000067669 ;ENSDARG00000005479 ;ENSDARG00000031814 ;ENSDARG00000058421 ;ENSDARG00000097872
ensembl_gene_id_version	Gene stable ID version	35117	drerio_gene_ensembl	Zebrafish	ENSDARG00000078016.5 ;ENSDARG00000014569.10 ;ENSDARG00000099653.1 ;ENSDARG00000060184.8 ;ENSDARG00000089476.1
ensembl_transcript_id	Transcript stable ID	62895	drerio_gene_ensembl	Zebrafish	ENSDART00000157345 ;ENSDART00000165774 ;ENSDART00000173128 ;ENSDART00000167905 ;ENSDART00000100183
ensembl_transcript_id_version	Transcript stable ID version	62895	drerio_gene_ensembl	Zebrafish	ENSDART00000163821.2 ;ENSDART00000171090.1 ;ENSDART00000027661.7 ;ENSDART00000175096.1 ;ENSDART00000122331.2
ensembl_peptide_id	Protein stable ID	46261	drerio_gene_ensembl	Zebrafish	ENSDARP00000049170 ;ENSDARP00000113877 ;ENSDARP00000116404 ;ENSDARP00000130525 ;ENSDARP00000092473
ensembl_peptide_id_version	Protein stable ID version	46261	drerio_gene_ensembl	Zebrafish	ENSDARP00000128818.2 ;ENSDARP00000050270.7 ;ENSDARP00000140489.1 ;ENSDARP00000118792.2 ;ENSDARP00000120597.1
ensembl_exon_id	Exon stable ID	352089	drerio_gene_ensembl	Zebrafish	ENSDARE00000029314 ;ENSDARE00000784985 ;ENSDARE00000844613 ;ENSDARE00001145233 ;ENSDARE00001118479
clone_based_ensembl_gene	Clone-based (Ensembl) gene ID	7902	drerio_gene_ensembl	Zebrafish	CR847503.2 ;CR387989.2 ;CABZ01054718.1 ;CU651630.1 ;AL645691.3
clone_based_ensembl_transcript	Clone-based (Ensembl) transcript ID	10078	drerio_gene_ensembl	Zebrafish	CR812481.1-203 ;BX548073.3-201 ;BX571811.1-201 ;BX537130.1-201 ;CR385078.2-201
embl	European Nucleotide Archive ID	27013	drerio_gene_ensembl	Zebrafish	BX088687 ;CU467646 ;CU682359 ;CU896631 ;CABZ01056698
arrayexpress	Expression Atlas ID	35117	drerio_gene_ensembl	Zebrafish	ENSDARG00000006560 ;ENSDARG00000088716 ;ENSDARG00000002847 ;ENSDARG00000009018 ;ENSDARG00000011583
protein_id	INSDC protein ID	11076	drerio_gene_ensembl	Zebrafish	AAI24487 ;AAI54515 ;AAI65256 ;AAI42845 ;AAQ94598
entrezgene	NCBI gene ID	20492	drerio_gene_ensembl	Zebrafish	567200 ;449652 ;394008 ;406765 ;393684
refseq_mrna	RefSeq mRNA ID	15133	drerio_gene_ensembl	Zebrafish	NM_001002224 ;NM_213247 ;NM_001287547 ;NM_001008650 ;NM_201341
refseq_mrna_predicted	RefSeq mRNA predicted ID	32244	drerio_gene_ensembl	Zebrafish	XM_005158400 ;XM_009291991 ;XM_009294045 ;XM_009296454 ;XM_017357888
refseq_peptide	RefSeq peptide ID	15322	drerio_gene_ensembl	Zebrafish	NP_956090 ;NP_957002 ;NP_899191 ;NP_001108030 ;NP_001019391
refseq_peptide_predicted	RefSeq peptide predicted ID	30478	drerio_gene_ensembl	Zebrafish	XP_017214320 ;XP_005164768 ;XP_009296308 ;XP_009295927 ;XP_692422
rnacentral	RNAcentral ID	4757	drerio_gene_ensembl	Zebrafish	URS0000A7AF68 ;URS0000A7B723 ;URS0000A79982 ;URS0000A868F3 ;URS0000A87F68
unigene	UniGene ID	11318	drerio_gene_ensembl	Zebrafish	Dr.83330 ;Dr.110917 ;Dr.120858 ;Dr.80505 ;Dr.92003
uniparc	UniParc ID	42330	drerio_gene_ensembl	Zebrafish	UPI000000B587 ;UPI0000455FF3 ;UPI0002508314 ;UPI0005C12889 ;UPI000151E1A6
uniprot_gn	UniProtKB Gene Name ID	6644	drerio_gene_ensembl	Zebrafish	Q6NX00 ;Q6P3K3 ;Q6NZT5 ;Q1ECW3 ;Q2PR97
uniprotsptrembl	UniProtKB/TrEMBL ID	40526	drerio_gene_ensembl	Zebrafish	E7FEK1 ;F1QBS0 ;F1RA64 ;F1QWL2 ;F1RAM5
wikigene_id	WikiGene ID	20492	drerio_gene_ensembl	Zebrafish	767711 ;560140 ;321357 ;797780 ;437023
zfin_id_id	ZFIN ID	23190	drerio_gene_ensembl	Zebrafish	ZDB-GENE-120928-2 ;ZDB-GENE-030131-4960 ;ZDB-GENE-081104-428 ;ZDB-GENE-121214-165 ;ZDB-GENE-040426-2136
zfin_id_symbol	ZFIN symbol	23190	drerio_gene_ensembl	Zebrafish	srd5a2a ;serf2 ;si:dkey-23p11.2 ;lmx1a ;si:ch211-57n23.1
zfin_id_trans_name	ZFIN transcript name ID	49195	drerio_gene_ensembl	Zebrafish	si:dkey-146c18.5-202 ;pimr34-201 ;rnls-204 ;orc3-202 ;vegfbb-201
affy_zebrafish	AFFY Zebrafish probe	11742	drerio_gene_ensembl	Zebrafish	Dr.16631.1.A1_at ;Dr.13150.1.A1_at ;Dr.4794.1.A1_at ;Dr.10092.1.A1_at ;Dr.1141.1.A1_at
agilent_g2518a	AGILENT G2518A probe	9063	drerio_gene_ensembl	Zebrafish	A_15_P106031 ;A_15_P109584 ;A_15_P112671 ;A_15_P117655 ;A_15_P104775
agilent_g2519f	AGILENT G2519F probe	20674	drerio_gene_ensembl	Zebrafish	A_15_P240466 ;A_15_P112871 ;A_15_P106037 ;A_15_P117668 ;A_15_P408055
hmmpanther	hmmpanther ID	18787	drerio_gene_ensembl	Zebrafish	PTHR11461:SF172 ;PTHR11844:SF25 ;PTHR12305 ;PTHR23099 ;PTHR15715:SF22
interpro	Interpro ID	10583	drerio_gene_ensembl	Zebrafish	IPR030355 ;IPR000903 ;IPR018325 ;IPR013748 ;IPR004981
ensembl_gene_id	Gene stable ID	27054	oaries_gene_ensembl	Sheep	ENSOARG00000025196 ;ENSOARG00000013890 ;ENSOARG00000002967 ;ENSOARG00000009846 ;ENSOARG00000015645
ensembl_gene_id_version	Gene stable ID version	27054	oaries_gene_ensembl	Sheep	ENSOARG00000020181.1 ;ENSOARG00000000806.1 ;ENSOARG00000009062.1 ;ENSOARG00000008136.1 ;ENSOARG00000000999.1
ensembl_transcript_id	Transcript stable ID	29118	oaries_gene_ensembl	Sheep	ENSOART00000017579 ;ENSOART00000025045 ;ENSOART00000022891 ;ENSOART00000024195 ;ENSOART00000012216
ensembl_transcript_id_version	Transcript stable ID version	29118	oaries_gene_ensembl	Sheep	ENSOART00000022699.1 ;ENSOART00000020324.1 ;ENSOART00000021160.1 ;ENSOART00000007771.1 ;ENSOART00000008438.1
ensembl_peptide_id	Protein stable ID	22824	oaries_gene_ensembl	Sheep	ENSOARP00000018181 ;ENSOARP00000004857 ;ENSOARP00000017128 ;ENSOARP00000008267 ;ENSOARP00000004905
ensembl_peptide_id_version	Protein stable ID version	22824	oaries_gene_ensembl	Sheep	ENSOARP00000003246.1 ;ENSOARP00000002713.1 ;ENSOARP00000004981.1 ;ENSOARP00000014658.1 ;ENSOARP00000002084.1
ensembl_exon_id	Exon stable ID	218775	oaries_gene_ensembl	Sheep	ENSOARE00000024442 ;ENSOARE00000173247 ;ENSOARE00000124785 ;ENSOARE00000168022 ;ENSOARE00000154413
embl	European Nucleotide Archive ID	40170	oaries_gene_ensembl	Sheep	KF302454 ;KP228867 ;AMGL01074595 ;S50877 ;AMGL01102083
arrayexpress	Expression Atlas ID	27054	oaries_gene_ensembl	Sheep	ENSOARG00000026400 ;ENSOARG00000014908 ;ENSOARG00000008029 ;ENSOARG00000007239 ;ENSOARG00000001436
hgnc_id	HGNC ID	13928	oaries_gene_ensembl	Sheep	HGNC:20266 ;HGNC:26136 ;HGNC:25386 ;HGNC:16992 ;HGNC:24858
hgnc_symbol	HGNC symbol	13928	oaries_gene_ensembl	Sheep	AAGAB ;TRMT6 ;CCDC182 ;USP5 ;GADD45B
hgnc_trans_name	HGNC transcript name ID	15471	oaries_gene_ensembl	Sheep	ZBTB11-201 ;RPS6KA5-202 ;MPHOSPH9-201 ;MRPL52-201 ;MYO16-201
entrezgene	NCBI gene ID	12763	oaries_gene_ensembl	Sheep	101110070 ;101104845 ;101102734 ;101121873 ;101102398
refseq_mrna_predicted	RefSeq mRNA predicted ID	15058	oaries_gene_ensembl	Sheep	XM_004005680 ;XM_015096714 ;XM_004021936 ;XM_004002876 ;XM_004015605
refseq_peptide_predicted	RefSeq peptide predicted ID	25101	oaries_gene_ensembl	Sheep	XP_004006880 ;XP_012035106 ;XP_014957594 ;XP_004019197 ;XP_004002622
uniparc	UniParc ID	22730	oaries_gene_ensembl	Sheep	UPI0003CCFDF3 ;UPI0003CCE54B ;UPI0003CCFEC1 ;UPI00029D7072 ;UPI00029D7093
uniprotsptrembl	UniProtKB/TrEMBL ID	22679	oaries_gene_ensembl	Sheep	W5PW20 ;W5PBR6 ;W5Q1H4 ;W5P796 ;W5P832
wikigene_id	WikiGene ID	12763	oaries_gene_ensembl	Sheep	101107922 ;101111554 ;443449 ;101112053 ;101103897
interpro	Interpro ID	6793	oaries_gene_ensembl	Sheep	IPR000817 ;IPR013618 ;IPR009464 ;IPR002155 ;IPR008049
ensembl_gene_id	Gene stable ID	30369	mdomestica_gene_ensembl	Opossum	ENSMODG00000003286 ;ENSMODG00000019538 ;ENSMODG00000003397 ;ENSMODG00000015640 ;ENSMODG00000017193
ensembl_gene_id_version	Gene stable ID version	30369	mdomestica_gene_ensembl	Opossum	ENSMODG00000019063.2 ;ENSMODG00000007737.3 ;ENSMODG00000022545.1 ;ENSMODG00000001367.3 ;ENSMODG00000012968.2
ensembl_transcript_id	Transcript stable ID	32358	mdomestica_gene_ensembl	Opossum	ENSMODT00000042885 ;ENSMODT00000047482 ;ENSMODT00000000331 ;ENSMODT00000047938 ;ENSMODT00000029704
ensembl_transcript_id_version	Transcript stable ID version	32358	mdomestica_gene_ensembl	Opossum	ENSMODT00000050226.1 ;ENSMODT00000034268.1 ;ENSMODT00000019785.2 ;ENSMODT00000005581.3 ;ENSMODT00000045723.1
ensembl_peptide_id	Protein stable ID	22311	mdomestica_gene_ensembl	Opossum	ENSMODP00000040014 ;ENSMODP00000037376 ;ENSMODP00000040116 ;ENSMODP00000024280 ;ENSMODP00000015782
ensembl_peptide_id_version	Protein stable ID version	22311	mdomestica_gene_ensembl	Opossum	ENSMODP00000016879.3 ;ENSMODP00000033917.1 ;ENSMODP00000009882.3 ;ENSMODP00000035402.1 ;ENSMODP00000010473.2
ensembl_exon_id	Exon stable ID	217155	mdomestica_gene_ensembl	Opossum	ENSMODE00000315280 ;ENSMODE00000144903 ;ENSMODE00000166114 ;ENSMODE00000256848 ;ENSMODE00000113965
arrayexpress	Expression Atlas ID	30369	mdomestica_gene_ensembl	Opossum	ENSMODG00000004615 ;ENSMODG00000017220 ;ENSMODG00000028583 ;ENSMODG00000005343 ;ENSMODG00000035257
hgnc_id	HGNC ID	11412	mdomestica_gene_ensembl	Opossum	HGNC:998 ;HGNC:11209 ;HGNC:10446 ;HGNC:14215 ;HGNC:29205
hgnc_symbol	HGNC symbol	11412	mdomestica_gene_ensembl	Opossum	RGMB ;LBP ;PRDX4 ;EIF4A1 ;PLA2G4A
hgnc_trans_name	HGNC transcript name ID	11974	mdomestica_gene_ensembl	Opossum	PHLDB2-201 ;FEZF2-201 ;FZR1-201 ;SPTBN4-201 ;BMPR2-201
entrezgene	NCBI gene ID	14030	mdomestica_gene_ensembl	Opossum	100030914 ;100030594 ;103096673 ;100024876 ;100029405
refseq_mrna_predicted	RefSeq mRNA predicted ID	4014	mdomestica_gene_ensembl	Opossum	XM_007478037 ;XM_001366832 ;XM_001375783 ;XM_007505993 ;XM_001376668
refseq_peptide_predicted	RefSeq peptide predicted ID	26363	mdomestica_gene_ensembl	Opossum	XP_007487703 ;XP_007478288 ;XP_007497550 ;XP_001366683 ;XP_016283439
uniparc	UniParc ID	22223	mdomestica_gene_ensembl	Opossum	UPI0000F2B392 ;UPI00028BC9BB ;UPI0000D959A3 ;UPI00028BDE51 ;UPI00028BD0D2
uniprotsptrembl	UniProtKB/TrEMBL ID	22203	mdomestica_gene_ensembl	Opossum	F6X5A0 ;F7FQ46 ;F7BZG2 ;F6XHG5 ;F7BU41
wikigene_id	WikiGene ID	14030	mdomestica_gene_ensembl	Opossum	100034328 ;100017398 ;100619969 ;100034323 ;100011810
interpro	Interpro ID	6619	mdomestica_gene_ensembl	Opossum	IPR007232 ;IPR026939 ;IPR003993 ;IPR022764 ;IPR013877
ensembl_gene_id	Gene stable ID	16060	choffmanni_gene_ensembl	Sloth	ENSCHOG00000002421 ;ENSCHOG00000007553 ;ENSCHOG00000001486 ;ENSCHOG00000010488 ;ENSCHOG00000008631
ensembl_gene_id_version	Gene stable ID version	16060	choffmanni_gene_ensembl	Sloth	ENSCHOG00000007566.1 ;ENSCHOG00000015712.1 ;ENSCHOG00000006792.1 ;ENSCHOG00000010486.1 ;ENSCHOG00000008440.1
ensembl_transcript_id	Transcript stable ID	16102	choffmanni_gene_ensembl	Sloth	ENSCHOT00000003510 ;ENSCHOT00000001106 ;ENSCHOT00000011545 ;ENSCHOT00000007031 ;ENSCHOT00000007177
ensembl_transcript_id_version	Transcript stable ID version	16102	choffmanni_gene_ensembl	Sloth	ENSCHOT00000003036.1 ;ENSCHOT00000009418.1 ;ENSCHOT00000001610.1 ;ENSCHOT00000012048.1 ;ENSCHOT00000009289.1
ensembl_peptide_id	Protein stable ID	12436	choffmanni_gene_ensembl	Sloth	ENSCHOP00000002159 ;ENSCHOP00000008966 ;ENSCHOP00000011269 ;ENSCHOP00000004622 ;ENSCHOP00000008457
ensembl_peptide_id_version	Protein stable ID version	12436	choffmanni_gene_ensembl	Sloth	ENSCHOP00000003839.1 ;ENSCHOP00000010713.1 ;ENSCHOP00000012119.1 ;ENSCHOP00000008502.1 ;ENSCHOP00000000792.1
ensembl_exon_id	Exon stable ID	163768	choffmanni_gene_ensembl	Sloth	ENSCHOE00000008935 ;ENSCHOE00000138021 ;ENSCHOE00000096955 ;ENSCHOE00000145679 ;ENSCHOE00000124878
ens_hs_gene	Ensembl Human Gene ID	12381	choffmanni_gene_ensembl	Sloth	ENSG00000133800 ;ENSG00000168612 ;ENSG00000104408 ;ENSG00000172985 ;ENSG00000137815
ens_hs_transcript	Ensembl Human Transcript ID	12404	choffmanni_gene_ensembl	Sloth	ENST00000314117 ;ENST00000358821 ;ENST00000258281 ;ENST00000014930 ;ENST00000219599
ens_hs_translation	Ensembl Human Translation ID	11633	choffmanni_gene_ensembl	Sloth	ENSP00000356022 ;ENSP00000378236 ;ENSP00000229379 ;ENSP00000373304 ;ENSP00000329748
hgnc_id	HGNC ID	6356	choffmanni_gene_ensembl	Sloth	HGNC:6908 ;HGNC:9121 ;HGNC:26942 ;HGNC:445 ;HGNC:5309
hgnc_symbol	HGNC symbol	6356	choffmanni_gene_ensembl	Sloth	STS ;SERPINB6 ;NCAPG ;CAT ;FAXC
hgnc_trans_name	HGNC transcript name ID	6378	choffmanni_gene_ensembl	Sloth	WDR66-201 ;LHFPL2-201 ;NPAS2-201 ;TTC1-201 ;NEPRO-201
uniparc	UniParc ID	12396	choffmanni_gene_ensembl	Sloth	UPI0001FA0365 ;UPI0001FA0371 ;UPI0001FA0963 ;UPI0001F9E74F ;UPI0001F9F903
interpro	Interpro ID	4705	choffmanni_gene_ensembl	Sloth	IPR024708 ;IPR000248 ;IPR006317 ;IPR002335 ;IPR003417
ensembl_gene_id	Gene stable ID	27703	mleucophaeus_gene_ensembl	Drill	ENSMLEG00000028718 ;ENSMLEG00000031446 ;ENSMLEG00000024683 ;ENSMLEG00000024872 ;ENSMLEG00000029822
ensembl_gene_id_version	Gene stable ID version	27703	mleucophaeus_gene_ensembl	Drill	ENSMLEG00000035440.1 ;ENSMLEG00000031007.1 ;ENSMLEG00000040130.1 ;ENSMLEG00000039850.1 ;ENSMLEG00000038523.1
ensembl_transcript_id	Transcript stable ID	47765	mleucophaeus_gene_ensembl	Drill	ENSMLET00000012691 ;ENSMLET00000026818 ;ENSMLET00000054601 ;ENSMLET00000062535 ;ENSMLET00000055213
ensembl_transcript_id_version	Transcript stable ID version	47765	mleucophaeus_gene_ensembl	Drill	ENSMLET00000021537.1 ;ENSMLET00000054976.1 ;ENSMLET00000024729.1 ;ENSMLET00000032283.1 ;ENSMLET00000053558.1
ensembl_peptide_id	Protein stable ID	40904	mleucophaeus_gene_ensembl	Drill	ENSMLEP00000030942 ;ENSMLEP00000026430 ;ENSMLEP00000012557 ;ENSMLEP00000027084 ;ENSMLEP00000034122
ensembl_peptide_id_version	Protein stable ID version	40904	mleucophaeus_gene_ensembl	Drill	ENSMLEP00000010052.1 ;ENSMLEP00000037777.1 ;ENSMLEP00000003174.1 ;ENSMLEP00000026578.1 ;ENSMLEP00000037117.1
ensembl_exon_id	Exon stable ID	245095	mleucophaeus_gene_ensembl	Drill	ENSMLEE00000245938 ;ENSMLEE00000096057 ;ENSMLEE00000202874 ;ENSMLEE00000200659 ;ENSMLEE00000066317
hgnc_id	HGNC ID	13051	mleucophaeus_gene_ensembl	Drill	HGNC:2597 ;HGNC:29510 ;HGNC:2459 ;HGNC:3801 ;HGNC:16153
hgnc_symbol	HGNC symbol	13051	mleucophaeus_gene_ensembl	Drill	TBCEL ;NLRP9 ;ZNF449 ;DDX19B ;NGDN
hgnc_trans_name	HGNC transcript name ID	27848	mleucophaeus_gene_ensembl	Drill	SLC52A3-201 ;CTSW-201 ;TMEM252-201 ;PLXNA2-201 ;ATP6V0B-201
entrezgene	NCBI gene ID	14410	mleucophaeus_gene_ensembl	Drill	105542938 ;105542926 ;105530080 ;105546277 ;105535755
refseq_mrna_predicted	RefSeq mRNA predicted ID	18587	mleucophaeus_gene_ensembl	Drill	XM_011966451 ;XM_011985577 ;XM_011996044 ;XM_011978363 ;XM_011967210
refseq_peptide_predicted	RefSeq peptide predicted ID	28495	mleucophaeus_gene_ensembl	Drill	XP_011843751 ;XP_011853838 ;XP_011831376 ;XP_011839249 ;XP_011821040
uniparc	UniParc ID	17931	mleucophaeus_gene_ensembl	Drill	UPI00006D5D66 ;UPI0000D4E8FA ;UPI00085B5328 ;UPI0005F41565 ;UPI0005F4CEB8
wikigene_id	WikiGene ID	14410	mleucophaeus_gene_ensembl	Drill	105548635 ;105530756 ;105528853 ;105547163 ;105539386
affy_hg_u133a	AFFY HG U133A probe	5471	mleucophaeus_gene_ensembl	Drill	220748_s_at ;218819_at ;210883_x_at ;202166_s_at ;212984_at
affy_hg_u133a_2	AFFY HG U133A 2 probe	5471	mleucophaeus_gene_ensembl	Drill	206542_s_at ;220938_s_at ;207528_s_at ;209538_at ;210018_x_at
affy_hg_u133_plus_2	AFFY HG U133 Plus 2 probe	8191	mleucophaeus_gene_ensembl	Drill	206667_s_at ;202397_at ;211858_x_at ;218499_at ;207516_at
affy_hg_u95a	AFFY HG U95A probe	3646	mleucophaeus_gene_ensembl	Drill	32150_at ;2062_at ;38080_at ;39623_at ;38221_at
affy_hg_u95av2	AFFY HG U95Av2 probe	3638	mleucophaeus_gene_ensembl	Drill	38059_g_at ;1125_s_at ;40614_at ;38965_at ;34720_at
affy_hta_2_0	AFFY HTA 2 0 probe	4494	mleucophaeus_gene_ensembl	Drill	TC22000635.hg ;TC15002301.hg ;TC17000862.hg ;TC6_cox_hap2000118.hg ;TC06001281.hg
affy_huex_1_0_st_v2	AFFY HuEx 1 0 st v2 probe	175435	mleucophaeus_gene_ensembl	Drill	2730293 ;3403874 ;2404352 ;2425176 ;3392988
affy_hugene_1_0_st_v1	AFFY HuGene 1 0 st v1 probe	6807	mleucophaeus_gene_ensembl	Drill	7988031 ;7962013 ;8060850 ;8052443 ;8041902
affy_hugene_2_0_st_v1	AFFY HuGene 2 0 st v1 probe	3875	mleucophaeus_gene_ensembl	Drill	16977251 ;17070972 ;16991018 ;16846163 ;16932023
affy_primeview	AFFY PrimeView probe	13485	mleucophaeus_gene_ensembl	Drill	11725701_a_at ;11747724_a_at ;11756963_a_at ;11747483_a_at ;11717746_a_at
affy_rhegene_1_0_st_v1	AFFY RheGene 1 0 st v1 probe	22516	mleucophaeus_gene_ensembl	Drill	13818462 ;13722725 ;13708811 ;13825068 ;13759740
affy_rhegene_1_1_st_v1	AFFY RheGene 1 1 st v1 probe	22516	mleucophaeus_gene_ensembl	Drill	13783273 ;13812645 ;13653752 ;13621224 ;13834952
affy_rhesus	AFFY Rhesus probe	23615	mleucophaeus_gene_ensembl	Drill	MmugDNA.27911.1.S1_at ;MmugDNA.475.1.S1_at ;MmugDNA.22581.1.S1_at ;MmuSTS.4433.1.S1_at ;MmuSTS.2307.1.S1_at
affy_u133_x3p	AFFY U133 X3P probe	8720	mleucophaeus_gene_ensembl	Drill	Hs.323079.1.A1_3p_at ;Hs.150390.0.S1_3p_a_at ;1552504_3p_a_at ;g5454185_3p_a_at ;Hs.41143.2.S1_3p_a_at
agilent_gpl17465	AGILENT GPL17465 probe	15901	mleucophaeus_gene_ensembl	Drill	A_01_P001808 ;A_01_P1742996 ;A_01_P1690536 ;A_01_P002757 ;A_01_P1745081
agilent_gpl19384	AGILENT GPL19384 probe	4086	mleucophaeus_gene_ensembl	Drill	GT_Cm_Specific_0011132 ;GT_Cm_Specific_0014817 ;GT_Cm_Specific_0022741 ;GT_Cm_Specific_0017421 ;GT_Cm_Specific_0000247
nimblegen_gpl13762	NIMBLEGEN GPL13762 probe	10922	mleucophaeus_gene_ensembl	Drill	54344_153741_cyno ;284058_015443_cyno_0m0 ;23411_001142498_cyno_0m0 ;55345_018392_cyno_000S ;84196_032236_cyno_0m0
nimblegen_gpl21301	NIMBLEGEN GPL21301 probe	11791	mleucophaeus_gene_ensembl	Drill	AR_000044 ;RCAN1_203417 ;GRHL1_198182 ;TBC1D13_018201 ;ATRIP_032166
hmmpanther	hmmpanther ID	21972	mleucophaeus_gene_ensembl	Drill	PTHR12113:SF13 ;PTHR11841:SF2 ;PTHR12451:SF1 ;PTHR23113:SF261 ;PTHR21694:SF30
interpro	Interpro ID	12843	mleucophaeus_gene_ensembl	Drill	IPR034305 ;IPR000511 ;IPR030146 ;IPR029982 ;IPR006898
ensembl_gene_id	Gene stable ID	27125	sboliviensis_gene_ensembl	Bolivian squirrel monkey	ENSSBOG00000019386 ;ENSSBOG00000034011 ;ENSSBOG00000024211 ;ENSSBOG00000028339 ;ENSSBOG00000008249
ensembl_gene_id_version	Gene stable ID version	27125	sboliviensis_gene_ensembl	Bolivian squirrel monkey	ENSSBOG00000008606.1 ;ENSSBOG00000034759.1 ;ENSSBOG00000008898.1 ;ENSSBOG00000022758.1 ;ENSSBOG00000023347.1
ensembl_transcript_id	Transcript stable ID	48440	sboliviensis_gene_ensembl	Bolivian squirrel monkey	ENSSBOT00000053405 ;ENSSBOT00000053906 ;ENSSBOT00000021182 ;ENSSBOT00000006737 ;ENSSBOT00000001288
ensembl_transcript_id_version	Transcript stable ID version	48440	sboliviensis_gene_ensembl	Bolivian squirrel monkey	ENSSBOT00000020513.1 ;ENSSBOT00000020516.1 ;ENSSBOT00000006477.1 ;ENSSBOT00000040430.1 ;ENSSBOT00000031316.1
ensembl_peptide_id	Protein stable ID	40696	sboliviensis_gene_ensembl	Bolivian squirrel monkey	ENSSBOP00000018801 ;ENSSBOP00000015578 ;ENSSBOP00000021163 ;ENSSBOP00000039640 ;ENSSBOP00000032195
ensembl_peptide_id_version	Protein stable ID version	40696	sboliviensis_gene_ensembl	Bolivian squirrel monkey	ENSSBOP00000033525.1 ;ENSSBOP00000028369.1 ;ENSSBOP00000024999.1 ;ENSSBOP00000000738.1 ;ENSSBOP00000017928.1
ensembl_exon_id	Exon stable ID	246065	sboliviensis_gene_ensembl	Bolivian squirrel monkey	ENSSBOE00000111777 ;ENSSBOE00000156114 ;ENSSBOE00000244810 ;ENSSBOE00000118077 ;ENSSBOE00000164545
hgnc_id	HGNC ID	13776	sboliviensis_gene_ensembl	Bolivian squirrel monkey	HGNC:18358 ;HGNC:5951 ;HGNC:11301 ;HGNC:4458 ;HGNC:25901
hgnc_symbol	HGNC symbol	13776	sboliviensis_gene_ensembl	Bolivian squirrel monkey	PXDC1 ;SIK2 ;NCOA5 ;AGAP3 ;PABPC5
hgnc_trans_name	HGNC transcript name ID	30798	sboliviensis_gene_ensembl	Bolivian squirrel monkey	CACNA2D4-204 ;NECTIN4-202 ;PLEKHA6-202 ;TRIT1-204 ;GOLGB1-202
refseq_peptide_predicted	RefSeq peptide predicted ID	25486	sboliviensis_gene_ensembl	Bolivian squirrel monkey	XP_010335976 ;XP_010350210 ;XP_010336063 ;XP_010342492 ;XP_003931426
rnacentral	RNAcentral ID	3888	sboliviensis_gene_ensembl	Bolivian squirrel monkey	URS0000628FB2 ;URS000066E8DE ;URS0000712EE6 ;URS000072DC73 ;URS000063328D
uniparc	UniParc ID	16435	sboliviensis_gene_ensembl	Bolivian squirrel monkey	UPI00027F9FE0 ;UPI00027F7CCE ;UPI00027FA15B ;UPI00027F747F ;UPI000533C332
affy_hg_u133_plus_2	AFFY HG U133 Plus 2 probe	3366	sboliviensis_gene_ensembl	Bolivian squirrel monkey	1552417_a_at ;205472_s_at ;222678_s_at ;208727_s_at ;224572_s_at
affy_huex_1_0_st_v2	AFFY HuEx 1 0 st v2 probe	111172	sboliviensis_gene_ensembl	Bolivian squirrel monkey	2687919 ;2396616 ;3409232 ;3985777 ;2987637
affy_primeview	AFFY PrimeView probe	5872	sboliviensis_gene_ensembl	Bolivian squirrel monkey	11756346_a_at ;11726272_a_at ;11736060_a_at ;11741655_a_at ;11749872_a_at
affy_rhesus	AFFY Rhesus probe	3599	sboliviensis_gene_ensembl	Bolivian squirrel monkey	MmuSTS.4153.1.S1_at ;Mmu.359.1.S1_at ;MmugDNA.39821.1.S1_at ;MmuSTS.983.1.S1_at ;MmugDNA.9250.1.S1_at
affy_u133_x3p	AFFY U133 X3P probe	4032	sboliviensis_gene_ensembl	Bolivian squirrel monkey	g9845248_3p_at ;g10567163_3p_at ;Hs.127311.0.A1_3p_at ;Hs.76364.3.S1_3p_s_at ;Hs.327520.0.A1_3p_at
cdd	Conserved Domains ID	5159	sboliviensis_gene_ensembl	Bolivian squirrel monkey	cd16556 ;cd11864 ;cd01871 ;cd12286 ;cd03236
hmmpanther	hmmpanther ID	21663	sboliviensis_gene_ensembl	Bolivian squirrel monkey	PTHR13866 ;PTHR24353:SF91 ;PTHR15075 ;PTHR24346:SF36 ;PTHR12326:SF23
interpro	Interpro ID	12769	sboliviensis_gene_ensembl	Bolivian squirrel monkey	IPR028010 ;IPR028498 ;IPR028165 ;IPR020559 ;IPR002645
ensembl_gene_id	Gene stable ID	27826	nleucogenys_gene_ensembl	Gibbon	ENSNLEG00000030143 ;ENSNLEG00000010218 ;ENSNLEG00000007588 ;ENSNLEG00000004295 ;ENSNLEG00000011100
ensembl_gene_id_version	Gene stable ID version	27826	nleucogenys_gene_ensembl	Gibbon	ENSNLEG00000025066.2 ;ENSNLEG00000014339.3 ;ENSNLEG00000023799.2 ;ENSNLEG00000023102.2 ;ENSNLEG00000005088.3
ensembl_transcript_id	Transcript stable ID	47559	nleucogenys_gene_ensembl	Gibbon	ENSNLET00000035906 ;ENSNLET00000008624 ;ENSNLET00000053083 ;ENSNLET00000001825 ;ENSNLET00000024491
ensembl_transcript_id_version	Transcript stable ID version	47559	nleucogenys_gene_ensembl	Gibbon	ENSNLET00000016712.2 ;ENSNLET00000040568.1 ;ENSNLET00000016415.2 ;ENSNLET00000057564.1 ;ENSNLET00000000021.3
ensembl_peptide_id	Protein stable ID	40528	nleucogenys_gene_ensembl	Gibbon	ENSNLEP00000033531 ;ENSNLEP00000013567 ;ENSNLEP00000033856 ;ENSNLEP00000023170 ;ENSNLEP00000030148
ensembl_peptide_id_version	Protein stable ID version	40528	nleucogenys_gene_ensembl	Gibbon	ENSNLEP00000048905.1 ;ENSNLEP00000036975.1 ;ENSNLEP00000018318.3 ;ENSNLEP00000015702.2 ;ENSNLEP00000039977.1
ensembl_exon_id	Exon stable ID	246536	nleucogenys_gene_ensembl	Gibbon	ENSNLEE00000166864 ;ENSNLEE00000036356 ;ENSNLEE00000154453 ;ENSNLEE00000231136 ;ENSNLEE00000191011
embl	European Nucleotide Archive ID	26985	nleucogenys_gene_ensembl	Gibbon	ADFV01019530 ;ADFV01047853 ;ADFV01048893 ;ADFV01003238 ;ADFV01107367
hgnc_id	HGNC ID	14275	nleucogenys_gene_ensembl	Gibbon	HGNC:23471 ;HGNC:1054 ;HGNC:380 ;HGNC:7227 ;HGNC:11387
hgnc_symbol	HGNC symbol	14275	nleucogenys_gene_ensembl	Gibbon	ULK1 ;SLC30A3 ;H2AFX ;IL2RA ;MIR3064
hgnc_trans_name	HGNC transcript name ID	30363	nleucogenys_gene_ensembl	Gibbon	SLC10A7-204 ;CAMKK1-202 ;SYNPR-203 ;SUPT5H-202 ;CIZ1-206
entrezgene	NCBI gene ID	13878	nleucogenys_gene_ensembl	Gibbon	100605620 ;100593860 ;100601653 ;100588510 ;100603872
refseq_mrna_predicted	RefSeq mRNA predicted ID	16469	nleucogenys_gene_ensembl	Gibbon	XM_003277552 ;XM_003264183 ;XM_003262790 ;XM_003263446 ;XM_003278247
refseq_peptide_predicted	RefSeq peptide predicted ID	27470	nleucogenys_gene_ensembl	Gibbon	XP_003281600 ;XP_003276299 ;XP_012362480 ;XP_012356275 ;XP_003272251
rnacentral	RNAcentral ID	4834	nleucogenys_gene_ensembl	Gibbon	URS0000666CFE ;URS000064B45E ;URS000075C1BF ;URS000064A939 ;URS000067DC8E
uniparc	UniParc ID	17087	nleucogenys_gene_ensembl	Gibbon	UPI000222CABB ;UPI000046968A ;UPI000222D31E ;UPI00021CF282 ;UPI00020ABD32
uniprotsptrembl	UniProtKB/TrEMBL ID	16728	nleucogenys_gene_ensembl	Gibbon	G1QWD1 ;G1RP99 ;G1RTV2 ;G1QKF5 ;M3ZA54
wikigene_id	WikiGene ID	13878	nleucogenys_gene_ensembl	Gibbon	100594590 ;100592744 ;100591599 ;100598780 ;100604051
affy_hg_focus	AFFY HG Focus probe	3805	nleucogenys_gene_ensembl	Gibbon	202718_at ;212426_s_at ;205695_at ;208649_s_at ;209194_at
affy_hg_u133a	AFFY HG U133A probe	8484	nleucogenys_gene_ensembl	Gibbon	213526_s_at ;215544_s_at ;212318_at ;203353_s_at ;210956_at
affy_hg_u133a_2	AFFY HG U133A 2 probe	8484	nleucogenys_gene_ensembl	Gibbon	204954_s_at ;206104_at ;221830_at ;218497_s_at ;210063_at
affy_hg_u133b	AFFY HG U133B probe	3556	nleucogenys_gene_ensembl	Gibbon	229138_at ;224829_at ;235479_at ;234294_x_at ;226939_at
affy_hg_u133_plus_2	AFFY HG U133 Plus 2 probe	13139	nleucogenys_gene_ensembl	Gibbon	217954_s_at ;235260_s_at ;1555971_s_at ;1552511_a_at ;1554980_a_at
affy_hg_u95a	AFFY HG U95A probe	5442	nleucogenys_gene_ensembl	Gibbon	39835_at ;39619_at ;40057_at ;37405_at ;35663_at
affy_hg_u95av2	AFFY HG U95Av2 probe	5430	nleucogenys_gene_ensembl	Gibbon	33103_s_at ;36836_at ;39601_at ;37407_s_at ;37754_at
affy_hta_2_0	AFFY HTA 2 0 probe	9196	nleucogenys_gene_ensembl	Gibbon	TC0X001143.hg ;TC06000646.hg ;TC02002582.hg ;TC03000159.hg ;TC05000277.hg
affy_huex_1_0_st_v2	AFFY HuEx 1 0 st v2 probe	225493	nleucogenys_gene_ensembl	Gibbon	3726553 ;3141810 ;3015630 ;2559856 ;3012981
affy_hugene_1_0_st_v1	AFFY HuGene 1 0 st v1 probe	12124	nleucogenys_gene_ensembl	Gibbon	8001337 ;8055688 ;7935990 ;7958130 ;8019639
affy_hugene_2_0_st_v1	AFFY HuGene 2 0 st v1 probe	7924	nleucogenys_gene_ensembl	Gibbon	16890037 ;16743657 ;16722916 ;16742959 ;16939281
affy_primeview	AFFY PrimeView probe	20783	nleucogenys_gene_ensembl	Gibbon	11740432_at ;11729219_at ;11738068_a_at ;11730047_a_at ;11759768_s_at
affy_rhegene_1_0_st_v1	AFFY RheGene 1 0 st v1 probe	8226	nleucogenys_gene_ensembl	Gibbon	13832820 ;13820022 ;13792431 ;13833296 ;13612686
affy_rhegene_1_1_st_v1	AFFY RheGene 1 1 st v1 probe	8226	nleucogenys_gene_ensembl	Gibbon	13768733 ;13812200 ;13662390 ;13696656 ;13736449
affy_rhesus	AFFY Rhesus probe	8284	nleucogenys_gene_ensembl	Gibbon	MmugDNA.31033.1.S1_at ;MmugDNA.33841.1.S1_at ;MmugDNA.13918.1.S1_at ;MmugDNA.26323.1.S1_at ;MmugDNA.17236.1.S1_at
affy_u133_x3p	AFFY U133 X3P probe	13705	nleucogenys_gene_ensembl	Gibbon	g12642271_3p_a_at ;242782_3p_x_at ;Hs.49690.0.A1_3p_s_at ;214055_3p_x_at ;g7018429_3p_at
agilent_gpl17465	AGILENT GPL17465 probe	4525	nleucogenys_gene_ensembl	Gibbon	A_01_P009414 ;A_01_P1822006 ;A_01_P1688361 ;A_01_P1766286 ;A_01_P1779706
cdd	Conserved Domains ID	5121	nleucogenys_gene_ensembl	Gibbon	cd14238 ;cd11945 ;cd12663 ;cd07865 ;cd11811
hmmpanther	hmmpanther ID	22092	nleucogenys_gene_ensembl	Gibbon	PTHR12103:SF27 ;PTHR12686 ;PTHR22997:SF12 ;PTHR15507:SF20 ;PTHR10837:SF19
interpro	Interpro ID	12805	nleucogenys_gene_ensembl	Gibbon	IPR028872 ;IPR029594 ;IPR030634 ;IPR026603 ;IPR009135
ensembl_gene_id	Gene stable ID	22448	eeuropaeus_gene_ensembl	Hedgehog	ENSEEUG00000002063 ;ENSEEUG00000010974 ;ENSEEUG00000005189 ;ENSEEUG00000015316 ;ENSEEUG00000008855
ensembl_gene_id_version	Gene stable ID version	22448	eeuropaeus_gene_ensembl	Hedgehog	ENSEEUG00000003089.1 ;ENSEEUG00000003816.1 ;ENSEEUG00000007892.1 ;ENSEEUG00000014008.1 ;ENSEEUG00000015460.1
ensembl_transcript_id	Transcript stable ID	22452	eeuropaeus_gene_ensembl	Hedgehog	ENSEEUT00000019451 ;ENSEEUT00000016292 ;ENSEEUT00000006210 ;ENSEEUT00000005091 ;ENSEEUT00000016114
ensembl_transcript_id_version	Transcript stable ID version	22452	eeuropaeus_gene_ensembl	Hedgehog	ENSEEUT00000015052.1 ;ENSEEUT00000015085.1 ;ENSEEUT00000015353.1 ;ENSEEUT00000004899.1 ;ENSEEUT00000020125.1
ensembl_peptide_id	Protein stable ID	14606	eeuropaeus_gene_ensembl	Hedgehog	ENSEEUP00000013765 ;ENSEEUP00000002589 ;ENSEEUP00000000484 ;ENSEEUP00000009805 ;ENSEEUP00000004274
ensembl_peptide_id_version	Protein stable ID version	14606	eeuropaeus_gene_ensembl	Hedgehog	ENSEEUP00000005859.1 ;ENSEEUP00000008951.1 ;ENSEEUP00000011111.1 ;ENSEEUP00000007187.1 ;ENSEEUP00000005558.1
ensembl_exon_id	Exon stable ID	207984	eeuropaeus_gene_ensembl	Hedgehog	ENSEEUE00000179415 ;ENSEEUE00000156001 ;ENSEEUE00000147319 ;ENSEEUE00000038861 ;ENSEEUE00000197766
ens_hs_gene	Ensembl Human Gene ID	14875	eeuropaeus_gene_ensembl	Hedgehog	ENSG00000163468 ;ENSG00000132437 ;ENSG00000143578 ;ENSG00000177822 ;ENSG00000204599
ens_hs_transcript	Ensembl Human Transcript ID	14879	eeuropaeus_gene_ensembl	Hedgehog	ENST00000263551 ;ENST00000315808 ;ENST00000380355 ;ENST00000375327 ;ENST00000324696
ens_hs_translation	Ensembl Human Translation ID	13898	eeuropaeus_gene_ensembl	Hedgehog	ENSP00000256190 ;ENSP00000293233 ;ENSP00000340526 ;ENSP00000344242 ;ENSP00000320176
hgnc_id	HGNC ID	7276	eeuropaeus_gene_ensembl	Hedgehog	HGNC:17719 ;HGNC:15920 ;HGNC:1361 ;HGNC:15494 ;HGNC:6068
hgnc_symbol	HGNC symbol	7276	eeuropaeus_gene_ensembl	Hedgehog	RNF44 ;FUZ ;TRHR ;DEFB108B ;PRR5L
hgnc_trans_name	HGNC transcript name ID	7276	eeuropaeus_gene_ensembl	Hedgehog	HSD17B3-201 ;GUCA1B-201 ;MARCKSL1-201 ;FAM13C-201 ;SOD1-201
entrezgene	NCBI gene ID	3118	eeuropaeus_gene_ensembl	Hedgehog	103110604 ;103118719 ;103116738 ;103109238 ;103120620
refseq_peptide_predicted	RefSeq peptide predicted ID	4018	eeuropaeus_gene_ensembl	Hedgehog	XP_007531800 ;XP_007522736 ;XP_007521895 ;XP_007522656 ;XP_007525443
rnacentral	RNAcentral ID	3329	eeuropaeus_gene_ensembl	Hedgehog	URS0000711B37 ;URS0000623F09 ;URS000065CA53 ;URS0000626811 ;URS000070DA9D
uniparc	UniParc ID	14567	eeuropaeus_gene_ensembl	Hedgehog	UPI0000F630B2 ;UPI0000F61B55 ;UPI0000F61446 ;UPI0000F631A9 ;UPI0000F60E12
wikigene_id	WikiGene ID	3118	eeuropaeus_gene_ensembl	Hedgehog	103122065 ;103125514 ;103113515 ;103107069 ;103110481
interpro	Interpro ID	4899	eeuropaeus_gene_ensembl	Hedgehog	IPR001901 ;IPR006973 ;IPR005403 ;IPR005034 ;IPR000711
ensembl_gene_id	Gene stable ID	35091	mpahari_gene_ensembl	Shrew mouse	MGP_PahariEiJ_G0019204 ;MGP_PahariEiJ_G0014756 ;MGP_PahariEiJ_G0003583 ;MGP_PahariEiJ_G0029127 ;MGP_PahariEiJ_G0002611
ensembl_gene_id_version	Gene stable ID version	35091	mpahari_gene_ensembl	Shrew mouse	MGP_PahariEiJ_G0019180.1 ;MGP_PahariEiJ_G0017585.1 ;MGP_PahariEiJ_G0024631.1 ;MGP_PahariEiJ_G0027474.1 ;MGP_PahariEiJ_G0016306.1
ensembl_transcript_id	Transcript stable ID	94101	mpahari_gene_ensembl	Shrew mouse	MGP_PahariEiJ_T0008304 ;MGP_PahariEiJ_T0076536 ;MGP_PahariEiJ_T0028467 ;MGP_PahariEiJ_T0033737 ;MGP_PahariEiJ_T0010527
ensembl_transcript_id_version	Transcript stable ID version	94101	mpahari_gene_ensembl	Shrew mouse	MGP_PahariEiJ_T0064050.1 ;MGP_PahariEiJ_T0047282.1 ;MGP_PahariEiJ_T0063703.1 ;MGP_PahariEiJ_T0009974.1 ;MGP_PahariEiJ_T0085860.1
ensembl_peptide_id	Protein stable ID	50023	mpahari_gene_ensembl	Shrew mouse	MGP_PahariEiJ_P0052556 ;MGP_PahariEiJ_P0025395 ;MGP_PahariEiJ_P0038599 ;MGP_PahariEiJ_P0074300 ;MGP_PahariEiJ_P0089701
ensembl_exon_id	Exon stable ID	422963	mpahari_gene_ensembl	Shrew mouse	MGP_PahariEiJ_E0063520.3 ;MGP_PahariEiJ_E0044238.1 ;MGP_PahariEiJ_E0077242.1 ;MGP_PahariEiJ_E0077949.17 ;MGP_PahariEiJ_E0076048.1
mgi_symbol	MGI symbol	16805	mpahari_gene_ensembl	Shrew mouse	Ten1 ;Sem1 ;Pgm3 ;Mir540 ;Fndc3c1
mgi_id	MGI ID	16805	mpahari_gene_ensembl	Shrew mouse	MGI:1931520 ;MGI:1353498 ;MGI:1918044 ;MGI:1916622 ;MGI:2139743
mgi_trans_name	MGI transcript name ID	68030	mpahari_gene_ensembl	Shrew mouse	Ccnt1-204 ;Grik2-203 ;Wdr26-208 ;Ube2h-202 ;Bche-201
hmmpanther	hmmpanther ID	20211	mpahari_gene_ensembl	Shrew mouse	PTHR10027:SF14 ;PTHR31763 ;PTHR16001:SF6 ;PTHR22624 ;PTHR23050:SF180
interpro	Interpro ID	11741	mpahari_gene_ensembl	Shrew mouse	IPR027025 ;IPR028809 ;IPR032412 ;IPR000462 ;IPR013638
ensembl_gene_id	Gene stable ID	27985	csabaeus_gene_ensembl	Vervet-AGM	ENSCSAG00000016504 ;ENSCSAG00000008779 ;ENSCSAG00000008312 ;ENSCSAG00000023521 ;ENSCSAG00000009063
ensembl_gene_id_version	Gene stable ID version	27985	csabaeus_gene_ensembl	Vervet-AGM	ENSCSAG00000014188.1 ;ENSCSAG00000008494.1 ;ENSCSAG00000002035.1 ;ENSCSAG00000009737.1 ;ENSCSAG00000002388.1
ensembl_transcript_id	Transcript stable ID	28078	csabaeus_gene_ensembl	Vervet-AGM	ENSCSAT00000012786 ;ENSCSAT00000020144 ;ENSCSAT00000023315 ;ENSCSAT00000027693 ;ENSCSAT00000020713
ensembl_transcript_id_version	Transcript stable ID version	28078	csabaeus_gene_ensembl	Vervet-AGM	ENSCSAT00000018619.1 ;ENSCSAT00000001512.1 ;ENSCSAT00000025134.1 ;ENSCSAT00000006133.1 ;ENSCSAT00000004013.1
ensembl_peptide_id	Protein stable ID	19256	csabaeus_gene_ensembl	Vervet-AGM	ENSCSAP00000007661 ;ENSCSAP00000015255 ;ENSCSAP00000004118 ;ENSCSAP00000004217 ;ENSCSAP00000014813
ensembl_peptide_id_version	Protein stable ID version	19256	csabaeus_gene_ensembl	Vervet-AGM	ENSCSAP00000002527.1 ;ENSCSAP00000019106.1 ;ENSCSAP00000007963.1 ;ENSCSAP00000015427.1 ;ENSCSAP00000009717.1
ensembl_exon_id	Exon stable ID	196740	csabaeus_gene_ensembl	Vervet-AGM	ENSCSAE00000171673 ;ENSCSAE00000070584 ;ENSCSAE00000026673 ;ENSCSAE00000019235 ;ENSCSAE00000061260
embl	European Nucleotide Archive ID	34450	csabaeus_gene_ensembl	Vervet-AGM	AQIB01160424 ;AQIB01079315 ;AQIB01136596 ;AQIB01012872 ;AQIB01075814
arrayexpress	Expression Atlas ID	27985	csabaeus_gene_ensembl	Vervet-AGM	ENSCSAG00000017075 ;ENSCSAG00000008208 ;ENSCSAG00000021852 ;ENSCSAG00000017555 ;ENSCSAG00000004788
hgnc_id	HGNC ID	16301	csabaeus_gene_ensembl	Vervet-AGM	HGNC:4830 ;HGNC:2235 ;HGNC:30142 ;HGNC:29585 ;HGNC:5107
hgnc_symbol	HGNC symbol	16301	csabaeus_gene_ensembl	Vervet-AGM	KCNK6 ;SLC30A5 ;UNG ;UBXN1 ;OR5K1
hgnc_trans_name	HGNC transcript name ID	16345	csabaeus_gene_ensembl	Vervet-AGM	GHRL-201 ;HGH1-201 ;PPP1CA-201 ;TOMM7-201 ;SLC16A14-201
entrezgene	NCBI gene ID	14650	csabaeus_gene_ensembl	Vervet-AGM	103224895 ;103221481 ;103248079 ;103220327 ;103243305
refseq_mrna_predicted	RefSeq mRNA predicted ID	4150	csabaeus_gene_ensembl	Vervet-AGM	XM_008013826 ;XM_008007327 ;XM_008005774 ;XM_007981384 ;XM_008006642
refseq_peptide_predicted	RefSeq peptide predicted ID	31792	csabaeus_gene_ensembl	Vervet-AGM	XP_007962004 ;XP_008006010 ;XP_007974795 ;XP_007967072 ;XP_007996650
uniparc	UniParc ID	19224	csabaeus_gene_ensembl	Vervet-AGM	UPI000514E5C2 ;UPI00045D6D45 ;UPI000514DF67 ;UPI000514E8E1 ;UPI000514F7FC
uniprotsptrembl	UniProtKB/TrEMBL ID	19236	csabaeus_gene_ensembl	Vervet-AGM	A0A0D9RNU9 ;A0A0D9RXZ5 ;A0A0D9S1D8 ;A0A0D9RHB5 ;A0A0D9R970
wikigene_id	WikiGene ID	14650	csabaeus_gene_ensembl	Vervet-AGM	103249067 ;103221589 ;103248890 ;103223227 ;103227228
interpro	Interpro ID	6910	csabaeus_gene_ensembl	Vervet-AGM	IPR009145 ;IPR010977 ;IPR015010 ;IPR002256 ;IPR003288
ensembl_gene_id	Gene stable ID	24433	jjaculus_gene_ensembl	Lesser Egyptian jerboa	ENSJJAG00000016860 ;ENSJJAG00000000280 ;ENSJJAG00000004155 ;ENSJJAG00000006763 ;ENSJJAG00000005773
ensembl_gene_id_version	Gene stable ID version	24433	jjaculus_gene_ensembl	Lesser Egyptian jerboa	ENSJJAG00000014272.1 ;ENSJJAG00000006460.1 ;ENSJJAG00000012490.1 ;ENSJJAG00000003720.1 ;ENSJJAG00000002487.1
ensembl_transcript_id	Transcript stable ID	31768	jjaculus_gene_ensembl	Lesser Egyptian jerboa	ENSJJAT00000006547 ;ENSJJAT00000011288 ;ENSJJAT00000012081 ;ENSJJAT00000014198 ;ENSJJAT00000014701
ensembl_transcript_id_version	Transcript stable ID version	31768	jjaculus_gene_ensembl	Lesser Egyptian jerboa	ENSJJAT00000011741.1 ;ENSJJAT00000000973.1 ;ENSJJAT00000017964.1 ;ENSJJAT00000029262.1 ;ENSJJAT00000004498.1
ensembl_peptide_id	Protein stable ID	25181	jjaculus_gene_ensembl	Lesser Egyptian jerboa	ENSJJAP00000001605 ;ENSJJAP00000022443 ;ENSJJAP00000004511 ;ENSJJAP00000021356 ;ENSJJAP00000005447
ensembl_peptide_id_version	Protein stable ID version	25181	jjaculus_gene_ensembl	Lesser Egyptian jerboa	ENSJJAP00000025113.1 ;ENSJJAP00000006315.1 ;ENSJJAP00000022633.1 ;ENSJJAP00000018790.1 ;ENSJJAP00000016723.1
ensembl_exon_id	Exon stable ID	196201	jjaculus_gene_ensembl	Lesser Egyptian jerboa	ENSJJAE00000103789 ;ENSJJAE00000154775 ;ENSJJAE00000061507 ;ENSJJAE00000147947 ;ENSJJAE00000036205
mgi_symbol	MGI symbol	12599	jjaculus_gene_ensembl	Lesser Egyptian jerboa	Manea ;Tle1 ;Rhot1 ;Cbarp ;Acvr1b
mgi_id	MGI ID	12599	jjaculus_gene_ensembl	Lesser Egyptian jerboa	MGI:1929022 ;MGI:1926116 ;MGI:2158502 ;MGI:95537 ;MGI:2441890
mgi_trans_name	MGI transcript name ID	18767	jjaculus_gene_ensembl	Lesser Egyptian jerboa	Gnptg-201 ;Flt4-201 ;Iqsec1-202 ;Abca3-203 ;Ythdf2-201
entrezgene	NCBI gene ID	11721	jjaculus_gene_ensembl	Lesser Egyptian jerboa	101595733 ;101597064 ;101593899 ;101596147 ;101617018
refseq_mrna_predicted	RefSeq mRNA predicted ID	13315	jjaculus_gene_ensembl	Lesser Egyptian jerboa	XM_004654153 ;XM_012952498 ;XM_012951416 ;XM_004656801 ;XM_004670842
refseq_peptide_predicted	RefSeq peptide predicted ID	16389	jjaculus_gene_ensembl	Lesser Egyptian jerboa	XP_004652179 ;XP_004656272 ;XP_012807419 ;XP_004653391 ;XP_004652175
uniparc	UniParc ID	8830	jjaculus_gene_ensembl	Lesser Egyptian jerboa	UPI000332F380 ;UPI0003333A25 ;UPI00033324C8 ;UPI0003330BCF ;UPI00033337BD
wikigene_id	WikiGene ID	11721	jjaculus_gene_ensembl	Lesser Egyptian jerboa	101601161 ;101603633 ;101615002 ;101602669 ;101598144
hmmpanther	hmmpanther ID	20070	jjaculus_gene_ensembl	Lesser Egyptian jerboa	PTHR11413:SF73 ;PTHR24043:SF15 ;PTHR23291:SF63 ;PTHR15976:SF22 ;PTHR11153:SF24
interpro	Interpro ID	11380	jjaculus_gene_ensembl	Lesser Egyptian jerboa	IPR006643 ;IPR021613 ;IPR027727 ;IPR002777 ;IPR028375
ensembl_gene_id	Gene stable ID	31951	ptroglodytes_gene_ensembl	Chimpanzee	ENSPTRG00000047126 ;ENSPTRG00000013621 ;ENSPTRG00000045635 ;ENSPTRG00000002446 ;ENSPTRG00000015077
ensembl_gene_id_version	Gene stable ID version	31951	ptroglodytes_gene_ensembl	Chimpanzee	ENSPTRG00000049760.1 ;ENSPTRG00000014951.6 ;ENSPTRG00000036870.2 ;ENSPTRG00000001124.5 ;ENSPTRG00000035156.2
ensembl_transcript_id	Transcript stable ID	58366	ptroglodytes_gene_ensembl	Chimpanzee	ENSPTRT00000093682 ;ENSPTRT00000099253 ;ENSPTRT00000100728 ;ENSPTRT00000106559 ;ENSPTRT00000103744
ensembl_transcript_id_version	Transcript stable ID version	58366	ptroglodytes_gene_ensembl	Chimpanzee	ENSPTRT00000106019.1 ;ENSPTRT00000088719.1 ;ENSPTRT00000081139.1 ;ENSPTRT00000014440.5 ;ENSPTRT00000104999.1
ensembl_peptide_id	Protein stable ID	49950	ptroglodytes_gene_ensembl	Chimpanzee	ENSPTRP00000047930 ;ENSPTRP00000060840 ;ENSPTRP00000069356 ;ENSPTRP00000061912 ;ENSPTRP00000010174
ensembl_peptide_id_version	Protein stable ID version	49950	ptroglodytes_gene_ensembl	Chimpanzee	ENSPTRP00000066651.1 ;ENSPTRP00000065287.1 ;ENSPTRP00000014143.5 ;ENSPTRP00000081933.1 ;ENSPTRP00000075533.1
ensembl_exon_id	Exon stable ID	282672	ptroglodytes_gene_ensembl	Chimpanzee	ENSPTRE00000412198 ;ENSPTRE00000533491 ;ENSPTRE00000473439 ;ENSPTRE00000498415 ;ENSPTRE00000054715
embl	European Nucleotide Archive ID	54985	ptroglodytes_gene_ensembl	Chimpanzee	AACZ03075125 ;AACZ03086555 ;GABC01002099 ;BK006508 ;AACZ03107729
arrayexpress	Expression Atlas ID	31951	ptroglodytes_gene_ensembl	Chimpanzee	ENSPTRG00000015330 ;ENSPTRG00000016007 ;ENSPTRG00000033002 ;ENSPTRG00000012130 ;ENSPTRG00000021292
hgnc_trans_name	HGNC transcript name ID	3663	ptroglodytes_gene_ensembl	Chimpanzee	MYH11-201 ;PDZD7-202 ;HIVEP3-202 ;MAP3K4-202 ;FAM46A-201
protein_id	INSDC protein ID	32661	ptroglodytes_gene_ensembl	Chimpanzee	JAA37924 ;JAA25182 ;JAA16148 ;JAA15225 ;JAA27624
entrezgene	NCBI gene ID	19095	ptroglodytes_gene_ensembl	Chimpanzee	457460 ;471681 ;100608161 ;469182 ;463481
refseq_mrna_predicted	RefSeq mRNA predicted ID	24864	ptroglodytes_gene_ensembl	Chimpanzee	XM_009458122 ;XM_009449410 ;XM_513450 ;XM_016936043 ;XM_016960266
refseq_peptide_predicted	RefSeq peptide predicted ID	51527	ptroglodytes_gene_ensembl	Chimpanzee	XP_016807858 ;XP_016780170 ;XP_016794554 ;XP_519637 ;XP_009422553
rnacentral	RNAcentral ID	5493	ptroglodytes_gene_ensembl	Chimpanzee	URS00009084D0 ;URS00006AB323 ;URS000075CDB4 ;URS000068D180 ;URS0000693D50
uniparc	UniParc ID	28433	ptroglodytes_gene_ensembl	Chimpanzee	UPI0000E5101E ;UPI000036D8A5 ;UPI0000141A1A ;UPI0000E20412 ;UPI0000E22C30
uniprot_gn_trans_name	UniProt transcript name ID	3743	ptroglodytes_gene_ensembl	Chimpanzee	SLC2A11-204 ;GPR4-201 ;ZNF280D-201 ;KLF13-201 ;STRADB-204
uniprot_gn	UniProtKB Gene Name ID	9478	ptroglodytes_gene_ensembl	Chimpanzee	K7A1B1 ;P79240 ;H2Q4Z1 ;K7CCG4 ;K7AF68
uniprotsptrembl	UniProtKB/TrEMBL ID	21774	ptroglodytes_gene_ensembl	Chimpanzee	H2RI77 ;H2R877 ;H2QRJ1 ;H2Q004 ;H2R517
vgnc	VGNC ID	14092	ptroglodytes_gene_ensembl	Chimpanzee	VGNC:11665 ;VGNC:2309 ;VGNC:4009 ;VGNC:12013 ;VGNC:3129
vgnc_trans_name	VGNC transcript name ID	34464	ptroglodytes_gene_ensembl	Chimpanzee	PNO1-201 ;BZW2-202 ;PDE8A-202 ;ERMARD-202 ;RGS7-201
wikigene_id	WikiGene ID	19095	ptroglodytes_gene_ensembl	Chimpanzee	452864 ;104002197 ;744575 ;469488 ;462997
affy_hg_focus	AFFY HG Focus probe	7455	ptroglodytes_gene_ensembl	Chimpanzee	204118_at ;208572_at ;220753_s_at ;202110_at ;205261_at
affy_hg_u133a	AFFY HG U133A probe	16342	ptroglodytes_gene_ensembl	Chimpanzee	209312_x_at ;213547_at ;91952_at ;208688_x_at ;221428_s_at
affy_hg_u133a_2	AFFY HG U133A 2 probe	16342	ptroglodytes_gene_ensembl	Chimpanzee	200638_s_at ;205462_s_at ;202676_x_at ;220729_at ;210878_s_at
affy_hg_u133b	AFFY HG U133B probe	8398	ptroglodytes_gene_ensembl	Chimpanzee	224481_s_at ;237450_at ;228185_at ;227209_at ;236782_at
affy_hg_u133_plus_2	AFFY HG U133 Plus 2 probe	27179	ptroglodytes_gene_ensembl	Chimpanzee	1554808_at ;1553470_at ;225006_x_at ;203778_at ;210073_at
affy_hg_u95a	AFFY HG U95A probe	9576	ptroglodytes_gene_ensembl	Chimpanzee	37716_at ;701_s_at ;41581_at ;31525_s_at ;40416_at
affy_hg_u95av2	AFFY HG U95Av2 probe	9578	ptroglodytes_gene_ensembl	Chimpanzee	40167_s_at ;33760_at ;39552_at ;40322_at ;37250_at
affy_hg_u95b	AFFY HG U95B probe	5563	ptroglodytes_gene_ensembl	Chimpanzee	58377_at ;47593_at ;49661_at ;58936_at ;44549_at
affy_hg_u95c	AFFY HG U95C probe	3889	ptroglodytes_gene_ensembl	Chimpanzee	51059_at ;63034_at ;53181_at ;58945_f_at ;49484_at
affy_hg_u95e	AFFY HG U95E probe	3974	ptroglodytes_gene_ensembl	Chimpanzee	77775_at ;68168_at ;73229_at ;78733_at ;86713_at
affy_hta_2_0	AFFY HTA 2 0 probe	24330	ptroglodytes_gene_ensembl	Chimpanzee	TC02000378.hg ;TC02000065.hg ;TC17002850.hg ;TC10000820.hg ;TC14000440.hg
affy_huex_1_0_st_v2	AFFY HuEx 1 0 st v2 probe	339566	ptroglodytes_gene_ensembl	Chimpanzee	3652440 ;2422972 ;3687954 ;3215887 ;2389802
affy_hugenefl	AFFY HuGeneFL probe	5346	ptroglodytes_gene_ensembl	Chimpanzee	U52373_s_at ;L15388_at ;S67798_at ;D83032_at ;U20998_at
affy_hugene_1_0_st_v1	AFFY HuGene 1 0 st v1 probe	23146	ptroglodytes_gene_ensembl	Chimpanzee	7965156 ;8052370 ;8083594 ;7965573 ;8071907
affy_hugene_2_0_st_v1	AFFY HuGene 2 0 st v1 probe	19528	ptroglodytes_gene_ensembl	Chimpanzee	16964791 ;16802513 ;16823048 ;17004903 ;16973894
affy_primeview	AFFY PrimeView probe	38705	ptroglodytes_gene_ensembl	Chimpanzee	11726659_a_at ;11741225_a_at ;11718661_at ;11757318_x_at ;11720127_s_at
affy_rhegene_1_0_st_v1	AFFY RheGene 1 0 st v1 probe	9659	ptroglodytes_gene_ensembl	Chimpanzee	13831366 ;13657110 ;13830090 ;13656660 ;13795342
affy_rhegene_1_1_st_v1	AFFY RheGene 1 1 st v1 probe	9659	ptroglodytes_gene_ensembl	Chimpanzee	13812404 ;13638219 ;13832664 ;13689917 ;13764569
affy_rhesus	AFFY Rhesus probe	9882	ptroglodytes_gene_ensembl	Chimpanzee	MmugDNA.25224.1.S1_at ;MmugDNA.30116.1.S1_at ;MmugDNA.42215.1.S1_at ;MmugDNA.38157.1.S1_at ;MmugDNA.5744.1.S1_at
affy_u133_x3p	AFFY U133 X3P probe	28365	ptroglodytes_gene_ensembl	Chimpanzee	Hs.152414.0.A1_3p_at ;g4885614_3p_at ;Hs2.293223.1.S1_3p_s_at ;Hs.10964.0.S1_3p_a_at ;g4504676_3p_at
agilent_gpl10157	AGILENT GPL10157 probe	3709	ptroglodytes_gene_ensembl	Chimpanzee	A_61_P13228156 ;A_61_P10308197 ;A_61_P12004520 ;A_61_P14411127 ;A_61_P11985701
agilent_gpl17465	AGILENT GPL17465 probe	5330	ptroglodytes_gene_ensembl	Chimpanzee	A_01_P1708391 ;A_01_P1720281 ;A_01_P1679391 ;A_01_P1718771 ;A_01_P1812046
cdd	Conserved Domains ID	5686	ptroglodytes_gene_ensembl	Chimpanzee	cd11869 ;cd01756 ;cd09809 ;cd05767 ;cd09616
hmmpanther	hmmpanther ID	22992	ptroglodytes_gene_ensembl	Chimpanzee	PTHR12301:SF10 ;PTHR12959:SF12 ;PTHR15131:SF9 ;PTHR12002:SF126 ;PTHR11136
interpro	Interpro ID	13220	ptroglodytes_gene_ensembl	Chimpanzee	IPR003552 ;IPR022728 ;IPR002668 ;IPR004122 ;IPR024600
ensembl_gene_id	Gene stable ID	22194	pvampyrus_gene_ensembl	Megabat	ENSPVAG00000013530 ;ENSPVAG00000013759 ;ENSPVAG00000013104 ;ENSPVAG00000011901 ;ENSPVAG00000027543
ensembl_gene_id_version	Gene stable ID version	22194	pvampyrus_gene_ensembl	Megabat	ENSPVAG00000010622.1 ;ENSPVAG00000027826.1 ;ENSPVAG00000005019.1 ;ENSPVAG00000016064.1 ;ENSPVAG00000029313.1
ensembl_transcript_id	Transcript stable ID	22257	pvampyrus_gene_ensembl	Megabat	ENSPVAT00000027344 ;ENSPVAT00000004197 ;ENSPVAT00000003763 ;ENSPVAT00000001249 ;ENSPVAT00000009217
ensembl_transcript_id_version	Transcript stable ID version	22257	pvampyrus_gene_ensembl	Megabat	ENSPVAT00000026596.1 ;ENSPVAT00000012014.1 ;ENSPVAT00000005200.1 ;ENSPVAT00000001884.1 ;ENSPVAT00000005135.1
ensembl_peptide_id	Protein stable ID	17054	pvampyrus_gene_ensembl	Megabat	ENSPVAP00000007307 ;ENSPVAP00000010203 ;ENSPVAP00000004508 ;ENSPVAP00000012799 ;ENSPVAP00000009391
ensembl_peptide_id_version	Protein stable ID version	17054	pvampyrus_gene_ensembl	Megabat	ENSPVAP00000005840.1 ;ENSPVAP00000009995.1 ;ENSPVAP00000007980.1 ;ENSPVAP00000003395.1 ;ENSPVAP00000014270.1
ensembl_exon_id	Exon stable ID	226483	pvampyrus_gene_ensembl	Megabat	ENSPVAE00000043131 ;ENSPVAE00000083048 ;ENSPVAE00000065539 ;ENSPVAE00000200825 ;ENSPVAE00000175336
ens_hs_gene	Ensembl Human Gene ID	17688	pvampyrus_gene_ensembl	Megabat	ENSG00000125870 ;ENSG00000106049 ;ENSG00000205138 ;ENSG00000152822 ;ENSG00000106819
ens_hs_transcript	Ensembl Human Transcript ID	17688	pvampyrus_gene_ensembl	Megabat	ENST00000356495 ;ENST00000327906 ;ENST00000306732 ;ENST00000368003 ;ENST00000398289
ens_hs_translation	Ensembl Human Translation ID	16809	pvampyrus_gene_ensembl	Megabat	ENSP00000369614 ;ENSP00000286808 ;ENSP00000385689 ;ENSP00000381331 ;ENSP00000278752
hgnc_id	HGNC ID	13161	pvampyrus_gene_ensembl	Megabat	HGNC:1551 ;HGNC:23377 ;HGNC:10020 ;HGNC:26105 ;HGNC:27023
hgnc_symbol	HGNC symbol	13161	pvampyrus_gene_ensembl	Megabat	ROS1 ;ZNF384 ;COL23A1 ;PSMG2 ;USE1
hgnc_trans_name	HGNC transcript name ID	13214	pvampyrus_gene_ensembl	Megabat	TMEM182-201 ;TBP-201 ;IL16-201 ;ARHGEF3-201 ;SYNPR-201
entrezgene	NCBI gene ID	6833	pvampyrus_gene_ensembl	Megabat	105298161 ;105288520 ;105291260 ;105296533 ;105291093
refseq_peptide_predicted	RefSeq peptide predicted ID	10708	pvampyrus_gene_ensembl	Megabat	XP_011371914 ;XP_011381586 ;XP_011374224 ;XP_011371573 ;XP_011377213
rnacentral	RNAcentral ID	2677	pvampyrus_gene_ensembl	Megabat	URS00006FC598 ;URS000045A724 ;URS000070CB6F ;URS00006FBF89 ;URS0000626B99
uniparc	UniParc ID	17017	pvampyrus_gene_ensembl	Megabat	UPI00018B39B1 ;UPI00018B25F4 ;UPI00018B1859 ;UPI00018B2CE1 ;UPI00018B0F90
wikigene_id	WikiGene ID	6833	pvampyrus_gene_ensembl	Megabat	105290731 ;105301991 ;105296789 ;105295221 ;105296814
interpro	Interpro ID	5945	pvampyrus_gene_ensembl	Megabat	IPR012486 ;IPR011614 ;IPR017975 ;IPR008753 ;IPR005405
ensembl_gene_id	Gene stable ID	23245	lafricana_gene_ensembl	Elephant	ENSLAFG00000008158 ;ENSLAFG00000013258 ;ENSLAFG00000024066 ;ENSLAFG00000032841 ;ENSLAFG00000030130
ensembl_gene_id_version	Gene stable ID version	23245	lafricana_gene_ensembl	Elephant	ENSLAFG00000006452.4 ;ENSLAFG00000002027.3 ;ENSLAFG00000025695.1 ;ENSLAFG00000004279.1 ;ENSLAFG00000028869.1
ensembl_transcript_id	Transcript stable ID	28847	lafricana_gene_ensembl	Elephant	ENSLAFT00000029740 ;ENSLAFT00000016457 ;ENSLAFT00000015230 ;ENSLAFT00000002203 ;ENSLAFT00000032028
ensembl_transcript_id_version	Transcript stable ID version	28847	lafricana_gene_ensembl	Elephant	ENSLAFT00000015350.3 ;ENSLAFT00000033410.1 ;ENSLAFT00000003823.4 ;ENSLAFT00000029093.1 ;ENSLAFT00000014601.3
ensembl_peptide_id	Protein stable ID	25636	lafricana_gene_ensembl	Elephant	ENSLAFP00000003202 ;ENSLAFP00000021743 ;ENSLAFP00000003058 ;ENSLAFP00000004127 ;ENSLAFP00000016768
ensembl_peptide_id_version	Protein stable ID version	25636	lafricana_gene_ensembl	Elephant	ENSLAFP00000005939.2 ;ENSLAFP00000018003.1 ;ENSLAFP00000018053.1 ;ENSLAFP00000010325.4 ;ENSLAFP00000013433.2
ensembl_exon_id	Exon stable ID	215822	lafricana_gene_ensembl	Elephant	ENSLAFE00000444761 ;ENSLAFE00000445996 ;ENSLAFE00000447446 ;ENSLAFE00000408656 ;ENSLAFE00000413852
hgnc_id	HGNC ID	13749	lafricana_gene_ensembl	Elephant	HGNC:16829 ;HGNC:17086 ;HGNC:20789 ;HGNC:16097 ;HGNC:27584
hgnc_symbol	HGNC symbol	13749	lafricana_gene_ensembl	Elephant	PCDH10 ;COL20A1 ;RBM43 ;PSAT1 ;GNMT
hgnc_trans_name	HGNC transcript name ID	18426	lafricana_gene_ensembl	Elephant	SLC46A2-201 ;C11orf95-201 ;ZNF639-201 ;CHMP2B-201 ;CASP14-201
entrezgene	NCBI gene ID	13684	lafricana_gene_ensembl	Elephant	100657402 ;100660613 ;100662940 ;100657155 ;100674968
refseq_mrna_predicted	RefSeq mRNA predicted ID	5166	lafricana_gene_ensembl	Elephant	XM_003412188 ;XM_003422150 ;XM_010594657 ;XM_010587411 ;XM_003408849
refseq_peptide_predicted	RefSeq peptide predicted ID	17977	lafricana_gene_ensembl	Elephant	XP_010590492 ;XP_003413038 ;XP_010596179 ;XP_003419080 ;XP_003413884
uniparc	UniParc ID	25596	lafricana_gene_ensembl	Elephant	UPI0001C60488 ;UPI0001C5EA8F ;UPI0001C5AF5F ;UPI0001C5CA4B ;UPI0001C5D3E1
uniprotsptrembl	UniProtKB/TrEMBL ID	25591	lafricana_gene_ensembl	Elephant	G3UIC0 ;G3TP75 ;G3U0M0 ;G3SRG0 ;G3T6E9
wikigene_id	WikiGene ID	13684	lafricana_gene_ensembl	Elephant	100657235 ;100673510 ;100660567 ;100676728 ;100662806
interpro	Interpro ID	5734	lafricana_gene_ensembl	Elephant	IPR022357 ;IPR002833 ;IPR000620 ;IPR005439 ;IPR000873
ensembl_gene_id	Gene stable ID	23038	mochrogaster_gene_ensembl	Prairie vole	ENSMOCG00000000494 ;ENSMOCG00000004554 ;ENSMOCG00000021324 ;ENSMOCG00000003981 ;ENSMOCG00000015983
ensembl_gene_id_version	Gene stable ID version	23038	mochrogaster_gene_ensembl	Prairie vole	ENSMOCG00000006618.1 ;ENSMOCG00000022014.1 ;ENSMOCG00000010784.1 ;ENSMOCG00000022815.1 ;ENSMOCG00000013539.1
ensembl_transcript_id	Transcript stable ID	31519	mochrogaster_gene_ensembl	Prairie vole	ENSMOCT00000024015 ;ENSMOCT00000014268 ;ENSMOCT00000023052 ;ENSMOCT00000002345 ;ENSMOCT00000015083
ensembl_transcript_id_version	Transcript stable ID version	31519	mochrogaster_gene_ensembl	Prairie vole	ENSMOCT00000004703.1 ;ENSMOCT00000025758.1 ;ENSMOCT00000030072.1 ;ENSMOCT00000011335.1 ;ENSMOCT00000014117.1
ensembl_peptide_id	Protein stable ID	27612	mochrogaster_gene_ensembl	Prairie vole	ENSMOCP00000015223 ;ENSMOCP00000021573 ;ENSMOCP00000021451 ;ENSMOCP00000015469 ;ENSMOCP00000025810
ensembl_peptide_id_version	Protein stable ID version	27612	mochrogaster_gene_ensembl	Prairie vole	ENSMOCP00000016982.1 ;ENSMOCP00000021535.1 ;ENSMOCP00000004827.1 ;ENSMOCP00000004781.1 ;ENSMOCP00000012815.1
ensembl_exon_id	Exon stable ID	213183	mochrogaster_gene_ensembl	Prairie vole	ENSMOCE00000011810 ;ENSMOCE00000192270 ;ENSMOCE00000084358 ;ENSMOCE00000140168 ;ENSMOCE00000013014
mgi_symbol	MGI symbol	15719	mochrogaster_gene_ensembl	Prairie vole	Zc3h8 ;Gm24163 ;Cntrl ;F10 ;Cenpe
mgi_id	MGI ID	15719	mochrogaster_gene_ensembl	Prairie vole	MGI:108384 ;MGI:2686519 ;MGI:3665441 ;MGI:1921029 ;MGI:1919286
mgi_trans_name	MGI transcript name ID	23250	mochrogaster_gene_ensembl	Prairie vole	Rimbp3-202 ;Krt19-201 ;Reep5-201 ;Smim27-201 ;Aldh7a1-201
entrezgene	NCBI gene ID	15135	mochrogaster_gene_ensembl	Prairie vole	101993676 ;101991137 ;101987706 ;101991907 ;101983481
refseq_mrna_predicted	RefSeq mRNA predicted ID	16923	mochrogaster_gene_ensembl	Prairie vole	XM_005355563 ;XM_005348897 ;XM_005350908 ;XM_005356634 ;XM_005350595
refseq_peptide_predicted	RefSeq peptide predicted ID	23089	mochrogaster_gene_ensembl	Prairie vole	XP_005364836 ;XP_005361257 ;XP_013201831 ;XP_005371547 ;XP_005354042
uniparc	UniParc ID	14287	mochrogaster_gene_ensembl	Prairie vole	UPI00015AA0BA ;UPI00038BBA09 ;UPI00038C0DE1 ;UPI00038BF679 ;UPI00038BD254
wikigene_id	WikiGene ID	15135	mochrogaster_gene_ensembl	Prairie vole	101988981 ;102001881 ;102000405 ;102001031 ;101996317
hmmpanther	hmmpanther ID	23631	mochrogaster_gene_ensembl	Prairie vole	PTHR10671:SF7 ;PTHR31204 ;PTHR10887 ;PTHR11216:SF71 ;PTHR31914:SF2
interpro	Interpro ID	11805	mochrogaster_gene_ensembl	Prairie vole	IPR032948 ;IPR021918 ;IPR000592 ;IPR027814 ;IPR013621
ensembl_gene_id	Gene stable ID	27840	ccapucinus_gene_ensembl	Capuchin	ENSCCAG00000016106 ;ENSCCAG00000013919 ;ENSCCAG00000000176 ;ENSCCAG00000004063 ;ENSCCAG00000019236
ensembl_gene_id_version	Gene stable ID version	27840	ccapucinus_gene_ensembl	Capuchin	ENSCCAG00000036302.1 ;ENSCCAG00000003326.1 ;ENSCCAG00000013529.1 ;ENSCCAG00000029356.1 ;ENSCCAG00000015751.1
ensembl_transcript_id	Transcript stable ID	48200	ccapucinus_gene_ensembl	Capuchin	ENSCCAT00000031859 ;ENSCCAT00000008826 ;ENSCCAT00000034275 ;ENSCCAT00000031424 ;ENSCCAT00000051305
ensembl_transcript_id_version	Transcript stable ID version	48200	ccapucinus_gene_ensembl	Capuchin	ENSCCAT00000037978.1 ;ENSCCAT00000052884.1 ;ENSCCAT00000038146.1 ;ENSCCAT00000037983.1 ;ENSCCAT00000007047.1
ensembl_peptide_id	Protein stable ID	40678	ccapucinus_gene_ensembl	Capuchin	ENSCCAP00000019226 ;ENSCCAP00000036658 ;ENSCCAP00000028135 ;ENSCCAP00000020360 ;ENSCCAP00000011109
ensembl_peptide_id_version	Protein stable ID version	40678	ccapucinus_gene_ensembl	Capuchin	ENSCCAP00000027433.1 ;ENSCCAP00000024549.1 ;ENSCCAP00000018017.1 ;ENSCCAP00000034313.1 ;ENSCCAP00000030731.1
ensembl_exon_id	Exon stable ID	248623	ccapucinus_gene_ensembl	Capuchin	ENSCCAE00000002440 ;ENSCCAE00000257403 ;ENSCCAE00000171907 ;ENSCCAE00000040339 ;ENSCCAE00000224662
hgnc_id	HGNC ID	12961	ccapucinus_gene_ensembl	Capuchin	HGNC:11465 ;HGNC:20126 ;HGNC:29537 ;HGNC:11984 ;HGNC:9962
hgnc_symbol	HGNC symbol	12961	ccapucinus_gene_ensembl	Capuchin	SSFA2 ;HMGB2 ;TTC25 ;SESN3 ;MDFIC2
hgnc_trans_name	HGNC transcript name ID	27630	ccapucinus_gene_ensembl	Capuchin	VHLL-201 ;OAS3-201 ;ADSL-205 ;EMILIN1-202 ;EIF4E1B-201
refseq_mrna_predicted	RefSeq mRNA predicted ID	17383	ccapucinus_gene_ensembl	Capuchin	XM_017528776 ;XM_017531471 ;XM_017521625 ;XM_017512072 ;XM_017546871
uniparc	UniParc ID	16235	ccapucinus_gene_ensembl	Capuchin	UPI000809FDFA ;UPI00080A43E4 ;UPI000809ECB3 ;UPI0001D55E6D ;UPI000809E851
affy_hg_u133_plus_2	AFFY HG U133 Plus 2 probe	3655	ccapucinus_gene_ensembl	Capuchin	221985_at ;200920_s_at ;200639_s_at ;203158_s_at ;1554469_at
affy_huex_1_0_st_v2	AFFY HuEx 1 0 st v2 probe	118094	ccapucinus_gene_ensembl	Capuchin	3442969 ;3531038 ;3523373 ;3457231 ;2560947
affy_primeview	AFFY PrimeView probe	6270	ccapucinus_gene_ensembl	Capuchin	11755907_a_at ;11747085_a_at ;11733010_a_at ;11752733_a_at ;11731394_a_at
affy_rhegene_1_0_st_v1	AFFY RheGene 1 0 st v1 probe	3153	ccapucinus_gene_ensembl	Capuchin	13798769 ;13717262 ;13814672 ;13761036 ;13771537
affy_rhegene_1_1_st_v1	AFFY RheGene 1 1 st v1 probe	3153	ccapucinus_gene_ensembl	Capuchin	13827520 ;13666695 ;13759608 ;13814672 ;13747673
affy_rhesus	AFFY Rhesus probe	3863	ccapucinus_gene_ensembl	Capuchin	MmugDNA.11171.1.S1_at ;MmuSTS.3024.1.S1_at ;Mmu.8339.1.S1_at ;Mmu.5709.1.S1_x_at ;MmugDNA.40332.1.S1_at
affy_u133_x3p	AFFY U133 X3P probe	4307	ccapucinus_gene_ensembl	Capuchin	Hs.66521.0.S1_3p_a_at ;228459_3p_at ;Hs.34853.0.S2_3p_at ;g9309284_3p_s_at ;g6912307_3p_x_at
hmmpanther	hmmpanther ID	21896	ccapucinus_gene_ensembl	Capuchin	PTHR15025:SF9 ;PTHR43184 ;PTHR31576 ;PTHR11528:SF61 ;PTHR13864:SF26
interpro	Interpro ID	12885	ccapucinus_gene_ensembl	Capuchin	IPR034838 ;IPR030404 ;IPR035452 ;IPR000514 ;IPR018865
ensembl_gene_id	Gene stable ID	28769	panubis_gene_ensembl	Olive baboon	ENSPANG00000013164 ;ENSPANG00000001942 ;ENSPANG00000023570 ;ENSPANG00000019952 ;ENSPANG00000013712
ensembl_gene_id_version	Gene stable ID version	28769	panubis_gene_ensembl	Olive baboon	ENSPANG00000001886.2 ;ENSPANG00000033744.1 ;ENSPANG00000006916.3 ;ENSPANG00000031159.1 ;ENSPANG00000020391.2
ensembl_transcript_id	Transcript stable ID	52303	panubis_gene_ensembl	Olive baboon	ENSPANT00000010123 ;ENSPANT00000028974 ;ENSPANT00000059204 ;ENSPANT00000034151 ;ENSPANT00000058111
ensembl_transcript_id_version	Transcript stable ID version	52303	panubis_gene_ensembl	Olive baboon	ENSPANT00000042799.1 ;ENSPANT00000055079.1 ;ENSPANT00000018305.2 ;ENSPANT00000043771.1 ;ENSPANT00000049621.1
ensembl_peptide_id	Protein stable ID	45182	panubis_gene_ensembl	Olive baboon	ENSPANP00000024410 ;ENSPANP00000011878 ;ENSPANP00000000500 ;ENSPANP00000036816 ;ENSPANP00000016922
ensembl_peptide_id_version	Protein stable ID version	45182	panubis_gene_ensembl	Olive baboon	ENSPANP00000047194.1 ;ENSPANP00000045236.1 ;ENSPANP00000033237.1 ;ENSPANP00000007952.1 ;ENSPANP00000044756.1
ensembl_exon_id	Exon stable ID	247567	panubis_gene_ensembl	Olive baboon	ENSPANE00000102471 ;ENSPANE00000240247 ;ENSPANE00000017452 ;ENSPANE00000063242 ;ENSPANE00000161778
embl	European Nucleotide Archive ID	19031	panubis_gene_ensembl	Olive baboon	AHZZ01020069 ;AHZZ01197912 ;AHZZ01039479 ;AHZZ01082404 ;AHZZ01189728
arrayexpress	Expression Atlas ID	28769	panubis_gene_ensembl	Olive baboon	ENSPANG00000008465 ;ENSPANG00000024573 ;ENSPANG00000014404 ;ENSPANG00000034059 ;ENSPANG00000020330
hgnc_id	HGNC ID	15847	panubis_gene_ensembl	Olive baboon	HGNC:4381 ;HGNC:26900 ;HGNC:13077 ;HGNC:1337 ;HGNC:11265
hgnc_symbol	HGNC symbol	15847	panubis_gene_ensembl	Olive baboon	ARHGEF2 ;CLIC2 ;MARCH4 ;STAG1 ;ELOVL6
hgnc_trans_name	HGNC transcript name ID	36300	panubis_gene_ensembl	Olive baboon	TFAP2A-201 ;ZNF559-201 ;PRSS53-202 ;TMEM171-202 ;RASGRF1-201
entrezgene	NCBI gene ID	16083	panubis_gene_ensembl	Olive baboon	100998827 ;101002127 ;101024706 ;101011555 ;101008312
refseq_peptide_predicted	RefSeq peptide predicted ID	41197	panubis_gene_ensembl	Olive baboon	XP_017812124 ;XP_017818469 ;XP_009180143 ;XP_021787585 ;XP_009190109
rnacentral	RNAcentral ID	5196	panubis_gene_ensembl	Olive baboon	URS00006743BE ;URS0000AB1435 ;URS0000A8D229 ;URS0000AA700B ;URS0000A8C775
uniparc	UniParc ID	21983	panubis_gene_ensembl	Olive baboon	UPI0005F3CD71 ;UPI000164908E ;UPI0004F1E008 ;UPI00085B4ABC ;UPI000B7B038C
uniprotsptrembl	UniProtKB/TrEMBL ID	18693	panubis_gene_ensembl	Olive baboon	A0A096NXV1 ;A0A096NNT5 ;A0A096NQD7 ;A0A096NUW3 ;A0A096NRF2
wikigene_id	WikiGene ID	16083	panubis_gene_ensembl	Olive baboon	101025509 ;101011724 ;101020616 ;101002883 ;101000481
affy_hg_u133a	AFFY HG U133A probe	5545	panubis_gene_ensembl	Olive baboon	220759_at ;216696_s_at ;221455_s_at ;40687_at ;202676_x_at
affy_hg_u133a_2	AFFY HG U133A 2 probe	5544	panubis_gene_ensembl	Olive baboon	214196_s_at ;209932_s_at ;216862_s_at ;47530_at ;208049_s_at
affy_hg_u133_plus_2	AFFY HG U133 Plus 2 probe	8339	panubis_gene_ensembl	Olive baboon	222182_s_at ;221518_s_at ;203788_s_at ;204877_s_at ;220280_s_at
affy_hg_u95a	AFFY HG U95A probe	3737	panubis_gene_ensembl	Olive baboon	276_at ;32711_g_at ;40780_at ;40995_at ;37635_at
affy_hg_u95av2	AFFY HG U95Av2 probe	3729	panubis_gene_ensembl	Olive baboon	38844_at ;39260_at ;41387_r_at ;456_at ;39286_at
affy_hta_2_0	AFFY HTA 2 0 probe	4970	panubis_gene_ensembl	Olive baboon	TC11001407.hg ;18671494 ;18671577 ;TC08002513.hg ;TC01001602.hg
affy_huex_1_0_st_v2	AFFY HuEx 1 0 st v2 probe	187997	panubis_gene_ensembl	Olive baboon	3158080 ;3587762 ;3908648 ;3942543 ;3002438
affy_hugene_1_0_st_v1	AFFY HuGene 1 0 st v1 probe	7520	panubis_gene_ensembl	Olive baboon	7996498 ;8027728 ;8149707 ;8107554 ;7952339
affy_hugene_2_0_st_v1	AFFY HuGene 2 0 st v1 probe	4299	panubis_gene_ensembl	Olive baboon	17104240 ;17071188 ;16813189 ;16869984 ;16871418
affy_primeview	AFFY PrimeView probe	13814	panubis_gene_ensembl	Olive baboon	11726964_at ;11722174_a_at ;11751631_s_at ;11721381_at ;11754467_s_at
affy_rhegene_1_0_st_v1	AFFY RheGene 1 0 st v1 probe	23803	panubis_gene_ensembl	Olive baboon	13616396 ;13786688 ;13831564 ;13587365 ;13834438
affy_rhegene_1_1_st_v1	AFFY RheGene 1 1 st v1 probe	23803	panubis_gene_ensembl	Olive baboon	13823978 ;13788618 ;13815932 ;13824658 ;13672721
affy_rhesus	AFFY Rhesus probe	25314	panubis_gene_ensembl	Olive baboon	MmugDNA.9857.1.S1_s_at ;MmugDNA.22043.1.S1_at ;MmugDNA.8873.1.S1_s_at ;MmugDNA.12017.1.S1_at ;MmugDNA.11441.1.S1_at
affy_u133_x3p	AFFY U133 X3P probe	9059	panubis_gene_ensembl	Olive baboon	g7382497_3p_s_at ;Hs.151301.1.S1_3p_at ;g4508010_3p_a_at ;Hs2.383065.1.S1_3p_s_at ;g4557554_3p_a_at
agilent_gpl17465	AGILENT GPL17465 probe	16924	panubis_gene_ensembl	Olive baboon	A_01_P005124 ;A_01_P1769736 ;A_01_P1677391 ;A_01_P007284 ;A_01_P1678921
agilent_gpl19384	AGILENT GPL19384 probe	4253	panubis_gene_ensembl	Olive baboon	GT_Cm_Specific_0000890 ;GT_Cm_Specific_0000142 ;GT_Cm_Specific_0020264 ;GT_Cm_Specific_0001159 ;GT_Cm_Specific_0003488
nimblegen_gpl13762	NIMBLEGEN GPL13762 probe	11436	panubis_gene_ensembl	Olive baboon	171177_133639_cyno ;285971_173680_cyno ;9863_012301_cyno_0m0S ;4741_005382_cyno_000S ;10563_006419_cyno
nimblegen_gpl21301	NIMBLEGEN GPL21301 probe	12512	panubis_gene_ensembl	Olive baboon	NR5A2_003822 ;ZC3H15_018471 ;GPRASP2_001184874 ;C1orf185_001136508 ;TMOD4_013353
cdd	Conserved Domains ID	5517	panubis_gene_ensembl	Olive baboon	cd06885 ;cd11015 ;cd11345 ;cd13166 ;cd10402
hmmpanther	hmmpanther ID	22409	panubis_gene_ensembl	Olive baboon	PTHR14859 ;PTHR12277:SF103 ;PTHR14359 ;PTHR31184 ;PTHR20994:SF2
interpro	Interpro ID	13055	panubis_gene_ensembl	Olive baboon	IPR028735 ;IPR018983 ;IPR028996 ;IPR011766 ;IPR008211
ensembl_gene_id	Gene stable ID	31806	hfemale_gene_ensembl	Naked mole-rat female	ENSHGLG00000000064 ;ENSHGLG00000025908 ;ENSHGLG00000030690 ;ENSHGLG00000005022 ;ENSHGLG00000018261
ensembl_gene_id_version	Gene stable ID version	31806	hfemale_gene_ensembl	Naked mole-rat female	ENSHGLG00000018436.1 ;ENSHGLG00000020879.1 ;ENSHGLG00000009429.1 ;ENSHGLG00000021484.1 ;ENSHGLG00000024555.1
ensembl_transcript_id	Transcript stable ID	41385	hfemale_gene_ensembl	Naked mole-rat female	ENSHGLT00000041037 ;ENSHGLT00000028925 ;ENSHGLT00000010425 ;ENSHGLT00000012593 ;ENSHGLT00000037686
ensembl_transcript_id_version	Transcript stable ID version	41385	hfemale_gene_ensembl	Naked mole-rat female	ENSHGLT00000033825.1 ;ENSHGLT00000000285.1 ;ENSHGLT00000037422.1 ;ENSHGLT00000005911.1 ;ENSHGLT00000021410.1
ensembl_peptide_id	Protein stable ID	28985	hfemale_gene_ensembl	Naked mole-rat female	ENSHGLP00000019915 ;ENSHGLP00000005914 ;ENSHGLP00000012898 ;ENSHGLP00000002333 ;ENSHGLP00000017310
ensembl_peptide_id_version	Protein stable ID version	28985	hfemale_gene_ensembl	Naked mole-rat female	ENSHGLP00000027443.1 ;ENSHGLP00000027904.1 ;ENSHGLP00000000611.1 ;ENSHGLP00000011480.1 ;ENSHGLP00000019673.1
ensembl_exon_id	Exon stable ID	235187	hfemale_gene_ensembl	Naked mole-rat female	ENSHGLE00000125065 ;ENSHGLE00000086039 ;ENSHGLE00000098145 ;ENSHGLE00000141341 ;ENSHGLE00000213169
embl	European Nucleotide Archive ID	6183	hfemale_gene_ensembl	Naked mole-rat female	JH165630 ;GEBF01002736 ;GEBF01002768 ;JH170690 ;JH169720
hgnc_id	HGNC ID	12877	hfemale_gene_ensembl	Naked mole-rat female	HGNC:26159 ;HGNC:28868 ;HGNC:26215 ;HGNC:24979 ;HGNC:16510
hgnc_symbol	HGNC symbol	12877	hfemale_gene_ensembl	Naked mole-rat female	TRIP12 ;SERPINA7 ;RPL22L1 ;SNORD59A ;IRAK1
hgnc_trans_name	HGNC transcript name ID	19179	hfemale_gene_ensembl	Naked mole-rat female	CFD-201 ;ATXN7L1-201 ;ACOX1-203 ;BTC-201 ;ANO2-201
protein_id	INSDC protein ID	8739	hfemale_gene_ensembl	Naked mole-rat female	JAO02737 ;EHB08985 ;JAN96859 ;EHB17821 ;JAO00354
entrezgene	NCBI gene ID	15059	hfemale_gene_ensembl	Naked mole-rat female	101726616 ;101700127 ;101710157 ;101717375 ;101700997
refseq_peptide_predicted	RefSeq peptide predicted ID	28126	hfemale_gene_ensembl	Naked mole-rat female	XP_004842130 ;XP_004848854 ;XP_004841814 ;XP_004862786 ;XP_012932495
uniparc	UniParc ID	15257	hfemale_gene_ensembl	Naked mole-rat female	UPI0003501DB7 ;UPI0002370683 ;UPI00065740D9 ;UPI00034FEB7F ;UPI000236E820
uniprot_gn_trans_name	UniProt transcript name ID	7017	hfemale_gene_ensembl	Naked mole-rat female	COLEC12-201 ;PRKG1-201 ;PTH-201 ;TMEM66-201 ;UEVLD-201
uniprot_gn	UniProtKB Gene Name ID	4669	hfemale_gene_ensembl	Naked mole-rat female	A0A0P6JFQ6 ;A0A0P6K1H3 ;G5B268 ;G5AYP9 ;G5BN23
uniprotsptrembl	UniProtKB/TrEMBL ID	6941	hfemale_gene_ensembl	Naked mole-rat female	A0A0P6K7A6 ;G5AZT5 ;G5C3D2 ;G5BXX4 ;A0A0N8EUH6
wikigene_id	WikiGene ID	15059	hfemale_gene_ensembl	Naked mole-rat female	101715715 ;101724769 ;101718997 ;101715657 ;101710032
hmmpanther	hmmpanther ID	19873	hfemale_gene_ensembl	Naked mole-rat female	PTHR22834:SF27 ;PTHR12127 ;PTHR13220 ;PTHR43721 ;PTHR28375
interpro	Interpro ID	11578	hfemale_gene_ensembl	Naked mole-rat female	IPR018234 ;IPR008435 ;IPR028712 ;IPR022313 ;IPR030248
ensembl_gene_id	Gene stable ID	7126	scerevisiae_gene_ensembl	Saccharomyces cerevisiae	YLR458W ;YDL164C ;YGL119W ;YMR210W ;YGL012W
ensembl_transcript_id	Transcript stable ID	7126	scerevisiae_gene_ensembl	Saccharomyces cerevisiae	YIL021W ;YGL041C-B ;YOL085W-A ;YGR210C ;YLR421C
ensembl_peptide_id	Protein stable ID	6693	scerevisiae_gene_ensembl	Saccharomyces cerevisiae	YKR106W ;YDR179C ;YBL075C ;YOR086C ;YDR048C
ensembl_exon_id	Exon stable ID	7553	scerevisiae_gene_ensembl	Saccharomyces cerevisiae	YOR368W.1 ;YBR273C.1 ;YNL160W.1 ;YCL038C.1 ;YDR139C.2
embl	European Nucleotide Archive ID	10685	scerevisiae_gene_ensembl	Saccharomyces cerevisiae	Z49513 ;M18805 ;AY942259 ;JF898913 ;U10555
protein_id	INSDC protein ID	22519	scerevisiae_gene_ensembl	Saccharomyces cerevisiae	DAA07152 ;DAA08412 ;CAA86701 ;AAY22770 ;AAT93061
entrezgene	NCBI gene ID	5882	scerevisiae_gene_ensembl	Saccharomyces cerevisiae	856662 ;853529 ;851007 ;851760 ;850360
pdb	PDB ID	2157	scerevisiae_gene_ensembl	Saccharomyces cerevisiae	3MHS ;2J8A ;1C3G ;3TMK ;2C5J
refseq_dna	RefSeq DNA ID	5883	scerevisiae_gene_ensembl	Saccharomyces cerevisiae	NM_001184552 ;NM_001183631 ;NM_001178503 ;NM_001182310 ;NM_001181853
refseq_mrna	RefSeq mRNA ID	5883	scerevisiae_gene_ensembl	Saccharomyces cerevisiae	NM_001182866 ;NM_001179783 ;NM_001182574 ;NM_001183938 ;NM_001180237
refseq_peptide	RefSeq peptide ID	5883	scerevisiae_gene_ensembl	Saccharomyces cerevisiae	NP_012016 ;NP_013562 ;NP_014557 ;NP_010428 ;NP_013055
sgd_gene	SGD gene name ID	7126	scerevisiae_gene_ensembl	Saccharomyces cerevisiae	S000003159 ;S000007235 ;S000005596 ;S000002418 ;S000006613
uniparc	UniParc ID	6610	scerevisiae_gene_ensembl	Saccharomyces cerevisiae	UPI000004F9FA ;UPI000013B796 ;UPI000006C492 ;UPI0000053272 ;UPI000013B92A
uniprotswissprot	UniProtKB/Swiss-Prot ID	6687	scerevisiae_gene_ensembl	Saccharomyces cerevisiae	P08525 ;P00431 ;P53962 ;P05738 ;P40898
wikigene_id	WikiGene ID	5882	scerevisiae_gene_ensembl	Saccharomyces cerevisiae	850817 ;851060 ;856283 ;852675 ;854368
affy_yeast_2	AFFY Yeast 2 probe	5768	scerevisiae_gene_ensembl	Saccharomyces cerevisiae	1769576_at ;1780206_at ;1770541_at ;1775844_at ;1774347_at
affy_yg_s98	AFFY YG S98 probe	7246	scerevisiae_gene_ensembl	Saccharomyces cerevisiae	8260_at ;9434_at ;4482_at ;4498_at ;6641_at
interpro	Interpro ID	5312	scerevisiae_gene_ensembl	Saccharomyces cerevisiae	IPR012588 ;IPR019039 ;IPR006266 ;IPR018167 ;IPR000814
ensembl_gene_id	Gene stable ID	23065	oprinceps_gene_ensembl	Pika	ENSOPRG00000024145 ;ENSOPRG00000021110 ;ENSOPRG00000024155 ;ENSOPRG00000008317 ;ENSOPRG00000018196
ensembl_gene_id_version	Gene stable ID version	23065	oprinceps_gene_ensembl	Pika	ENSOPRG00000000883.1 ;ENSOPRG00000011315.1 ;ENSOPRG00000013998.1 ;ENSOPRG00000001468.1 ;ENSOPRG00000019448.1
ensembl_transcript_id	Transcript stable ID	23065	oprinceps_gene_ensembl	Pika	ENSOPRT00000011953 ;ENSOPRT00000003904 ;ENSOPRT00000023496 ;ENSOPRT00000001221 ;ENSOPRT00000000882
ensembl_transcript_id_version	Transcript stable ID version	23065	oprinceps_gene_ensembl	Pika	ENSOPRT00000018852.1 ;ENSOPRT00000004755.1 ;ENSOPRT00000001659.2 ;ENSOPRT00000012576.1 ;ENSOPRT00000021792.1
ensembl_peptide_id	Protein stable ID	16007	oprinceps_gene_ensembl	Pika	ENSOPRP00000009095 ;ENSOPRP00000014645 ;ENSOPRP00000013266 ;ENSOPRP00000003553 ;ENSOPRP00000003956
ensembl_peptide_id_version	Protein stable ID version	16007	oprinceps_gene_ensembl	Pika	ENSOPRP00000010122.1 ;ENSOPRP00000005623.1 ;ENSOPRP00000015943.1 ;ENSOPRP00000007729.1 ;ENSOPRP00000003543.1
ensembl_exon_id	Exon stable ID	228054	oprinceps_gene_ensembl	Pika	ENSOPRE00000166079 ;ENSOPRE00000201499 ;ENSOPRE00000016459 ;ENSOPRE00000222343 ;ENSOPRE00000216704
ens_hs_gene	Ensembl Human Gene ID	16376	oprinceps_gene_ensembl	Pika	ENSG00000105642 ;ENSG00000124208 ;ENSG00000097046 ;ENSG00000198802 ;ENSG00000204982
ens_hs_transcript	Ensembl Human Transcript ID	16376	oprinceps_gene_ensembl	Pika	ENST00000228641 ;ENST00000398524 ;ENST00000374979 ;ENST00000394146 ;ENST00000374314
ens_hs_translation	Ensembl Human Translation ID	15345	oprinceps_gene_ensembl	Pika	ENSP00000348031 ;ENSP00000301587 ;ENSP00000262103 ;ENSP00000298159 ;ENSP00000309092
hgnc_id	HGNC ID	9147	oprinceps_gene_ensembl	Pika	HGNC:15467 ;HGNC:25560 ;HGNC:7851 ;HGNC:29084 ;HGNC:8893
hgnc_symbol	HGNC symbol	9147	oprinceps_gene_ensembl	Pika	SH2D3C ;DUSP26 ;CACNA2D3 ;DCLK2 ;MARCH4
hgnc_trans_name	HGNC transcript name ID	9147	oprinceps_gene_ensembl	Pika	OR1J1-201 ;BSX-201 ;GALM-201 ;VPS45-201 ;POMP-201
entrezgene	NCBI gene ID	4401	oprinceps_gene_ensembl	Pika	101522493 ;101516193 ;101532085 ;101522475 ;101517296
refseq_peptide_predicted	RefSeq peptide predicted ID	5253	oprinceps_gene_ensembl	Pika	XP_004578463 ;XP_004581126 ;XP_004584250 ;XP_004598785 ;XP_004585492
uniparc	UniParc ID	15941	oprinceps_gene_ensembl	Pika	UPI0001775AF4 ;UPI00017A251D ;UPI0001775553 ;UPI00017761EE ;UPI0001778B74
wikigene_id	WikiGene ID	4401	oprinceps_gene_ensembl	Pika	101527414 ;101523125 ;101522732 ;101534683 ;101536765
interpro	Interpro ID	5600	oprinceps_gene_ensembl	Pika	IPR016311 ;IPR005432 ;IPR002711 ;IPR027430 ;IPR012682
ensembl_gene_id	Gene stable ID	25201	itridecemlineatus_gene_ensembl	Squirrel	ENSSTOG00000008642 ;ENSSTOG00000029968 ;ENSSTOG00000026898 ;ENSSTOG00000025533 ;ENSSTOG00000028752
ensembl_gene_id_version	Gene stable ID version	25201	itridecemlineatus_gene_ensembl	Squirrel	ENSSTOG00000010494.3 ;ENSSTOG00000008000.3 ;ENSSTOG00000002248.3 ;ENSSTOG00000015509.3 ;ENSSTOG00000021292.2
ensembl_transcript_id	Transcript stable ID	33373	itridecemlineatus_gene_ensembl	Squirrel	ENSSTOT00000038502 ;ENSSTOT00000033190 ;ENSSTOT00000010664 ;ENSSTOT00000030532 ;ENSSTOT00000021547
ensembl_transcript_id_version	Transcript stable ID version	33373	itridecemlineatus_gene_ensembl	Squirrel	ENSSTOT00000018497.1 ;ENSSTOT00000002276.3 ;ENSSTOT00000026674.1 ;ENSSTOT00000035341.1 ;ENSSTOT00000016087.3
ensembl_peptide_id	Protein stable ID	25959	itridecemlineatus_gene_ensembl	Squirrel	ENSSTOP00000013768 ;ENSSTOP00000025184 ;ENSSTOP00000024328 ;ENSSTOP00000018352 ;ENSSTOP00000029359
ensembl_peptide_id_version	Protein stable ID version	25959	itridecemlineatus_gene_ensembl	Squirrel	ENSSTOP00000002155.3 ;ENSSTOP00000018298.2 ;ENSSTOP00000012580.3 ;ENSSTOP00000008589.3 ;ENSSTOP00000025006.1
ensembl_exon_id	Exon stable ID	213678	itridecemlineatus_gene_ensembl	Squirrel	ENSSTOE00000229798 ;ENSSTOE00000349930 ;ENSSTOE00000234507 ;ENSSTOE00000370313 ;ENSSTOE00000370536
embl	European Nucleotide Archive ID	8919	itridecemlineatus_gene_ensembl	Squirrel	AGTP01043127 ;AGTP01045668 ;AGTP01045769 ;AGTP01072975 ;AGTP01066757
hgnc_id	HGNC ID	13996	itridecemlineatus_gene_ensembl	Squirrel	HGNC:19308 ;HGNC:4086 ;HGNC:14545 ;HGNC:16404 ;HGNC:29982
hgnc_symbol	HGNC symbol	13996	itridecemlineatus_gene_ensembl	Squirrel	TDO2 ;FIG4 ;GRIK1 ;PDLIM4 ;AMN1
hgnc_trans_name	HGNC transcript name ID	20505	itridecemlineatus_gene_ensembl	Squirrel	GPR161-201 ;ASPHD2-201 ;SSFA2-202 ;FAM19A5-201 ;ROCK1-201
entrezgene	NCBI gene ID	15025	itridecemlineatus_gene_ensembl	Squirrel	101960988 ;101973763 ;101972151 ;101958014 ;101977351
refseq_mrna_predicted	RefSeq mRNA predicted ID	9227	itridecemlineatus_gene_ensembl	Squirrel	XM_005317056 ;XM_005320957 ;XM_005330286 ;XM_005325691 ;XM_005322932
refseq_peptide_predicted	RefSeq peptide predicted ID	21457	itridecemlineatus_gene_ensembl	Squirrel	XP_005319074 ;XP_005318106 ;XP_005325470 ;XP_005325966 ;XP_005330377
uniparc	UniParc ID	13465	itridecemlineatus_gene_ensembl	Squirrel	UPI00025DBC5D ;UPI00038BE823 ;UPI00025DB0C5 ;UPI00025DBBBE ;UPI00038C61D6
uniprotsptrembl	UniProtKB/TrEMBL ID	17263	itridecemlineatus_gene_ensembl	Squirrel	I3MYI9 ;I3MQ03 ;I3MK27 ;I3N1D8 ;I3MFF3
wikigene_id	WikiGene ID	15025	itridecemlineatus_gene_ensembl	Squirrel	101977164 ;101969949 ;101975570 ;101962554 ;101962370
hmmpanther	hmmpanther ID	20095	itridecemlineatus_gene_ensembl	Squirrel	PTHR13140:SF577 ;PTHR24089 ;PTHR22780 ;PTHR14049:SF16 ;PTHR11537:SF206
interpro	Interpro ID	11552	itridecemlineatus_gene_ensembl	Squirrel	IPR027277 ;IPR006158 ;IPR015718 ;IPR009462 ;IPR008656
ensembl_gene_id	Gene stable ID	27918	anancymaae_gene_ensembl	Mas night monkey	ENSANAG00000032767 ;ENSANAG00000010704 ;ENSANAG00000025529 ;ENSANAG00000024465 ;ENSANAG00000036947
ensembl_gene_id_version	Gene stable ID version	27918	anancymaae_gene_ensembl	Mas night monkey	ENSANAG00000015896.1 ;ENSANAG00000011966.1 ;ENSANAG00000025500.1 ;ENSANAG00000021403.1 ;ENSANAG00000012653.1
ensembl_transcript_id	Transcript stable ID	50016	anancymaae_gene_ensembl	Mas night monkey	ENSANAT00000036550 ;ENSANAT00000038059 ;ENSANAT00000030341 ;ENSANAT00000046053 ;ENSANAT00000049838
ensembl_transcript_id_version	Transcript stable ID version	50016	anancymaae_gene_ensembl	Mas night monkey	ENSANAT00000032140.1 ;ENSANAT00000036847.1 ;ENSANAT00000004885.1 ;ENSANAT00000049311.1 ;ENSANAT00000026302.1
ensembl_peptide_id	Protein stable ID	42511	anancymaae_gene_ensembl	Mas night monkey	ENSANAP00000014745 ;ENSANAP00000008557 ;ENSANAP00000034859 ;ENSANAP00000012282 ;ENSANAP00000002838
ensembl_peptide_id_version	Protein stable ID version	42511	anancymaae_gene_ensembl	Mas night monkey	ENSANAP00000025020.1 ;ENSANAP00000023712.1 ;ENSANAP00000016201.1 ;ENSANAP00000014571.1 ;ENSANAP00000014868.1
ensembl_exon_id	Exon stable ID	242919	anancymaae_gene_ensembl	Mas night monkey	ENSANAE00000117545 ;ENSANAE00000073893 ;ENSANAE00000163596 ;ENSANAE00000148547 ;ENSANAE00000246925
hgnc_id	HGNC ID	13093	anancymaae_gene_ensembl	Mas night monkey	HGNC:7662 ;HGNC:11149 ;HGNC:9813 ;HGNC:11374 ;HGNC:4710
hgnc_symbol	HGNC symbol	13093	anancymaae_gene_ensembl	Mas night monkey	POLR1D ;EXOSC7 ;ARRB2 ;FAM214A ;IARS2
hgnc_trans_name	HGNC transcript name ID	29355	anancymaae_gene_ensembl	Mas night monkey	FPGT-201 ;DROSHA-202 ;ZFX-204 ;DHCR24-202 ;NPEPL1-203
entrezgene	NCBI gene ID	14665	anancymaae_gene_ensembl	Mas night monkey	105721480 ;105727931 ;105720898 ;105724490 ;105718621
refseq_mrna_predicted	RefSeq mRNA predicted ID	3160	anancymaae_gene_ensembl	Mas night monkey	XM_021676909 ;XM_012452756 ;XM_012461293 ;XM_021669020 ;XM_012451618
refseq_peptide_predicted	RefSeq peptide predicted ID	31858	anancymaae_gene_ensembl	Mas night monkey	XP_012324435 ;XP_021527155 ;XP_012293974 ;XP_021532907 ;XP_012299502
uniparc	UniParc ID	15235	anancymaae_gene_ensembl	Mas night monkey	UPI0006269A5F ;UPI000B5143BE ;UPI000625AEB8 ;UPI0003B262AF ;UPI00062528D0
wikigene_id	WikiGene ID	14665	anancymaae_gene_ensembl	Mas night monkey	105734065 ;105722983 ;105708895 ;105718445 ;110567947
affy_hg_u133_plus_2	AFFY HG U133 Plus 2 probe	3688	anancymaae_gene_ensembl	Mas night monkey	200774_at ;223780_s_at ;224072_s_at ;36830_at ;235371_at
affy_huex_1_0_st_v2	AFFY HuEx 1 0 st v2 probe	120230	anancymaae_gene_ensembl	Mas night monkey	3322837 ;3882277 ;2806869 ;2414759 ;2318493
affy_primeview	AFFY PrimeView probe	6526	anancymaae_gene_ensembl	Mas night monkey	11746393_x_at ;11721486_at ;11718531_a_at ;11747485_a_at ;11743760_s_at
affy_rhegene_1_0_st_v1	AFFY RheGene 1 0 st v1 probe	3286	anancymaae_gene_ensembl	Mas night monkey	13734590 ;13647678 ;13749140 ;13628682 ;13769193
affy_rhegene_1_1_st_v1	AFFY RheGene 1 1 st v1 probe	3286	anancymaae_gene_ensembl	Mas night monkey	13831992 ;13688687 ;13833776 ;13619440 ;13730016
affy_rhesus	AFFY Rhesus probe	3855	anancymaae_gene_ensembl	Mas night monkey	MmuSTS.3159.1.S1_at ;MmugDNA.37904.1.S1_at ;MmuSTS.2594.1.S1_at ;MmugDNA.18259.1.S1_at ;MmugDNA.26869.1.S1_at
affy_u133_x3p	AFFY U133 X3P probe	4286	anancymaae_gene_ensembl	Mas night monkey	Hs.106070.3.S1_3p_a_at ;g2429159_3p_a_at ;214141_3p_x_at ;g5410311_3p_at ;Hs.288971.1.A1_3p_a_at
cdd	Conserved Domains ID	5265	anancymaae_gene_ensembl	Mas night monkey	cd02073 ;cd01276 ;cd13358 ;cd00171 ;cd14354
hmmpanther	hmmpanther ID	21765	anancymaae_gene_ensembl	Mas night monkey	PTHR13419:SF4 ;PTHR21021 ;PTHR26451:SF726 ;PTHR24402:SF277 ;PTHR12463:SF1
interpro	Interpro ID	12860	anancymaae_gene_ensembl	Mas night monkey	IPR028688 ;IPR000192 ;IPR030367 ;IPR024665 ;IPR026151
ensembl_gene_id	Gene stable ID	29261	clanigera_gene_ensembl	Long-tailed chinchilla	ENSCLAG00000003004 ;ENSCLAG00000019395 ;ENSCLAG00000000049 ;ENSCLAG00000002101 ;ENSCLAG00000010899
ensembl_gene_id_version	Gene stable ID version	29261	clanigera_gene_ensembl	Long-tailed chinchilla	ENSCLAG00000010095.1 ;ENSCLAG00000024402.1 ;ENSCLAG00000005603.1 ;ENSCLAG00000004598.1 ;ENSCLAG00000004289.1
ensembl_transcript_id	Transcript stable ID	39338	clanigera_gene_ensembl	Long-tailed chinchilla	ENSCLAT00000035310 ;ENSCLAT00000022248 ;ENSCLAT00000016269 ;ENSCLAT00000020885 ;ENSCLAT00000033529
ensembl_transcript_id_version	Transcript stable ID version	39338	clanigera_gene_ensembl	Long-tailed chinchilla	ENSCLAT00000034411.1 ;ENSCLAT00000019371.1 ;ENSCLAT00000007685.1 ;ENSCLAT00000005978.1 ;ENSCLAT00000038659.1
ensembl_peptide_id	Protein stable ID	25984	clanigera_gene_ensembl	Long-tailed chinchilla	ENSCLAP00000019055 ;ENSCLAP00000016774 ;ENSCLAP00000018792 ;ENSCLAP00000023686 ;ENSCLAP00000023101
ensembl_peptide_id_version	Protein stable ID version	25984	clanigera_gene_ensembl	Long-tailed chinchilla	ENSCLAP00000005267.1 ;ENSCLAP00000008227.1 ;ENSCLAP00000007118.1 ;ENSCLAP00000011160.1 ;ENSCLAP00000017015.1
ensembl_exon_id	Exon stable ID	229584	clanigera_gene_ensembl	Long-tailed chinchilla	ENSCLAE00000052250 ;ENSCLAE00000194141 ;ENSCLAE00000124767 ;ENSCLAE00000055511 ;ENSCLAE00000034486
hgnc_id	HGNC ID	14103	clanigera_gene_ensembl	Long-tailed chinchilla	HGNC:3542 ;HGNC:26925 ;HGNC:17030 ;HGNC:17077 ;HGNC:11100
hgnc_symbol	HGNC symbol	14103	clanigera_gene_ensembl	Long-tailed chinchilla	CYP26A1 ;EML5 ;USP9X ;CEP57L1 ;CYBB
hgnc_trans_name	HGNC transcript name ID	21278	clanigera_gene_ensembl	Long-tailed chinchilla	FAM221A-201 ;KRT28-202 ;GTF2IRD1-202 ;USP50-201 ;ERO1B-201
entrezgene	NCBI gene ID	13998	clanigera_gene_ensembl	Long-tailed chinchilla	102029788 ;102008783 ;102026459 ;102003839 ;102024840
refseq_peptide_predicted	RefSeq peptide predicted ID	27794	clanigera_gene_ensembl	Long-tailed chinchilla	XP_005382018 ;XP_005378598 ;XP_005413191 ;XP_013371659 ;XP_013375908
uniparc	UniParc ID	13453	clanigera_gene_ensembl	Long-tailed chinchilla	UPI00038E9C0B ;UPI00038ECDE5 ;UPI00038EC833 ;UPI00038EE6A7 ;UPI00069756AB
wikigene_id	WikiGene ID	13998	clanigera_gene_ensembl	Long-tailed chinchilla	102018183 ;102010620 ;102006871 ;102011595 ;102009508
hmmpanther	hmmpanther ID	20507	clanigera_gene_ensembl	Long-tailed chinchilla	PTHR24361:SF566 ;PTHR10106:SF23 ;PTHR24237:SF34 ;PTHR24082:SF362 ;PTHR12192:SF14
interpro	Interpro ID	11662	clanigera_gene_ensembl	Long-tailed chinchilla	IPR007990 ;IPR029701 ;IPR033022 ;IPR018611 ;IPR002167
ensembl_gene_id	Gene stable ID	12172	csavignyi_gene_ensembl	C.savignyi	ENSCSAVG00000011885 ;ENSCSAVG00000006859 ;ENSCSAVG00000000589 ;ENSCSAVG00000007806 ;ENSCSAVG00000003513
ensembl_gene_id_version	Gene stable ID version	12172	csavignyi_gene_ensembl	C.savignyi	ENSCSAVG00000001346.1 ;ENSCSAVG00000008104.1 ;ENSCSAVG00000006286.1 ;ENSCSAVG00000001350.1 ;ENSCSAVG00000009216.1
ensembl_transcript_id	Transcript stable ID	20711	csavignyi_gene_ensembl	C.savignyi	ENSCSAVT00000000112 ;ENSCSAVT00000001557 ;ENSCSAVT00000003803 ;ENSCSAVT00000012517 ;ENSCSAVT00000018778
ensembl_transcript_id_version	Transcript stable ID version	20711	csavignyi_gene_ensembl	C.savignyi	ENSCSAVT00000002798.1 ;ENSCSAVT00000014002.1 ;ENSCSAVT00000015291.1 ;ENSCSAVT00000010694.1 ;ENSCSAVT00000008806.1
ensembl_peptide_id	Protein stable ID	20156	csavignyi_gene_ensembl	C.savignyi	ENSCSAVP00000012700 ;ENSCSAVP00000005916 ;ENSCSAVP00000000372 ;ENSCSAVP00000005076 ;ENSCSAVP00000001850
ensembl_peptide_id_version	Protein stable ID version	20156	csavignyi_gene_ensembl	C.savignyi	ENSCSAVP00000010035.1 ;ENSCSAVP00000019474.1 ;ENSCSAVP00000007439.1 ;ENSCSAVP00000010124.1 ;ENSCSAVP00000002285.1
ensembl_exon_id	Exon stable ID	131046	csavignyi_gene_ensembl	C.savignyi	ENSCSAVE00000004709 ;ENSCSAVE00000077205 ;ENSCSAVE00000115244 ;ENSCSAVE00000101456 ;ENSCSAVE00000058231
arrayexpress	Expression Atlas ID	12172	csavignyi_gene_ensembl	C.savignyi	ENSCSAVG00000010344 ;ENSCSAVG00000000439 ;ENSCSAVG00000008555 ;ENSCSAVG00000008907 ;ENSCSAVG00000004965
uniparc	UniParc ID	20003	csavignyi_gene_ensembl	C.savignyi	UPI000176D2B5 ;UPI000176E6A5 ;UPI000176E0ED ;UPI0001770399 ;UPI000176E7EB
uniprotsptrembl	UniProtKB/TrEMBL ID	20003	csavignyi_gene_ensembl	C.savignyi	H2Y523 ;H2YU22 ;H2ZQ49 ;H2Z756 ;H2YGV5
interpro	Interpro ID	3798	csavignyi_gene_ensembl	C.savignyi	IPR010099 ;IPR003619 ;IPR001330 ;IPR003107 ;IPR002438
ensembl_gene_id	Gene stable ID	32704	cfamiliaris_gene_ensembl	Dog	ENSCAFG00000010404 ;ENSCAFG00000017464 ;ENSCAFG00000028580 ;ENSCAFG00000016968 ;ENSCAFG00000039501
ensembl_gene_id_version	Gene stable ID version	32704	cfamiliaris_gene_ensembl	Dog	ENSCAFG00000029760.1 ;ENSCAFG00000010768.3 ;ENSCAFG00000032078.1 ;ENSCAFG00000017821.3 ;ENSCAFG00000015127.3
ensembl_transcript_id	Transcript stable ID	39074	cfamiliaris_gene_ensembl	Dog	ENSCAFT00000048801 ;ENSCAFT00000004450 ;ENSCAFT00000018748 ;ENSCAFT00000048060 ;ENSCAFT00000023934
ensembl_transcript_id_version	Transcript stable ID version	39074	cfamiliaris_gene_ensembl	Dog	ENSCAFT00000011193.1 ;ENSCAFT00000045922.1 ;ENSCAFT00000024738.3 ;ENSCAFT00000056402.1 ;ENSCAFT00000016099.3
ensembl_peptide_id	Protein stable ID	25158	cfamiliaris_gene_ensembl	Dog	ENSCAFP00000019393 ;ENSCAFP00000013797 ;ENSCAFP00000003350 ;ENSCAFP00000000363 ;ENSCAFP00000039888
ensembl_peptide_id_version	Protein stable ID version	25158	cfamiliaris_gene_ensembl	Dog	ENSCAFP00000042861.1 ;ENSCAFP00000012806.3 ;ENSCAFP00000041796.1 ;ENSCAFP00000023583.3 ;ENSCAFP00000014857.3
ensembl_exon_id	Exon stable ID	239714	cfamiliaris_gene_ensembl	Dog	ENSCAFE00000137996 ;ENSCAFE00000064613 ;ENSCAFE00000303354 ;ENSCAFE00000146047 ;ENSCAFE00000024806
embl	European Nucleotide Archive ID	15055	cfamiliaris_gene_ensembl	Dog	AAEX03010336 ;HM135455 ;AAEX03005054 ;AAEX03006726 ;AAEX03010495
arrayexpress	Expression Atlas ID	32704	cfamiliaris_gene_ensembl	Dog	ENSCAFG00000035674 ;ENSCAFG00000028638 ;ENSCAFG00000030782 ;ENSCAFG00000017166 ;ENSCAFG00000009867
hgnc_id	HGNC ID	3072	cfamiliaris_gene_ensembl	Dog	HGNC:28384 ;HGNC:12311 ;HGNC:1117 ;HGNC:18588 ;HGNC:17495
hgnc_symbol	HGNC symbol	3072	cfamiliaris_gene_ensembl	Dog	TRAV29DV5 ;C16orf91 ;HFE2 ;ZNF555 ;GDF6
hgnc_trans_name	HGNC transcript name ID	3920	cfamiliaris_gene_ensembl	Dog	C10orf62-201 ;C1orf210-201 ;SMIM1-201 ;CBY3-202 ;ZNF768-201
protein_id	INSDC protein ID	11860	cfamiliaris_gene_ensembl	Dog	AIC07768 ;AFN01532 ;ANE17466 ;AEG24759 ;ANE16283
entrezgene	NCBI gene ID	15130	cfamiliaris_gene_ensembl	Dog	485258 ;474390 ;607571 ;475480 ;609016
refseq_mrna_predicted	RefSeq mRNA predicted ID	37457	cfamiliaris_gene_ensembl	Dog	XM_005639019 ;XM_543840 ;XM_003638798 ;XM_005624678 ;XM_005634966
refseq_peptide_predicted	RefSeq peptide predicted ID	40520	cfamiliaris_gene_ensembl	Dog	XP_022274121 ;XP_022273724 ;XP_005636654 ;XP_013977565 ;XP_542773
rnacentral	RNAcentral ID	12870	cfamiliaris_gene_ensembl	Dog	URS0000A8AC4F ;URS0000A7BDE3 ;URS0000AB0875 ;URS0000AA0412 ;URS0000697430
uniparc	UniParc ID	24992	cfamiliaris_gene_ensembl	Dog	UPI00004BFB3D ;UPI0002747884 ;UPI0002749235 ;UPI0002747726 ;UPI00004A74D1
uniprotsptrembl	UniProtKB/TrEMBL ID	24700	cfamiliaris_gene_ensembl	Dog	J9NWA4 ;J9P534 ;E2RFK0 ;J9P5K3 ;F1P8X2
vgnc	VGNC ID	11478	cfamiliaris_gene_ensembl	Dog	VGNC:43823 ;VGNC:40446 ;VGNC:41552 ;VGNC:37788 ;VGNC:44865
vgnc_trans_name	VGNC transcript name ID	15159	cfamiliaris_gene_ensembl	Dog	PHIP-201 ;XRCC3-201 ;KIAA1456-201 ;CABIN1-202 ;PHF11-201
wikigene_id	WikiGene ID	15130	cfamiliaris_gene_ensembl	Dog	491357 ;415127 ;474894 ;403415 ;403514
affy_canine_2	AFFY Canine 2 probe	31395	cfamiliaris_gene_ensembl	Dog	CfaAffx.18397.1.S1_s_at ;Cfa.8939.1.A1_at ;CfaAffx.28418.1.S1_s_at ;CfaAffx.9426.1.S1_at ;CfaAffx.13319.1.S1_s_at
hmmpanther	hmmpanther ID	20289	cfamiliaris_gene_ensembl	Dog	PTHR14098:SF7 ;PTHR11486:SF74 ;PTHR19277:SF93 ;PTHR23049:SF36 ;PTHR10969:SF16
interpro	Interpro ID	8217	cfamiliaris_gene_ensembl	Dog	IPR011008 ;IPR029419 ;IPR008283 ;IPR000836 ;IPR022423
ensembl_gene_id	Gene stable ID	13114	pmarinus_gene_ensembl	Lamprey	ENSPMAG00000006796 ;ENSPMAG00000003428 ;ENSPMAG00000009472 ;ENSPMAG00000007636 ;ENSPMAG00000011919
ensembl_gene_id_version	Gene stable ID version	13114	pmarinus_gene_ensembl	Lamprey	ENSPMAG00000004749.1 ;ENSPMAG00000000459.1 ;ENSPMAG00000010456.1 ;ENSPMAG00000009860.1 ;ENSPMAG00000009322.1
ensembl_transcript_id	Transcript stable ID	14141	pmarinus_gene_ensembl	Lamprey	ENSPMAT00000013946 ;ENSPMAT00000013209 ;ENSPMAT00000010877 ;ENSPMAT00000009965 ;ENSPMAT00000007361
ensembl_transcript_id_version	Transcript stable ID version	14141	pmarinus_gene_ensembl	Lamprey	ENSPMAT00000008084.1 ;ENSPMAT00000013866.1 ;ENSPMAT00000006752.1 ;ENSPMAT00000006982.1 ;ENSPMAT00000007814.1
ensembl_peptide_id	Protein stable ID	11443	pmarinus_gene_ensembl	Lamprey	ENSPMAP00000007709 ;ENSPMAP00000006283 ;ENSPMAP00000002270 ;ENSPMAP00000006749 ;ENSPMAP00000000047
ensembl_peptide_id_version	Protein stable ID version	11443	pmarinus_gene_ensembl	Lamprey	ENSPMAP00000006578.1 ;ENSPMAP00000003640.1 ;ENSPMAP00000005263.1 ;ENSPMAP00000000574.1 ;ENSPMAP00000001784.1
ensembl_exon_id	Exon stable ID	99342	pmarinus_gene_ensembl	Lamprey	ENSPMAE00000035654 ;ENSPMAE00000037951 ;ENSPMAE00000068124 ;ENSPMAE00000088204 ;ENSPMAE00000088704
uniparc	UniParc ID	11393	pmarinus_gene_ensembl	Lamprey	UPI00022731E1 ;UPI0002274117 ;UPI0002273DA7 ;UPI00022737CB ;UPI0002274E6B
uniprotsptrembl	UniProtKB/TrEMBL ID	11379	pmarinus_gene_ensembl	Lamprey	S4RX83 ;S4RTF8 ;S4R8W0 ;S4RSR6 ;S4R9J2
zfin_id_id	ZFIN ID	4200	pmarinus_gene_ensembl	Lamprey	ZDB-GENE-060421-2654 ;ZDB-GENE-040912-48 ;ZDB-GENE-041210-143 ;ZDB-GENE-090313-124 ;ZDB-GENE-030131-2341
zfin_id_symbol	ZFIN symbol	4200	pmarinus_gene_ensembl	Lamprey	cdcp2 ;myo1ea ;rufy3 ;srp72 ;smim12
zfin_id_trans_name	ZFIN transcript name ID	4501	pmarinus_gene_ensembl	Lamprey	fbxo30a-201 ;rps23-201 ;wdr90-201 ;nfkb1-201 ;pigf-201
interpro	Interpro ID	4312	pmarinus_gene_ensembl	Lamprey	IPR007698 ;IPR019424 ;IPR000537 ;IPR022127 ;IPR014742
ensembl_gene_id	Gene stable ID	19388	trubripes_gene_ensembl	Fugu	ENSTRUG00000000636 ;ENSTRUG00000018573 ;ENSTRUG00000016596 ;ENSTRUG00000015792 ;ENSTRUG00000001813
ensembl_gene_id_version	Gene stable ID version	19388	trubripes_gene_ensembl	Fugu	ENSTRUG00000009417.1 ;ENSTRUG00000007314.1 ;ENSTRUG00000006384.1 ;ENSTRUG00000012483.1 ;ENSTRUG00000007371.1
ensembl_transcript_id	Transcript stable ID	48706	trubripes_gene_ensembl	Fugu	ENSTRUT00000028408 ;ENSTRUT00000027381 ;ENSTRUT00000023298 ;ENSTRUT00000031693 ;ENSTRUT00000044538
ensembl_transcript_id_version	Transcript stable ID version	48706	trubripes_gene_ensembl	Fugu	ENSTRUT00000041442.1 ;ENSTRUT00000019383.1 ;ENSTRUT00000006088.1 ;ENSTRUT00000045712.1 ;ENSTRUT00000016224.1
ensembl_peptide_id	Protein stable ID	47842	trubripes_gene_ensembl	Fugu	ENSTRUP00000004881 ;ENSTRUP00000005833 ;ENSTRUP00000033361 ;ENSTRUP00000031130 ;ENSTRUP00000036596
ensembl_peptide_id_version	Protein stable ID version	47842	trubripes_gene_ensembl	Fugu	ENSTRUP00000031235.1 ;ENSTRUP00000034987.1 ;ENSTRUP00000046391.1 ;ENSTRUP00000018541.1 ;ENSTRUP00000045582.1
ensembl_exon_id	Exon stable ID	322622	trubripes_gene_ensembl	Fugu	ENSTRUE00000013994 ;ENSTRUE00000119756 ;ENSTRUE00000043122 ;ENSTRUE00000280246 ;ENSTRUE00000217493
hgnc_trans_name	HGNC transcript name ID	4552	trubripes_gene_ensembl	Fugu	METAP2 (1 of many)-203 ;CHRNA9 (1 of many)-201 ;LIMCH1-204 ;MSANTD2-201 ;REL-201
entrezgene	NCBI gene ID	12096	trubripes_gene_ensembl	Fugu	101075159 ;101076577 ;101072356 ;101066165 ;101072825
refseq_peptide_predicted	RefSeq peptide predicted ID	16111	trubripes_gene_ensembl	Fugu	XP_011605996 ;XP_003964220 ;XP_011615976 ;XP_011609019 ;XP_011605466
uniparc	UniParc ID	47728	trubripes_gene_ensembl	Fugu	UPI000036260C ;UPI00016E976A ;UPI00016E624B ;UPI00016E5722 ;UPI00016E808F
uniprotsptrembl	UniProtKB/TrEMBL ID	47685	trubripes_gene_ensembl	Fugu	H2RWT9 ;H2UV89 ;H2V3X1 ;H2TG63 ;H2SUQ9
wikigene_id	WikiGene ID	12096	trubripes_gene_ensembl	Fugu	105416980 ;101079537 ;101069947 ;101073635 ;101073236
zfin_id_id	ZFIN ID	11552	trubripes_gene_ensembl	Fugu	ZDB-GENE-030131-6789 ;ZDB-GENE-040426-1364 ;ZDB-GENE-040426-1386 ;ZDB-GENE-050208-595 ;ZDB-GENE-040718-63
zfin_id_symbol	ZFIN symbol	11552	trubripes_gene_ensembl	Fugu	drd2b ;clip3 ;flt4 ;rpgrip1l ;wfdc2
zfin_id_trans_name	ZFIN transcript name ID	30508	trubripes_gene_ensembl	Fugu	sntb1-201 ;itga10-207 ;usp40-202 ;stau1-202 ;fer1l4-202
interpro	Interpro ID	5793	trubripes_gene_ensembl	Fugu	IPR002225 ;IPR027246 ;IPR015151 ;IPR016973 ;IPR012178
ensembl_gene_id	Gene stable ID	28232	mnemestrina_gene_ensembl	Pig-tailed macaque	ENSMNEG00000036438 ;ENSMNEG00000042270 ;ENSMNEG00000025325 ;ENSMNEG00000016330 ;ENSMNEG00000040442
ensembl_gene_id_version	Gene stable ID version	28232	mnemestrina_gene_ensembl	Pig-tailed macaque	ENSMNEG00000042805.1 ;ENSMNEG00000033800.1 ;ENSMNEG00000028727.1 ;ENSMNEG00000034378.1 ;ENSMNEG00000038347.1
ensembl_transcript_id	Transcript stable ID	53410	mnemestrina_gene_ensembl	Pig-tailed macaque	ENSMNET00000019825 ;ENSMNET00000025639 ;ENSMNET00000045403 ;ENSMNET00000032368 ;ENSMNET00000019585
ensembl_transcript_id_version	Transcript stable ID version	53410	mnemestrina_gene_ensembl	Pig-tailed macaque	ENSMNET00000039682.1 ;ENSMNET00000067009.1 ;ENSMNET00000056504.1 ;ENSMNET00000042028.1 ;ENSMNET00000057558.1
ensembl_peptide_id	Protein stable ID	46239	mnemestrina_gene_ensembl	Pig-tailed macaque	ENSMNEP00000007922 ;ENSMNEP00000039976 ;ENSMNEP00000016590 ;ENSMNEP00000030534 ;ENSMNEP00000016280
ensembl_peptide_id_version	Protein stable ID version	46239	mnemestrina_gene_ensembl	Pig-tailed macaque	ENSMNEP00000037273.1 ;ENSMNEP00000021551.1 ;ENSMNEP00000008960.1 ;ENSMNEP00000042026.1 ;ENSMNEP00000038855.1
ensembl_exon_id	Exon stable ID	263430	mnemestrina_gene_ensembl	Pig-tailed macaque	ENSMNEE00000250753 ;ENSMNEE00000095155 ;ENSMNEE00000114807 ;ENSMNEE00000267418 ;ENSMNEE00000108388
hgnc_id	HGNC ID	15170	mnemestrina_gene_ensembl	Pig-tailed macaque	HGNC:11274 ;HGNC:8728 ;HGNC:6231 ;HGNC:21353 ;HGNC:20809
hgnc_symbol	HGNC symbol	15170	mnemestrina_gene_ensembl	Pig-tailed macaque	SH3TC2 ;PPFIA4 ;RAB22A ;IL4 ;MTRF1
hgnc_trans_name	HGNC transcript name ID	36455	mnemestrina_gene_ensembl	Pig-tailed macaque	CCDC177-201 ;MKNK2-201 ;IL17F-201 ;TP53I13-201 ;CRBN-202
entrezgene	NCBI gene ID	15798	mnemestrina_gene_ensembl	Pig-tailed macaque	105492810 ;105488086 ;105485725 ;105471803 ;105463560
refseq_mrna_predicted	RefSeq mRNA predicted ID	20313	mnemestrina_gene_ensembl	Pig-tailed macaque	XM_011738675 ;XM_011735649 ;XM_011738201 ;XM_011755520 ;XM_011759778
refseq_peptide_predicted	RefSeq peptide predicted ID	44107	mnemestrina_gene_ensembl	Pig-tailed macaque	XP_011752022 ;XP_011741251 ;XP_011761145 ;XP_011740985 ;XP_011710541
rnacentral	RNAcentral ID	3633	mnemestrina_gene_ensembl	Pig-tailed macaque	URS00006765AD ;URS0000715543 ;URS000064BFFE ;URS000062702F ;URS00006C0F3E
uniparc	UniParc ID	23133	mnemestrina_gene_ensembl	Pig-tailed macaque	UPI0002574830 ;UPI0005F4685D ;UPI0005F4E8EE ;UPI0005F4EBE8 ;UPI0000DC4992
wikigene_id	WikiGene ID	15798	mnemestrina_gene_ensembl	Pig-tailed macaque	105486222 ;105484047 ;105481860 ;105495607 ;105470206
affy_hg_u133a	AFFY HG U133A probe	5975	mnemestrina_gene_ensembl	Pig-tailed macaque	202576_s_at ;210015_s_at ;201033_x_at ;204023_at ;221695_s_at
affy_hg_u133a_2	AFFY HG U133A 2 probe	5975	mnemestrina_gene_ensembl	Pig-tailed macaque	221428_s_at ;221350_at ;212283_at ;221580_s_at ;216350_s_at
affy_hg_u133_plus_2	AFFY HG U133 Plus 2 probe	9214	mnemestrina_gene_ensembl	Pig-tailed macaque	201241_at ;206470_at ;228574_at ;238677_at ;208666_s_at
affy_hg_u95a	AFFY HG U95A probe	4014	mnemestrina_gene_ensembl	Pig-tailed macaque	36100_at ;36614_at ;1299_at ;35389_s_at ;989_at
affy_hg_u95av2	AFFY HG U95Av2 probe	4007	mnemestrina_gene_ensembl	Pig-tailed macaque	34630_s_at ;1223_at ;2050_s_at ;31702_at ;1499_at
affy_hta_2_0	AFFY HTA 2 0 probe	5542	mnemestrina_gene_ensembl	Pig-tailed macaque	TC14000761.hg ;TC11002126.hg ;TC08000508.hg ;TC02002496.hg ;TC11002856.hg
affy_huex_1_0_st_v2	AFFY HuEx 1 0 st v2 probe	197153	mnemestrina_gene_ensembl	Pig-tailed macaque	3952388 ;2843278 ;3319600 ;3159557 ;2437005
affy_hugene_1_0_st_v1	AFFY HuGene 1 0 st v1 probe	7865	mnemestrina_gene_ensembl	Pig-tailed macaque	7937133 ;7983734 ;7896324 ;8125321 ;7948574
affy_hugene_2_0_st_v1	AFFY HuGene 2 0 st v1 probe	4673	mnemestrina_gene_ensembl	Pig-tailed macaque	16836404 ;17098804 ;17078626 ;16820193 ;16840548
affy_primeview	AFFY PrimeView probe	14523	mnemestrina_gene_ensembl	Pig-tailed macaque	11728637_a_at ;11717640_s_at ;11738122_a_at ;11751602_a_at ;11740747_a_at
affy_rhegene_1_0_st_v1	AFFY RheGene 1 0 st v1 probe	26614	mnemestrina_gene_ensembl	Pig-tailed macaque	13792229 ;13669606 ;13633763 ;13633105 ;13628785
affy_rhegene_1_1_st_v1	AFFY RheGene 1 1 st v1 probe	26614	mnemestrina_gene_ensembl	Pig-tailed macaque	13712316 ;13718544 ;13614410 ;13726664 ;13603511
affy_rhesus	AFFY Rhesus probe	30094	mnemestrina_gene_ensembl	Pig-tailed macaque	MmuSTS.74.1.S1_at ;MmugDNA.19554.1.S1_at ;MmugDNA.19168.1.S1_at ;MmugDNA.32776.1.S1_at ;Mmu.289.1.S1_at
affy_u133_x3p	AFFY U133 X3P probe	10081	mnemestrina_gene_ensembl	Pig-tailed macaque	g4894379_3p_a_at ;Hs.126755.0.A1_3p_at ;Hs.285885.0.S1_3p_x_at ;214789_3p_x_at ;Hs.6700.0.A1_3p_at
agilent_gpl10158	AGILENT GPL10158 probe	4311	mnemestrina_gene_ensembl	Pig-tailed macaque	A_02_P14124582 ;A_02_P15256806 ;A_02_P15044618 ;A_02_P14580317 ;A_02_P11245865
agilent_gpl17465	AGILENT GPL17465 probe	23100	mnemestrina_gene_ensembl	Pig-tailed macaque	A_01_P1822291 ;A_01_P1679326 ;A_01_P1721796 ;A_01_P003606 ;A_01_P1707206
agilent_gpl19384	AGILENT GPL19384 probe	5584	mnemestrina_gene_ensembl	Pig-tailed macaque	GT_Cm_Specific_0020114 ;GT_Cm_Specific_0012550 ;GT_Cm_Specific_0005234 ;GT_Cm_Specific_0005232 ;GT_Cm_Specific_0017882
nimblegen_gpl13762	NIMBLEGEN GPL13762 probe	16106	mnemestrina_gene_ensembl	Pig-tailed macaque	9910_001035230_cyno ;26173_001080453_cyno_smiS ;9332_004244_cyno_s00 ;387640_207371_cyno ;84658_032571_cyno_sm0S
nimblegen_gpl21301	NIMBLEGEN GPL21301 probe	17476	mnemestrina_gene_ensembl	Pig-tailed macaque	RAB8A_005370 ;CCDC39_181426 ;ABCA3_001089 ;CASP8AP2_001137668 ;CCNT2_001241
hmmpanther	hmmpanther ID	22428	mnemestrina_gene_ensembl	Pig-tailed macaque	PTHR23024:SF322 ;PTHR13174 ;PTHR35451 ;PTHR23101:SF91 ;PTHR14319:SF8
interpro	Interpro ID	13019	mnemestrina_gene_ensembl	Pig-tailed macaque	IPR003269 ;IPR030146 ;IPR030062 ;IPR033844 ;IPR032909
ensembl_gene_id	Gene stable ID	46778	celegans_gene_ensembl	Caenorhabditis elegans	WBGene00206418 ;WBGene00003497 ;WBGene00195980 ;WBGene00003420 ;WBGene00009240
ensembl_transcript_id	Transcript stable ID	61109	celegans_gene_ensembl	Caenorhabditis elegans	Y56A3A.32b ;C54D1.3c ;C40C9.1 ;F11E6.6 ;F55H12.7b
ensembl_peptide_id	Protein stable ID	33392	celegans_gene_ensembl	Caenorhabditis elegans	C03E10.3.2 ;B0554.7b ;F41B5.7a ;R05D3.6 ;Y59A8B.1a
ensembl_exon_id	Exon stable ID	180722	celegans_gene_ensembl	Caenorhabditis elegans	F56H1.6.2.e6 ;ZK39.3.e1 ;F35C5.5a.e7 ;F08F1.5.e7 ;C24A11.11.e1
embl	European Nucleotide Archive ID	4451	celegans_gene_ensembl	Caenorhabditis elegans	Z68337 ;Z81042 ;FO081645 ;M14334 ;FO081322
arrayexpress	Expression Atlas ID	46657	celegans_gene_ensembl	Caenorhabditis elegans	WBGene00011099 ;WBGene00020862 ;WBGene00196795 ;WBGene00166226 ;WBGene00019525
protein_id	INSDC protein ID	31110	celegans_gene_ensembl	Caenorhabditis elegans	CAD45601 ;CCA65538 ;CAJ85748 ;CCD61689 ;CCD65874
entrezgene	NCBI gene ID	20194	celegans_gene_ensembl	Caenorhabditis elegans	186508 ;245995 ;186631 ;173717 ;181741
refseq_mrna	RefSeq mRNA ID	24372	celegans_gene_ensembl	Caenorhabditis elegans	NM_075983 ;NM_001261950 ;NM_063498 ;NM_066772 ;NM_059890
refseq_ncrna	RefSeq ncRNA ID	24745	celegans_gene_ensembl	Caenorhabditis elegans	NR_062539 ;NR_069894 ;NR_052846 ;NR_057997 ;NR_056753
refseq_peptide	RefSeq peptide ID	28152	celegans_gene_ensembl	Caenorhabditis elegans	NP_504201 ;NP_001300529 ;NP_509503 ;NP_494192 ;NP_490836
unigene	UniGene ID	9188	celegans_gene_ensembl	Caenorhabditis elegans	Cel.32909 ;Cel.34690 ;Cel.20160 ;Cel.39994 ;Cel.3636
uniparc	UniParc ID	27989	celegans_gene_ensembl	Caenorhabditis elegans	UPI0006C9E631 ;UPI000438121F ;UPI000052D05C ;UPI0000443321 ;UPI00000026C7
uniprot_gn	UniProtKB Gene Name ID	14090	celegans_gene_ensembl	Caenorhabditis elegans	Q6EUU1 ;O45595 ;Q95Q03 ;Q19902 ;O76615
uniprotswissprot	UniProtKB/Swiss-Prot ID	3841	celegans_gene_ensembl	Caenorhabditis elegans	P49809 ;P34285 ;O17397 ;P34390 ;P34337
uniprotsptrembl	UniProtKB/TrEMBL ID	23135	celegans_gene_ensembl	Caenorhabditis elegans	A0A0K3AUI1 ;Q21811 ;Q86NI8 ;X5LV63 ;Q19243
wikigene_id	WikiGene ID	20194	celegans_gene_ensembl	Caenorhabditis elegans	189520 ;171807 ;185101 ;184082 ;175712
wormbase_gene	WormBase Gene ID	46569	celegans_gene_ensembl	Caenorhabditis elegans	WBGene00166440 ;WBGene00022563 ;WBGene00022493 ;WBGene00173688 ;WBGene00018060
wormbase_gseqname	WormBase Gene Sequence-name ID	46569	celegans_gene_ensembl	Caenorhabditis elegans	WBGene00166385 ;WBGene00047562 ;WBGene00167067 ;WBGene00198477 ;WBGene00011218
wormbase_locus	WormBase Locus ID	26427	celegans_gene_ensembl	Caenorhabditis elegans	WBGene00002258 ;WBGene00173457 ;WBGene00166594 ;WBGene00171775 ;WBGene00174583
wormbase_transcript	WormBase Transcript ID	60900	celegans_gene_ensembl	Caenorhabditis elegans	Y4C6B.8 ;Y67A10A.193 ;Y111B2A.11.1 ;H08M01.41 ;F31E8.9
wormpep_id	Wormpep ID	28013	celegans_gene_ensembl	Caenorhabditis elegans	CE10798 ;CE49190 ;CE37605 ;CE50487 ;CE41843
affy_c_elegans	AFFY C elegans probe	21518	celegans_gene_ensembl	Caenorhabditis elegans	190591_at ;172526_x_at ;180429_at ;188372_s_at ;172905_x_at
agilent_012795	AGILENT 012795 probe	18690	celegans_gene_ensembl	Caenorhabditis elegans	A_12_P101937 ;A_12_P103506 ;A_12_P116897 ;A_12_P114503 ;A_12_P112428
agilent_015061	AGILENT 015061 probe	18690	celegans_gene_ensembl	Caenorhabditis elegans	A_12_P105372 ;A_12_P102834 ;A_12_P102099 ;A_12_P112289 ;A_12_P117077
agilent_020186	AGILENT 020186 probe	34366	celegans_gene_ensembl	Caenorhabditis elegans	A_12_P136332 ;A_12_P107489 ;A_12_P152595 ;A_12_P130448 ;A_12_P113950
agilent_gpl13394	AGILENT GPL13394 probe	14915	celegans_gene_ensembl	Caenorhabditis elegans	WBGene00011225 ;WBGene00016255 ;WBGene00000623 ;WBGene00008687 ;WBGene00013161
agilent_gpl13914	AGILENT GPL13914 probe	14915	celegans_gene_ensembl	Caenorhabditis elegans	C25H3.6 ;C16C10.9 ;F32A7.7 ;W07A12.8 ;F59B10.5
agilent_gpl14144	AGILENT GPL14144 probe	43499	celegans_gene_ensembl	Caenorhabditis elegans	Y56A3A.11_169-228_0.910_22_B ;T13A10.5_911-970_0.932_5_B ;Y54E10BL.2_101-160_0.747_2_C ;C29E4.1_844-903_0.964_1_A ;ZC13.1b_1103-1162_0.965_1_A
agilent_gpl19516	AGILENT GPL19516 probe	24610	celegans_gene_ensembl	Caenorhabditis elegans	CGZ0056061 ;CGZ0015084 ;CGZ0018930 ;CGZ0009026 ;CGZ0021487
agilent_gpl8304	AGILENT GPL8304 probe	29517	celegans_gene_ensembl	Caenorhabditis elegans	CE_WBGene00005134_A ;CE_WBGene00000148_A ;CE_WBGene00005269_A ;CE_WBGene00015133_A ;CE_WBGene00006965_A
nimblegen_gpl8673	NIMBLEGEN GPL8673 probe	62266	celegans_gene_ensembl	Caenorhabditis elegans	B0261_1P00908 ;F36H9_3P00081 ;F53A9_5P00094 ;Y57G11C_18P01009 ;F56D5_6P00638
slri_gpl3518	SLRI GPL3518 probe	17838	celegans_gene_ensembl	Caenorhabditis elegans	CE28085 ;CE28646 ;CE02349 ;CE29189 ;CE01199
ucsf_gpl9450	UCSF GPL9450 probe	18555	celegans_gene_ensembl	Caenorhabditis elegans	F57G8.4 ;B0511.12 ;C53C9.3 ;Y62H9A.7 ;F40F8.10
wustl_wustl_c_elegans	WUSTL WUSTL C elegans probe	20430	celegans_gene_ensembl	Caenorhabditis elegans	cea2.p.132241 ;cea2.i.61249 ;cea2.d.05731 ;cea2.p.158177 ;cea2.p.148316
hmmpanther	hmmpanther ID	11960	celegans_gene_ensembl	Caenorhabditis elegans	PTHR12862 ;PTHR24367 ;PTHR11176:SF10 ;PTHR22941:SF138 ;PTHR10877:SF138
interpro	Interpro ID	6209	celegans_gene_ensembl	Caenorhabditis elegans	IPR001817 ;IPR033322 ;IPR016280 ;IPR011764 ;IPR016451
ensembl_gene_id	Gene stable ID	33562	fdamarensis_gene_ensembl	Damara mole rat	ENSFDAG00000020501 ;ENSFDAG00000025672 ;ENSFDAG00000001277 ;ENSFDAG00000020721 ;ENSFDAG00000033339
ensembl_gene_id_version	Gene stable ID version	33562	fdamarensis_gene_ensembl	Damara mole rat	ENSFDAG00000005577.1 ;ENSFDAG00000023415.1 ;ENSFDAG00000013422.1 ;ENSFDAG00000027098.1 ;ENSFDAG00000033034.1
ensembl_transcript_id	Transcript stable ID	41667	fdamarensis_gene_ensembl	Damara mole rat	ENSFDAT00000022477 ;ENSFDAT00000015823 ;ENSFDAT00000012250 ;ENSFDAT00000023729 ;ENSFDAT00000035107
ensembl_transcript_id_version	Transcript stable ID version	41667	fdamarensis_gene_ensembl	Damara mole rat	ENSFDAT00000018043.1 ;ENSFDAT00000014978.1 ;ENSFDAT00000014553.1 ;ENSFDAT00000026848.1 ;ENSFDAT00000006890.1
ensembl_peptide_id	Protein stable ID	23414	fdamarensis_gene_ensembl	Damara mole rat	ENSFDAP00000013444 ;ENSFDAP00000018825 ;ENSFDAP00000019303 ;ENSFDAP00000009123 ;ENSFDAP00000012669
ensembl_peptide_id_version	Protein stable ID version	23414	fdamarensis_gene_ensembl	Damara mole rat	ENSFDAP00000003196.1 ;ENSFDAP00000004112.1 ;ENSFDAP00000016445.1 ;ENSFDAP00000012194.1 ;ENSFDAP00000016791.1
ensembl_exon_id	Exon stable ID	232107	fdamarensis_gene_ensembl	Damara mole rat	ENSFDAE00000068941 ;ENSFDAE00000082884 ;ENSFDAE00000142927 ;ENSFDAE00000217584 ;ENSFDAE00000080527
hgnc_id	HGNC ID	12746	fdamarensis_gene_ensembl	Damara mole rat	HGNC:18994 ;HGNC:35410 ;HGNC:31653 ;HGNC:3274 ;HGNC:25645
hgnc_symbol	HGNC symbol	12746	fdamarensis_gene_ensembl	Damara mole rat	PEBP4 ;MLNR ;CPE ;PRKDC ;GNAT2
hgnc_trans_name	HGNC transcript name ID	17534	fdamarensis_gene_ensembl	Damara mole rat	ASTN2-201 ;INPP5E-201 ;R3HDM1-205 ;DEPDC1B-201 ;FAM84B-201
hmmpanther	hmmpanther ID	19673	fdamarensis_gene_ensembl	Damara mole rat	PTHR43172 ;PTHR43550:SF2 ;PTHR10529:SF326 ;PTHR24058:SF79 ;PTHR24300:SF204
interpro	Interpro ID	11315	fdamarensis_gene_ensembl	Damara mole rat	IPR028333 ;IPR008294 ;IPR014349 ;IPR003296 ;IPR010473
ensembl_gene_id	Gene stable ID	28769	ppaniscus_gene_ensembl	Bonobo	ENSPPAG00000017223 ;ENSPPAG00000023659 ;ENSPPAG00000039882 ;ENSPPAG00000032175 ;ENSPPAG00000026133
ensembl_gene_id_version	Gene stable ID version	28769	ppaniscus_gene_ensembl	Bonobo	ENSPPAG00000004057.1 ;ENSPPAG00000006977.1 ;ENSPPAG00000002612.1 ;ENSPPAG00000034600.1 ;ENSPPAG00000017955.1
ensembl_transcript_id	Transcript stable ID	50791	ppaniscus_gene_ensembl	Bonobo	ENSPPAT00000040590 ;ENSPPAT00000052212 ;ENSPPAT00000065812 ;ENSPPAT00000027725 ;ENSPPAT00000017793
ensembl_transcript_id_version	Transcript stable ID version	50791	ppaniscus_gene_ensembl	Bonobo	ENSPPAT00000042908.1 ;ENSPPAT00000048701.1 ;ENSPPAT00000004523.1 ;ENSPPAT00000026348.1 ;ENSPPAT00000062109.1
ensembl_peptide_id	Protein stable ID	43233	ppaniscus_gene_ensembl	Bonobo	ENSPPAP00000036451 ;ENSPPAP00000003630 ;ENSPPAP00000013018 ;ENSPPAP00000026554 ;ENSPPAP00000039562
ensembl_peptide_id_version	Protein stable ID version	43233	ppaniscus_gene_ensembl	Bonobo	ENSPPAP00000022012.1 ;ENSPPAP00000011191.1 ;ENSPPAP00000011678.1 ;ENSPPAP00000007558.1 ;ENSPPAP00000014356.1
ensembl_exon_id	Exon stable ID	254421	ppaniscus_gene_ensembl	Bonobo	ENSPPAE00000276446 ;ENSPPAE00000129517 ;ENSPPAE00000219514 ;ENSPPAE00000232883 ;ENSPPAE00000179232
hgnc_id	HGNC ID	15564	ppaniscus_gene_ensembl	Bonobo	HGNC:29188 ;HGNC:21285 ;HGNC:15008 ;HGNC:7969 ;HGNC:6050
hgnc_symbol	HGNC symbol	15564	ppaniscus_gene_ensembl	Bonobo	KIF22 ;NEK11 ;KCNK2 ;EPHA3 ;TNP1
hgnc_trans_name	HGNC transcript name ID	34309	ppaniscus_gene_ensembl	Bonobo	RUNX1T1-208 ;ADGRL2-205 ;EML4-203 ;MYO1C-203 ;HTR3E-202
entrezgene	NCBI gene ID	15408	ppaniscus_gene_ensembl	Bonobo	100982124 ;100968433 ;100992539 ;100976201 ;100987356
refseq_mrna_predicted	RefSeq mRNA predicted ID	19538	ppaniscus_gene_ensembl	Bonobo	XM_008970610 ;XM_003820148 ;XM_003831830 ;XM_003826178 ;XM_008974312
refseq_peptide_predicted	RefSeq peptide predicted ID	34223	ppaniscus_gene_ensembl	Bonobo	XP_008948768 ;XP_008971797 ;XP_008955818 ;XP_003819730 ;XP_014200061
rnacentral	RNAcentral ID	4013	ppaniscus_gene_ensembl	Bonobo	URS000063F2D8 ;URS000065E84A ;URS000066E25B ;URS00006CEBFE ;URS00006F35B5
uniparc	UniParc ID	20785	ppaniscus_gene_ensembl	Bonobo	UPI00000622B0 ;UPI0002744508 ;UPI0000111F53 ;UPI00000EBAC2 ;UPI0000136997
wikigene_id	WikiGene ID	15408	ppaniscus_gene_ensembl	Bonobo	103785407 ;100976632 ;103787150 ;100990571 ;100982491
affy_hg_focus	AFFY HG Focus probe	7165	ppaniscus_gene_ensembl	Bonobo	202727_s_at ;206469_x_at ;202075_s_at ;202069_s_at ;208887_at
affy_hg_u133a	AFFY HG U133A probe	15541	ppaniscus_gene_ensembl	Bonobo	205626_s_at ;201863_at ;220951_s_at ;207111_at ;203013_at
affy_hg_u133a_2	AFFY HG U133A 2 probe	15541	ppaniscus_gene_ensembl	Bonobo	205113_at ;204169_at ;215451_s_at ;210716_s_at ;201743_at
affy_hg_u133b	AFFY HG U133B probe	7667	ppaniscus_gene_ensembl	Bonobo	240288_at ;222959_at ;233451_at ;222996_s_at ;235330_at
affy_hg_u133_plus_2	AFFY HG U133 Plus 2 probe	25426	ppaniscus_gene_ensembl	Bonobo	219922_s_at ;210984_x_at ;213638_at ;244569_at ;213431_x_at
affy_hg_u95a	AFFY HG U95A probe	9110	ppaniscus_gene_ensembl	Bonobo	33921_at ;38037_at ;41034_s_at ;37713_at ;41017_at
affy_hg_u95av2	AFFY HG U95Av2 probe	9108	ppaniscus_gene_ensembl	Bonobo	38345_at ;35811_at ;33632_g_at ;34885_at ;38922_at
affy_hg_u95b	AFFY HG U95B probe	5181	ppaniscus_gene_ensembl	Bonobo	54587_at ;48713_g_at ;46542_at ;50746_at ;45261_at
affy_hg_u95c	AFFY HG U95C probe	3573	ppaniscus_gene_ensembl	Bonobo	64991_at ;63828_at ;60077_at ;58279_at ;53119_at
affy_hg_u95e	AFFY HG U95E probe	3611	ppaniscus_gene_ensembl	Bonobo	81308_at ;77544_at ;83502_at ;77514_at ;83940_at
affy_hta_2_0	AFFY HTA 2 0 probe	22145	ppaniscus_gene_ensembl	Bonobo	TC20000266.hg ;TC05002456.hg ;TC15001571.hg ;TC10002486.hg ;18671248
affy_huex_1_0_st_v2	AFFY HuEx 1 0 st v2 probe	311811	ppaniscus_gene_ensembl	Bonobo	3882322 ;3301013 ;2902423 ;3603954 ;3593800
affy_hugenefl	AFFY HuGeneFL probe	5131	ppaniscus_gene_ensembl	Bonobo	U27460_at ;U10439_at ;X99664_at ;U03398_at ;U60644_at
affy_hugene_1_0_st_v1	AFFY HuGene 1 0 st v1 probe	21785	ppaniscus_gene_ensembl	Bonobo	7936949 ;8003060 ;8109572 ;8064539 ;8058927
affy_hugene_2_0_st_v1	AFFY HuGene 2 0 st v1 probe	18085	ppaniscus_gene_ensembl	Bonobo	16918244 ;16869814 ;17052776 ;16802653 ;16703036
affy_primeview	AFFY PrimeView probe	36762	ppaniscus_gene_ensembl	Bonobo	11744515_a_at ;11716182_s_at ;11743164_x_at ;11735357_at ;11731558_a_at
affy_rhegene_1_0_st_v1	AFFY RheGene 1 0 st v1 probe	9110	ppaniscus_gene_ensembl	Bonobo	13586260 ;13828650 ;13673325 ;13624257 ;13751720
affy_rhegene_1_1_st_v1	AFFY RheGene 1 1 st v1 probe	9110	ppaniscus_gene_ensembl	Bonobo	13643676 ;13631912 ;13759554 ;13659752 ;13707583
affy_rhesus	AFFY Rhesus probe	9314	ppaniscus_gene_ensembl	Bonobo	MmugDNA.17538.1.S1_at ;MmugDNA.41306.1.S1_at ;Mmu.8122.1.A1_at ;MmugDNA.31361.1.S1_at ;MmugDNA.34287.1.S1_at
affy_u133_x3p	AFFY U133 X3P probe	26386	ppaniscus_gene_ensembl	Bonobo	g4505068_3p_at ;Hs2.22654.2.S1_3p_s_at ;Hs.314683.0.S1_3p_at ;238866_3p_at ;g11094326_3p_x_at
agilent_gpl17465	AGILENT GPL17465 probe	5048	ppaniscus_gene_ensembl	Bonobo	A_01_P1694826 ;A_01_P1713666 ;A_01_P1682956 ;A_01_P1685471 ;A_01_P003028
cdd	Conserved Domains ID	5483	ppaniscus_gene_ensembl	Bonobo	cd03163 ;cd12700 ;cd09248 ;cd16731 ;cd14161
hmmpanther	hmmpanther ID	22501	ppaniscus_gene_ensembl	Bonobo	PTHR15859:SF8 ;PTHR10358:SF11 ;PTHR12616 ;PTHR19865 ;PTHR12129
interpro	Interpro ID	12998	ppaniscus_gene_ensembl	Bonobo	IPR007217 ;IPR022783 ;IPR031327 ;IPR034513 ;IPR016468
ensembl_gene_id	Gene stable ID	25072	cchok1gshd_gene_ensembl	Chinese hamster CHOK1GS	ENSCGRG00001015210 ;ENSCGRG00001014261 ;ENSCGRG00001007607 ;ENSCGRG00001014870 ;ENSCGRG00001011883
ensembl_gene_id_version	Gene stable ID version	25072	cchok1gshd_gene_ensembl	Chinese hamster CHOK1GS	ENSCGRG00001012877.1 ;ENSCGRG00001011780.1 ;ENSCGRG00001005235.1 ;ENSCGRG00001011102.1 ;ENSCGRG00001012486.1
ensembl_transcript_id	Transcript stable ID	32575	cchok1gshd_gene_ensembl	Chinese hamster CHOK1GS	ENSCGRT00001010673 ;ENSCGRT00001008962 ;ENSCGRT00001032250 ;ENSCGRT00001004443 ;ENSCGRT00001014396
ensembl_transcript_id_version	Transcript stable ID version	32575	cchok1gshd_gene_ensembl	Chinese hamster CHOK1GS	ENSCGRT00001011217.1 ;ENSCGRT00001014728.1 ;ENSCGRT00001008027.1 ;ENSCGRT00001016017.1 ;ENSCGRT00001006786.1
ensembl_peptide_id	Protein stable ID	28328	cchok1gshd_gene_ensembl	Chinese hamster CHOK1GS	ENSCGRP00001021908 ;ENSCGRP00001016780 ;ENSCGRP00001011259 ;ENSCGRP00001004106 ;ENSCGRP00001000689
ensembl_peptide_id_version	Protein stable ID version	28328	cchok1gshd_gene_ensembl	Chinese hamster CHOK1GS	ENSCGRP00001021831.1 ;ENSCGRP00001016412.1 ;ENSCGRP00001006753.1 ;ENSCGRP00001014942.1 ;ENSCGRP00001022562.1
ensembl_exon_id	Exon stable ID	211313	cchok1gshd_gene_ensembl	Chinese hamster CHOK1GS	ENSCGRE00001198850 ;ENSCGRE00001208951 ;ENSCGRE00001210881 ;ENSCGRE00001001787 ;ENSCGRE00001043660
protein_id	INSDC protein ID	5887	cchok1gshd_gene_ensembl	Chinese hamster CHOK1GS	ERE76649 ;EGW14321 ;ERE74615 ;EGW07058 ;EGW09633
mgi_symbol	MGI symbol	15871	cchok1gshd_gene_ensembl	Chinese hamster CHOK1GS	Kcnc2 ;Lst1 ;Vamp7 ;Ropn1l ;Fzd2
mgi_id	MGI ID	15871	cchok1gshd_gene_ensembl	Chinese hamster CHOK1GS	MGI:2152539 ;MGI:99572 ;MGI:891989 ;MGI:1913913 ;MGI:1336882
mgi_trans_name	MGI transcript name ID	22411	cchok1gshd_gene_ensembl	Chinese hamster CHOK1GS	Paip2b-201 ;Btnl2-201 ;Lsmem1-201 ;Capn2-202 ;Use1-201
entrezgene	NCBI gene ID	15007	cchok1gshd_gene_ensembl	Chinese hamster CHOK1GS	100769210 ;100756849 ;100764592 ;100770707 ;103160087
refseq_peptide_predicted	RefSeq peptide predicted ID	40848	cchok1gshd_gene_ensembl	Chinese hamster CHOK1GS	XP_016820778 ;XP_003499705 ;XP_007652994 ;XP_003507931 ;XP_003506324
uniparc	UniParc ID	12000	cchok1gshd_gene_ensembl	Chinese hamster CHOK1GS	UPI000228D70F ;UPI00042AD192 ;UPI00022F456F ;UPI000454579B ;UPI00022F59BD
uniprotsptrembl	UniProtKB/TrEMBL ID	5093	cchok1gshd_gene_ensembl	Chinese hamster CHOK1GS	G3I8Z6 ;A0A061IM78 ;A0A061IE68 ;A0A061IQR5 ;G3GSF8
wikigene_id	WikiGene ID	15007	cchok1gshd_gene_ensembl	Chinese hamster CHOK1GS	100751248 ;100764416 ;100767661 ;100767473 ;100754189
agilent_cho2agl44v1	AGILENT CHO2agl44v1 probe	33625	cchok1gshd_gene_ensembl	Chinese hamster CHOK1GS	34580 ;2588 ;15459 ;9578 ;11924
hmmpanther	hmmpanther ID	22851	cchok1gshd_gene_ensembl	Chinese hamster CHOK1GS	PTHR11668:SF319 ;PTHR12411:SF435 ;PTHR22950:SF337 ;PTHR11056 ;PTHR12173
interpro	Interpro ID	12232	cchok1gshd_gene_ensembl	Chinese hamster CHOK1GS	IPR003545 ;IPR003128 ;IPR003788 ;IPR017432 ;IPR019167
ensembl_gene_id	Gene stable ID	26855	cporcellus_gene_ensembl	Guinea Pig	ENSCPOG00000028173 ;ENSCPOG00000009948 ;ENSCPOG00000035768 ;ENSCPOG00000031487 ;ENSCPOG00000025148
ensembl_gene_id_version	Gene stable ID version	26855	cporcellus_gene_ensembl	Guinea Pig	ENSCPOG00000009882.4 ;ENSCPOG00000035069.1 ;ENSCPOG00000000103.4 ;ENSCPOG00000003092.4 ;ENSCPOG00000024851.2
ensembl_transcript_id	Transcript stable ID	34846	cporcellus_gene_ensembl	Guinea Pig	ENSCPOT00000036968 ;ENSCPOT00000006651 ;ENSCPOT00000011974 ;ENSCPOT00000006397 ;ENSCPOT00000042793
ensembl_transcript_id_version	Transcript stable ID version	34846	cporcellus_gene_ensembl	Guinea Pig	ENSCPOT00000033728.1 ;ENSCPOT00000037513.1 ;ENSCPOT00000045586.1 ;ENSCPOT00000006156.3 ;ENSCPOT00000038217.1
ensembl_peptide_id	Protein stable ID	25583	cporcellus_gene_ensembl	Guinea Pig	ENSCPOP00000007973 ;ENSCPOP00000020036 ;ENSCPOP00000030406 ;ENSCPOP00000025365 ;ENSCPOP00000024104
ensembl_peptide_id_version	Protein stable ID version	25583	cporcellus_gene_ensembl	Guinea Pig	ENSCPOP00000004602.2 ;ENSCPOP00000032653.1 ;ENSCPOP00000009413.3 ;ENSCPOP00000008425.3 ;ENSCPOP00000024595.1
ensembl_exon_id	Exon stable ID	215856	cporcellus_gene_ensembl	Guinea Pig	ENSCPOE00000263988 ;ENSCPOE00000010763 ;ENSCPOE00000272863 ;ENSCPOE00000076573 ;ENSCPOE00000328512
embl	European Nucleotide Archive ID	6127	cporcellus_gene_ensembl	Guinea Pig	AAKN02040104 ;AAKN02037549 ;AAKN02009047 ;AAKN02052327 ;AAKN02053766
hgnc_id	HGNC ID	13919	cporcellus_gene_ensembl	Guinea Pig	HGNC:28837 ;HGNC:7640 ;HGNC:18019 ;HGNC:10254 ;HGNC:30811
hgnc_symbol	HGNC symbol	13919	cporcellus_gene_ensembl	Guinea Pig	PLCD4 ;UNC45B ;SLC9B1 ;REEP6 ;RGS17
hgnc_trans_name	HGNC transcript name ID	20387	cporcellus_gene_ensembl	Guinea Pig	SCIMP-201 ;BICD2-202 ;TRPM4-202 ;PPP1CB-201 ;STXBP5L-202
entrezgene	NCBI gene ID	14164	cporcellus_gene_ensembl	Guinea Pig	100715659 ;100726297 ;100727163 ;100718886 ;100724526
refseq_peptide_predicted	RefSeq peptide predicted ID	24496	cporcellus_gene_ensembl	Guinea Pig	XP_003473333 ;XP_005008553 ;XP_003473304 ;XP_003473293 ;XP_013006670
rnacentral	RNAcentral ID	5113	cporcellus_gene_ensembl	Guinea Pig	URS00006FF503 ;URS00006B0F71 ;URS0000A88255 ;URS0000A86E04 ;URS000066CC73
uniparc	UniParc ID	13086	cporcellus_gene_ensembl	Guinea Pig	UPI00022B5E22 ;UPI000350AECE ;UPI0003510351 ;UPI0000F652F1 ;UPI000661F790
uniprotsptrembl	UniProtKB/TrEMBL ID	15040	cporcellus_gene_ensembl	Guinea Pig	H0V103 ;H0V268 ;H0VQ64 ;H0VV30 ;A9Z0V9
wikigene_id	WikiGene ID	14164	cporcellus_gene_ensembl	Guinea Pig	100727735 ;100716873 ;100726965 ;100717734 ;100728445
agilent_arraystar	AGILENT Arraystar probe	16626	cporcellus_gene_ensembl	Guinea Pig	CUST_5275_PI429847463 ;CUST_14119_PI429847463 ;CUST_6017_PI429847463 ;CUST_21677_PI429847463 ;CUST_7298_PI429847463
agilent_wholegenome_4x44k	AGILENT WholeGenome 4x44k probe	6752	cporcellus_gene_ensembl	Guinea Pig	GT_GP1_05947 ;GT_GP1_06831 ;GT_GP1_15831 ;GT_GP1_10722 ;GT_GP1_07123
nimblegen_nimblegen_13k	NIMBLEGEN NimbleGen 13K probe	8424	cporcellus_gene_ensembl	Guinea Pig	EL937272 ;EB371029 ;EL936013 ;EB369673 ;EL936500
hmmpanther	hmmpanther ID	19480	cporcellus_gene_ensembl	Guinea Pig	PTHR10139 ;PTHR11592:SF54 ;PTHR11205:SF27 ;PTHR11829:SF257 ;PTHR22118:SF30
interpro	Interpro ID	11493	cporcellus_gene_ensembl	Guinea Pig	IPR031389 ;IPR020447 ;IPR004547 ;IPR023165 ;IPR021836
ensembl_gene_id	Gene stable ID	29776	oanatinus_gene_ensembl	Platypus	ENSOANG00000003218 ;ENSOANG00000033483 ;ENSOANG00000015573 ;ENSOANG00000013583 ;ENSOANG00000035513
ensembl_gene_id_version	Gene stable ID version	29776	oanatinus_gene_ensembl	Platypus	ENSOANG00000000301.2 ;ENSOANG00000000888.1 ;ENSOANG00000013442.2 ;ENSOANG00000004380.2 ;ENSOANG00000028096.1
ensembl_transcript_id	Transcript stable ID	32009	oanatinus_gene_ensembl	Platypus	ENSOANT00000022774 ;ENSOANT00000022497 ;ENSOANT00000011951 ;ENSOANT00000023021 ;ENSOANT00000017239
ensembl_transcript_id_version	Transcript stable ID version	32009	oanatinus_gene_ensembl	Platypus	ENSOANT00000044362.1 ;ENSOANT00000004604.2 ;ENSOANT00000020331.2 ;ENSOANT00000014174.1 ;ENSOANT00000038099.1
ensembl_peptide_id	Protein stable ID	23585	oanatinus_gene_ensembl	Platypus	ENSOANP00000021606 ;ENSOANP00000029475 ;ENSOANP00000004537 ;ENSOANP00000022543 ;ENSOANP00000010699
ensembl_peptide_id_version	Protein stable ID version	23585	oanatinus_gene_ensembl	Platypus	ENSOANP00000031353.1 ;ENSOANP00000002677.1 ;ENSOANP00000013543.1 ;ENSOANP00000029818.1 ;ENSOANP00000016083.1
ensembl_exon_id	Exon stable ID	189147	oanatinus_gene_ensembl	Platypus	ENSOANE00000077967 ;ENSOANE00000237552 ;ENSOANE00000229400 ;ENSOANE00000091843 ;ENSOANE00000224753
embl	European Nucleotide Archive ID	10742	oanatinus_gene_ensembl	Platypus	AAPN01305971 ;AAPN01129627 ;AAPN01201928 ;AAPN01301413 ;AAPN01343605
arrayexpress	Expression Atlas ID	26117	oanatinus_gene_ensembl	Platypus	ENSOANG00000012148 ;ENSOANG00000030389 ;ENSOANG00000001580 ;ENSOANG00000021910 ;ENSOANG00000012272
hgnc_id	HGNC ID	5115	oanatinus_gene_ensembl	Platypus	HGNC:28627 ;HGNC:28623 ;HGNC:18826 ;HGNC:8819 ;HGNC:25075
hgnc_symbol	HGNC symbol	5115	oanatinus_gene_ensembl	Platypus	MAGI3 ;FBXL2 ;KDM5B ;PRKAA2 ;GSTZ1
hgnc_trans_name	HGNC transcript name ID	5674	oanatinus_gene_ensembl	Platypus	CHRNB1-201 ;PCGF3-201 ;MALL-201 ;OSTM1-201 ;SERTM1-201
entrezgene	NCBI gene ID	8468	oanatinus_gene_ensembl	Platypus	100086048 ;103170596 ;100077655 ;100082367 ;100090879
refseq_peptide_predicted	RefSeq peptide predicted ID	10281	oanatinus_gene_ensembl	Platypus	XP_016082237 ;XP_001507985 ;XP_001517573 ;XP_007670255 ;XP_007669437
uniparc	UniParc ID	23521	oanatinus_gene_ensembl	Platypus	UPI0000EDFD82 ;UPI0000EDADB2 ;UPI0000EDFFD6 ;UPI000155562F ;UPI00028F3F6C
uniprotsptrembl	UniProtKB/TrEMBL ID	23508	oanatinus_gene_ensembl	Platypus	F6XLS0 ;F7DYG0 ;K7EAU1 ;F6T8M8 ;F6WZX9
wikigene_id	WikiGene ID	8468	oanatinus_gene_ensembl	Platypus	100080307 ;100091540 ;100077410 ;100076135 ;103165077
affy_platypus_exon	AFFY platypus exon probe	22776	oanatinus_gene_ensembl	Platypus	OaE_7400 ;OaE_12256 ;OaE_7417 ;OaE_29721 ;OaE_32645
interpro	Interpro ID	5878	oanatinus_gene_ensembl	Platypus	IPR016197 ;IPR027555 ;IPR009332 ;IPR015342 ;IPR012993
ensembl_gene_id	Gene stable ID	22283	mauratus_gene_ensembl	Golden Hamster	ENSMAUG00000015628 ;ENSMAUG00000010215 ;ENSMAUG00000006549 ;ENSMAUG00000004603 ;ENSMAUG00000007835
ensembl_gene_id_version	Gene stable ID version	22283	mauratus_gene_ensembl	Golden Hamster	ENSMAUG00000003419.1 ;ENSMAUG00000020061.1 ;ENSMAUG00000020701.1 ;ENSMAUG00000002846.1 ;ENSMAUG00000015971.1
ensembl_transcript_id	Transcript stable ID	29936	mauratus_gene_ensembl	Golden Hamster	ENSMAUT00000014739 ;ENSMAUT00000001650 ;ENSMAUT00000023652 ;ENSMAUT00000006508 ;ENSMAUT00000027920
ensembl_transcript_id_version	Transcript stable ID version	29936	mauratus_gene_ensembl	Golden Hamster	ENSMAUT00000001136.1 ;ENSMAUT00000012726.1 ;ENSMAUT00000029300.1 ;ENSMAUT00000026018.1 ;ENSMAUT00000024099.1
ensembl_peptide_id	Protein stable ID	25911	mauratus_gene_ensembl	Golden Hamster	ENSMAUP00000009801 ;ENSMAUP00000008376 ;ENSMAUP00000025012 ;ENSMAUP00000008962 ;ENSMAUP00000012738
ensembl_peptide_id_version	Protein stable ID version	25911	mauratus_gene_ensembl	Golden Hamster	ENSMAUP00000012970.1 ;ENSMAUP00000019356.1 ;ENSMAUP00000017816.1 ;ENSMAUP00000000171.1 ;ENSMAUP00000017657.1
ensembl_exon_id	Exon stable ID	198769	mauratus_gene_ensembl	Golden Hamster	ENSMAUE00000126479 ;ENSMAUE00000074372 ;ENSMAUE00000032088 ;ENSMAUE00000129094 ;ENSMAUE00000064020
mgi_symbol	MGI symbol	14372	mauratus_gene_ensembl	Golden Hamster	Lrp1 ;Smdt1 ;Dhx57 ;Ms4a7 ;Sacm1l
mgi_id	MGI ID	14372	mauratus_gene_ensembl	Golden Hamster	MGI:3697726 ;MGI:88399 ;MGI:1336880 ;MGI:2685071 ;MGI:1336205
mgi_trans_name	MGI transcript name ID	21142	mauratus_gene_ensembl	Golden Hamster	Lmntd2-201 ;Cd7-201 ;Tuba4a-203 ;Nav3-202 ;Vmn2r36-202
uniparc	UniParc ID	11880	mauratus_gene_ensembl	Golden Hamster	UPI00001CDF5B ;UPI0003594CEB ;UPI0003593049 ;UPI000359E3A5 ;UPI0003597795
agilent_037725_hamarrayv	AGILENT 037725 HamArrayV probe	47504	mauratus_gene_ensembl	Golden Hamster	CUST_16361_PI426687554 ;CUST_4916_PI427370424 ;CUST_62071_PI426687554 ;CUST_4637_PI427370424 ;CUST_56292_PI426903241
hmmpanther	hmmpanther ID	21319	mauratus_gene_ensembl	Golden Hamster	PTHR14281 ;PTHR12622:SF30 ;PTHR13968:SF26 ;PTHR22590 ;PTHR31514
interpro	Interpro ID	11589	mauratus_gene_ensembl	Golden Hamster	IPR003338 ;IPR029593 ;IPR034299 ;IPR004063 ;IPR028677
ensembl_gene_id	Gene stable ID	25384	mmurinus_gene_ensembl	Mouse Lemur	ENSMICG00000045158 ;ENSMICG00000013229 ;ENSMICG00000045533 ;ENSMICG00000025959 ;ENSMICG00000036115
ensembl_gene_id_version	Gene stable ID version	25384	mmurinus_gene_ensembl	Mouse Lemur	ENSMICG00000043723.1 ;ENSMICG00000044937.1 ;ENSMICG00000017737.3 ;ENSMICG00000027101.2 ;ENSMICG00000009267.3
ensembl_transcript_id	Transcript stable ID	44024	mmurinus_gene_ensembl	Mouse Lemur	ENSMICT00000067015 ;ENSMICT00000050032 ;ENSMICT00000053897 ;ENSMICT00000026771 ;ENSMICT00000069398
ensembl_transcript_id_version	Transcript stable ID version	44024	mmurinus_gene_ensembl	Mouse Lemur	ENSMICT00000038536.2 ;ENSMICT00000045319.2 ;ENSMICT00000021470.3 ;ENSMICT00000020405.3 ;ENSMICT00000050290.2
ensembl_peptide_id	Protein stable ID	36823	mmurinus_gene_ensembl	Mouse Lemur	ENSMICP00000024934 ;ENSMICP00000038801 ;ENSMICP00000030832 ;ENSMICP00000025548 ;ENSMICP00000030489
ensembl_peptide_id_version	Protein stable ID version	36823	mmurinus_gene_ensembl	Mouse Lemur	ENSMICP00000042319.1 ;ENSMICP00000023072.2 ;ENSMICP00000024293.2 ;ENSMICP00000004667.2 ;ENSMICP00000033723.2
ensembl_exon_id	Exon stable ID	234083	mmurinus_gene_ensembl	Mouse Lemur	ENSMICE00000317226 ;ENSMICE00000127431 ;ENSMICE00000042355 ;ENSMICE00000380892 ;ENSMICE00000264547
hgnc_id	HGNC ID	13570	mmurinus_gene_ensembl	Mouse Lemur	HGNC:21036 ;HGNC:8801 ;HGNC:29350 ;HGNC:25761 ;HGNC:2036
hgnc_symbol	HGNC symbol	13570	mmurinus_gene_ensembl	Mouse Lemur	IMPACT ;ZZZ3 ;GTF2A2 ;POLR3E ;GABPB2
hgnc_trans_name	HGNC transcript name ID	28884	mmurinus_gene_ensembl	Mouse Lemur	ADGRL3-206 ;SLC25A25-203 ;AMMECR1-202 ;VSIG4-202 ;MSRB2-201
entrezgene	NCBI gene ID	14403	mmurinus_gene_ensembl	Mouse Lemur	105865661 ;105875035 ;105880553 ;105881473 ;105869577
refseq_mrna_predicted	RefSeq mRNA predicted ID	16485	mmurinus_gene_ensembl	Mouse Lemur	XM_012762162 ;XM_012762004 ;XM_012759333 ;XM_012752036 ;XM_012745698
refseq_peptide_predicted	RefSeq peptide predicted ID	37207	mmurinus_gene_ensembl	Mouse Lemur	XP_012644983 ;XP_012612619 ;XP_012633639 ;XP_020138761 ;XP_012608895
rnacentral	RNAcentral ID	5952	mmurinus_gene_ensembl	Mouse Lemur	URS00006B9A40 ;URS0000A92FCF ;URS00007000D6 ;URS0000719864 ;URS0000AA95F6
uniparc	UniParc ID	20952	mmurinus_gene_ensembl	Mouse Lemur	UPI000642E702 ;UPI00098B2CAB ;UPI00085B3089 ;UPI000642E85A ;UPI00000335E8
wikigene_id	WikiGene ID	14403	mmurinus_gene_ensembl	Mouse Lemur	105857664 ;105884043 ;105862469 ;105877267 ;105880896
affy_huex_1_0_st_v2	AFFY HuEx 1 0 st v2 probe	48907	mmurinus_gene_ensembl	Mouse Lemur	3865791 ;3718706 ;3753171 ;2437345 ;2904950
cdd	Conserved Domains ID	4983	mmurinus_gene_ensembl	Mouse Lemur	cd11923 ;cd08218 ;cd15411 ;cd05881 ;cd06547
hmmpanther	hmmpanther ID	20838	mmurinus_gene_ensembl	Mouse Lemur	PTHR12309:SF16 ;PTHR24416:SF395 ;PTHR12271:SF90 ;PTHR38500 ;PTHR43766
interpro	Interpro ID	12526	mmurinus_gene_ensembl	Mouse Lemur	IPR004077 ;IPR000569 ;IPR025504 ;IPR032478 ;IPR001740
ensembl_gene_id	Gene stable ID	21265	ttruncatus_gene_ensembl	Dolphin	ENSTTRG00000003287 ;ENSTTRG00000013429 ;ENSTTRG00000006714 ;ENSTTRG00000000061 ;ENSTTRG00000023597
ensembl_gene_id_version	Gene stable ID version	21265	ttruncatus_gene_ensembl	Dolphin	ENSTTRG00000014009.1 ;ENSTTRG00000012621.1 ;ENSTTRG00000000785.1 ;ENSTTRG00000001791.1 ;ENSTTRG00000003970.1
ensembl_transcript_id	Transcript stable ID	21326	ttruncatus_gene_ensembl	Dolphin	ENSTTRT00000006698 ;ENSTTRT00000000211 ;ENSTTRT00000008909 ;ENSTTRT00000011931 ;ENSTTRT00000023819
ensembl_transcript_id_version	Transcript stable ID version	21326	ttruncatus_gene_ensembl	Dolphin	ENSTTRT00000014125.1 ;ENSTTRT00000002791.1 ;ENSTTRT00000000181.1 ;ENSTTRT00000001529.1 ;ENSTTRT00000003020.1
ensembl_peptide_id	Protein stable ID	16612	ttruncatus_gene_ensembl	Dolphin	ENSTTRP00000005327 ;ENSTTRP00000012829 ;ENSTTRP00000005270 ;ENSTTRP00000016295 ;ENSTTRP00000010829
ensembl_peptide_id_version	Protein stable ID version	16612	ttruncatus_gene_ensembl	Dolphin	ENSTTRP00000016135.1 ;ENSTTRP00000010463.1 ;ENSTTRP00000013112.1 ;ENSTTRP00000002356.1 ;ENSTTRP00000003501.1
ensembl_exon_id	Exon stable ID	220264	ttruncatus_gene_ensembl	Dolphin	ENSTTRE00000002323 ;ENSTTRE00000025206 ;ENSTTRE00000011163 ;ENSTTRE00000251075 ;ENSTTRE00000125311
ens_hs_gene	Ensembl Human Gene ID	17242	ttruncatus_gene_ensembl	Dolphin	ENSG00000151640 ;ENSG00000110675 ;ENSG00000125122 ;ENSG00000183128 ;ENSG00000175198
ens_hs_transcript	Ensembl Human Transcript ID	17242	ttruncatus_gene_ensembl	Dolphin	ENST00000371208 ;ENST00000280886 ;ENST00000305447 ;ENST00000321990 ;ENST00000283646
ens_hs_translation	Ensembl Human Translation ID	16438	ttruncatus_gene_ensembl	Dolphin	ENSP00000355064 ;ENSP00000361399 ;ENSP00000368798 ;ENSP00000365105 ;ENSP00000384230
hgnc_id	HGNC ID	12972	ttruncatus_gene_ensembl	Dolphin	HGNC:16867 ;HGNC:10827 ;HGNC:10770 ;HGNC:24103 ;HGNC:8952
hgnc_symbol	HGNC symbol	12972	ttruncatus_gene_ensembl	Dolphin	RAP1GAP ;SLC25A6 ;FAM83G ;CENPU ;LDAH
hgnc_trans_name	HGNC transcript name ID	13020	ttruncatus_gene_ensembl	Dolphin	SLC41A1-201 ;CDK15-201 ;ATXN1-201 ;POGLUT1-201 ;SPACA1-201
entrezgene	NCBI gene ID	6108	ttruncatus_gene_ensembl	Dolphin	101328105 ;101336341 ;101327107 ;101323246 ;101327667
refseq_peptide_predicted	RefSeq peptide predicted ID	6990	ttruncatus_gene_ensembl	Dolphin	XP_004318821 ;XP_004321131 ;XP_004320946 ;XP_004322017 ;XP_004314717
uniparc	UniParc ID	16580	ttruncatus_gene_ensembl	Dolphin	UPI00018B7B62 ;UPI00018B5D04 ;UPI00018B7EA3 ;UPI00018B7B82 ;UPI00018B82E9
wikigene_id	WikiGene ID	6108	ttruncatus_gene_ensembl	Dolphin	101318277 ;101328050 ;101324929 ;101335485 ;101332625
interpro	Interpro ID	5951	ttruncatus_gene_ensembl	Dolphin	IPR003925 ;IPR006195 ;IPR005329 ;IPR000406 ;IPR004062
ensembl_gene_id	Gene stable ID	19328	psinensis_gene_ensembl	Chinese softshell turtle	ENSPSIG00000002240 ;ENSPSIG00000004523 ;ENSPSIG00000017750 ;ENSPSIG00000007233 ;ENSPSIG00000017872
ensembl_gene_id_version	Gene stable ID version	19328	psinensis_gene_ensembl	Chinese softshell turtle	ENSPSIG00000005183.1 ;ENSPSIG00000014266.1 ;ENSPSIG00000004246.1 ;ENSPSIG00000008111.1 ;ENSPSIG00000004155.1
ensembl_transcript_id	Transcript stable ID	21808	psinensis_gene_ensembl	Chinese softshell turtle	ENSPSIT00000007341 ;ENSPSIT00000010416 ;ENSPSIT00000006645 ;ENSPSIT00000012144 ;ENSPSIT00000003806
ensembl_transcript_id_version	Transcript stable ID version	21808	psinensis_gene_ensembl	Chinese softshell turtle	ENSPSIT00000019266.1 ;ENSPSIT00000004229.1 ;ENSPSIT00000020619.1 ;ENSPSIT00000007899.1 ;ENSPSIT00000006080.1
ensembl_peptide_id	Protein stable ID	20670	psinensis_gene_ensembl	Chinese softshell turtle	ENSPSIP00000016616 ;ENSPSIP00000018218 ;ENSPSIP00000005875 ;ENSPSIP00000007525 ;ENSPSIP00000012583
ensembl_peptide_id_version	Protein stable ID version	20670	psinensis_gene_ensembl	Chinese softshell turtle	ENSPSIP00000012183.1 ;ENSPSIP00000011983.1 ;ENSPSIP00000014307.1 ;ENSPSIP00000009321.1 ;ENSPSIP00000002333.1
ensembl_exon_id	Exon stable ID	181192	psinensis_gene_ensembl	Chinese softshell turtle	ENSPSIEEE00000181929 ;ENSPSIE00000034512 ;ENSPSIE00000049814 ;ENSPSIE00000106239 ;ENSPSIE00000178842
embl	European Nucleotide Archive ID	58821	psinensis_gene_ensembl	Chinese softshell turtle	AGCU01204715 ;AGCU01038020 ;AGCU01025819 ;AGCU01065797 ;AGCU01163958
hgnc_id	HGNC ID	11447	psinensis_gene_ensembl	Chinese softshell turtle	HGNC:29853 ;HGNC:7763 ;HGNC:12682 ;HGNC:13753 ;HGNC:24860
hgnc_symbol	HGNC symbol	11447	psinensis_gene_ensembl	Chinese softshell turtle	XYLB ;HOXB6 ;HCFC2 ;CEBPA ;GTPBP2
hgnc_trans_name	HGNC transcript name ID	13397	psinensis_gene_ensembl	Chinese softshell turtle	RAMP3-201 ;GPR151-201 ;RAI2-201 ;ACAT1-201 ;KISS1-201
entrezgene	NCBI gene ID	9982	psinensis_gene_ensembl	Chinese softshell turtle	102451531 ;102454763 ;102458208 ;102457905 ;102448772
refseq_mrna_predicted	RefSeq mRNA predicted ID	2842	psinensis_gene_ensembl	Chinese softshell turtle	XM_006110939 ;XM_006117829 ;XM_006119746 ;XM_014581247 ;XM_006113376
refseq_peptide_predicted	RefSeq peptide predicted ID	17101	psinensis_gene_ensembl	Chinese softshell turtle	XP_006129090 ;XP_014428836 ;XP_006135458 ;XP_014432876 ;XP_014430794
uniparc	UniParc ID	18540	psinensis_gene_ensembl	Chinese softshell turtle	UPI0002938654 ;UPI0002935D1B ;UPI000293534D ;UPI0002937801 ;UPI000293693F
uniprotsptrembl	UniProtKB/TrEMBL ID	20489	psinensis_gene_ensembl	Chinese softshell turtle	K7FGF3 ;K7FFX7 ;K7FNB8 ;K7F3T9 ;K7FU99
wikigene_id	WikiGene ID	9982	psinensis_gene_ensembl	Chinese softshell turtle	102447692 ;102460028 ;102462338 ;102449971 ;102456908
interpro	Interpro ID	6299	psinensis_gene_ensembl	Chinese softshell turtle	IPR000643 ;IPR017998 ;IPR023210 ;IPR001873 ;IPR001270
ensembl_gene_id	Gene stable ID	24636	ngalili_gene_ensembl	Upper Galilee mountains blind mole rat	ENSNGAG00000005670 ;ENSNGAG00000019800 ;ENSNGAG00000001803 ;ENSNGAG00000014451 ;ENSNGAG00000013072
ensembl_gene_id_version	Gene stable ID version	24636	ngalili_gene_ensembl	Upper Galilee mountains blind mole rat	ENSNGAG00000013240.1 ;ENSNGAG00000020045.1 ;ENSNGAG00000020278.1 ;ENSNGAG00000019749.1 ;ENSNGAG00000020361.1
ensembl_transcript_id	Transcript stable ID	32861	ngalili_gene_ensembl	Upper Galilee mountains blind mole rat	ENSNGAT00000010379 ;ENSNGAT00000026863 ;ENSNGAT00000000407 ;ENSNGAT00000021995 ;ENSNGAT00000019384
ensembl_transcript_id_version	Transcript stable ID version	32861	ngalili_gene_ensembl	Upper Galilee mountains blind mole rat	ENSNGAT00000029014.1 ;ENSNGAT00000004038.1 ;ENSNGAT00000011519.1 ;ENSNGAT00000019588.1 ;ENSNGAT00000019712.1
ensembl_peptide_id	Protein stable ID	26873	ngalili_gene_ensembl	Upper Galilee mountains blind mole rat	ENSNGAP00000012300 ;ENSNGAP00000004088 ;ENSNGAP00000013504 ;ENSNGAP00000013803 ;ENSNGAP00000026000
ensembl_peptide_id_version	Protein stable ID version	26873	ngalili_gene_ensembl	Upper Galilee mountains blind mole rat	ENSNGAP00000016759.1 ;ENSNGAP00000015407.1 ;ENSNGAP00000002210.1 ;ENSNGAP00000020186.1 ;ENSNGAP00000014987.1
ensembl_exon_id	Exon stable ID	209815	ngalili_gene_ensembl	Upper Galilee mountains blind mole rat	ENSNGAE00000092682 ;ENSNGAE00000113189 ;ENSNGAE00000037158 ;ENSNGAE00000092018 ;ENSNGAE00000166168
mgi_symbol	MGI symbol	13911	ngalili_gene_ensembl	Upper Galilee mountains blind mole rat	St8sia2 ;Timm8a1 ;Polr1e ;Krt16 ;Odf3l1
mgi_id	MGI ID	13911	ngalili_gene_ensembl	Upper Galilee mountains blind mole rat	MGI:2686934 ;MGI:1921385 ;MGI:98364 ;MGI:1916380 ;MGI:3607779
mgi_trans_name	MGI transcript name ID	20975	ngalili_gene_ensembl	Upper Galilee mountains blind mole rat	Ankrd27-201 ;Lrrc31-201 ;Stra6l-201 ;Jpt2-201 ;2310033P09Rik-202
uniparc	UniParc ID	11852	ngalili_gene_ensembl	Upper Galilee mountains blind mole rat	UPI0004ED1BC8 ;UPI0004ED486E ;UPI0004ECFED8 ;UPI0004ED1C8E ;UPI0004ED1820
agilent_agilent_8x15k	AGILENT Agilent 8x15K probe	9395	ngalili_gene_ensembl	Upper Galilee mountains blind mole rat	CUST_4824_PI427302862y ;CUST_6414_PI427302862y ;CUST_15054_PI427302862y ;CUST_4510_PI427302862y ;CUST_19502_PI427302862y
hmmpanther	hmmpanther ID	21434	ngalili_gene_ensembl	Upper Galilee mountains blind mole rat	PTHR42884:SF16 ;PTHR16073:SF11 ;PTHR11848:SF194 ;PTHR12422:SF8 ;PTHR12107:SF11
interpro	Interpro ID	11831	ngalili_gene_ensembl	Upper Galilee mountains blind mole rat	IPR028825 ;IPR029679 ;IPR006019 ;IPR030781 ;IPR030499
ensembl_gene_id	Gene stable ID	32057	mfuro_gene_ensembl	Ferret	ENSMPUG00000016236 ;ENSMPUG00000031030 ;ENSMPUG00000003140 ;ENSMPUG00000006580 ;ENSMPUG00000005628
ensembl_gene_id_version	Gene stable ID version	32057	mfuro_gene_ensembl	Ferret	ENSMPUG00000024160.1 ;ENSMPUG00000011258.1 ;ENSMPUG00000013611.1 ;ENSMPUG00000012993.1 ;ENSMPUG00000000666.1
ensembl_transcript_id	Transcript stable ID	33567	mfuro_gene_ensembl	Ferret	ENSMPUT00000033547 ;ENSMPUT00000016882 ;ENSMPUT00000009222 ;ENSMPUT00000017684 ;ENSMPUT00000015560
ensembl_transcript_id_version	Transcript stable ID version	33567	mfuro_gene_ensembl	Ferret	ENSMPUT00000007385.1 ;ENSMPUT00000014699.1 ;ENSMPUT00000005934.1 ;ENSMPUT00000021694.1 ;ENSMPUT00000015881.1
ensembl_peptide_id	Protein stable ID	20063	mfuro_gene_ensembl	Ferret	ENSMPUP00000003431 ;ENSMPUP00000004364 ;ENSMPUP00000006340 ;ENSMPUP00000011135 ;ENSMPUP00000007530
ensembl_peptide_id_version	Protein stable ID version	20063	mfuro_gene_ensembl	Ferret	ENSMPUP00000017347.1 ;ENSMPUP00000000685.1 ;ENSMPUP00000018385.1 ;ENSMPUP00000001718.1 ;ENSMPUP00000018464.1
ensembl_exon_id	Exon stable ID	221154	mfuro_gene_ensembl	Ferret	ENSMPUE00000060006 ;ENSMPUE00000103728 ;ENSMPUE00000168335 ;ENSMPUE00000086948 ;ENSMPUE00000102409
embl	European Nucleotide Archive ID	41144	mfuro_gene_ensembl	Ferret	AEYP01060227 ;AEYP01085913 ;AEYP01047646 ;AEYP01035593 ;AEYP01066854
hgnc_id	HGNC ID	14085	mfuro_gene_ensembl	Ferret	HGNC:10061 ;HGNC:3297 ;HGNC:17493 ;HGNC:25707 ;HGNC:28871
hgnc_symbol	HGNC symbol	14085	mfuro_gene_ensembl	Ferret	RBM11 ;WDFY4 ;TGFB3 ;SLC46A1 ;ABAT
hgnc_trans_name	HGNC transcript name ID	14178	mfuro_gene_ensembl	Ferret	OOEP-201 ;DMAP1-201 ;DCN-201 ;RUFY3-201 ;VPS53-201
entrezgene	NCBI gene ID	13931	mfuro_gene_ensembl	Ferret	101672049 ;101681911 ;101679490 ;101672988 ;101670442
refseq_mrna_predicted	RefSeq mRNA predicted ID	3431	mfuro_gene_ensembl	Ferret	XM_004751125 ;XM_013048755 ;XM_013057527 ;XM_004747947 ;XM_004765973
refseq_peptide_predicted	RefSeq peptide predicted ID	27298	mfuro_gene_ensembl	Ferret	XP_004765356 ;XP_004738394 ;XP_004743629 ;XP_004770532 ;XP_004758385
uniparc	UniParc ID	20037	mfuro_gene_ensembl	Ferret	UPI00029336D2 ;UPI00029310FA ;UPI000292FE70 ;UPI000293213D ;UPI000292FC64
uniprotsptrembl	UniProtKB/TrEMBL ID	20037	mfuro_gene_ensembl	Ferret	M3Z8V4 ;M3Y5R3 ;M3YFK5 ;M3YKE6 ;M3Y2D4
wikigene_id	WikiGene ID	13931	mfuro_gene_ensembl	Ferret	101684477 ;101685017 ;101672550 ;101672004 ;101680192
interpro	Interpro ID	6637	mfuro_gene_ensembl	Ferret	IPR002915 ;IPR001915 ;IPR022662 ;IPR007858 ;IPR013649
ensembl_gene_id	Gene stable ID	27088	oniloticus_gene_ensembl	Tilapia	ENSONIG00000021985 ;ENSONIG00000002939 ;ENSONIG00000002579 ;ENSONIG00000015919 ;ENSONIG00000012263
ensembl_gene_id_version	Gene stable ID version	27088	oniloticus_gene_ensembl	Tilapia	ENSONIG00000001117.1 ;ENSONIG00000022040.1 ;ENSONIG00000012122.1 ;ENSONIG00000016820.1 ;ENSONIG00000003664.1
ensembl_transcript_id	Transcript stable ID	33243	oniloticus_gene_ensembl	Tilapia	ENSONIT00000002811 ;ENSONIT00000032082 ;ENSONIT00000010110 ;ENSONIT00000005738 ;ENSONIT00000030914
ensembl_transcript_id_version	Transcript stable ID version	33243	oniloticus_gene_ensembl	Tilapia	ENSONIT00000014843.1 ;ENSONIT00000026577.1 ;ENSONIT00000008048.1 ;ENSONIT00000026402.1 ;ENSONIT00000031652.1
ensembl_peptide_id	Protein stable ID	26764	oniloticus_gene_ensembl	Tilapia	ENSONIP00000022912 ;ENSONIP00000025655 ;ENSONIP00000026052 ;ENSONIP00000024533 ;ENSONIP00000002608
ensembl_peptide_id_version	Protein stable ID version	26764	oniloticus_gene_ensembl	Tilapia	ENSONIP00000000692.1 ;ENSONIP00000000121.1 ;ENSONIP00000011170.1 ;ENSONIP00000009423.1 ;ENSONIP00000010788.1
ensembl_exon_id	Exon stable ID	281673	oniloticus_gene_ensembl	Tilapia	ENSONIE00000105253 ;ENSONIE00000082008 ;ENSONIE00000116591 ;ENSONIE00000077427 ;ENSONIE00000136090
embl	European Nucleotide Archive ID	26011	oniloticus_gene_ensembl	Tilapia	AERX01031265 ;AERX01063420 ;AERX01047811 ;AERX01000884 ;AERX01062210
entrezgene	NCBI gene ID	15525	oniloticus_gene_ensembl	Tilapia	100702179 ;100706474 ;102076630 ;100701694 ;100690610
refseq_mrna_predicted	RefSeq mRNA predicted ID	3599	oniloticus_gene_ensembl	Tilapia	XM_005452937 ;XM_005456530 ;XM_013277390 ;XM_003441026 ;XM_013277498
refseq_peptide_predicted	RefSeq peptide predicted ID	25661	oniloticus_gene_ensembl	Tilapia	XP_005449951 ;XP_005454944 ;XP_005470130 ;XP_005471458 ;XP_003440973
uniparc	UniParc ID	26727	oniloticus_gene_ensembl	Tilapia	UPI00025FA39B ;UPI00025F8C5F ;UPI00022B44D8 ;UPI00025F9B4D ;UPI00022B1DCF
uniprotsptrembl	UniProtKB/TrEMBL ID	26723	oniloticus_gene_ensembl	Tilapia	I3KX05 ;I3KII0 ;I3JUQ6 ;I3JLT9 ;I3JF31
wikigene_id	WikiGene ID	15525	oniloticus_gene_ensembl	Tilapia	100692117 ;100699513 ;100697898 ;100699379 ;100711418
zfin_id_id	ZFIN ID	12852	oniloticus_gene_ensembl	Tilapia	ZDB-GENE-061013-752 ;ZDB-GENE-040426-691 ;ZDB-GENE-060421-7652 ;ZDB-GENE-041010-221 ;ZDB-GENE-040801-125
zfin_id_symbol	ZFIN symbol	12852	oniloticus_gene_ensembl	Tilapia	gyg2 ;si:dkey-238d18.7 ;intu ;strn3 ;hmx3a
zfin_id_trans_name	ZFIN transcript name ID	16213	oniloticus_gene_ensembl	Tilapia	paqr7b-201 ;ccdc130-202 ;cdk7-201 ;wfikkn1-201 ;cbr1 (1 of many)-202
interpro	Interpro ID	6213	oniloticus_gene_ensembl	Tilapia	IPR002719 ;IPR010918 ;IPR007282 ;IPR004539 ;IPR019535
ensembl_gene_id	Gene stable ID	15195	vpacos_gene_ensembl	Alpaca	ENSVPAG00000009680 ;ENSVPAG00000010622 ;ENSVPAG00000016291 ;ENSVPAG00000008314 ;ENSVPAG00000007800
ensembl_gene_id_version	Gene stable ID version	15195	vpacos_gene_ensembl	Alpaca	ENSVPAG00000005811.1 ;ENSVPAG00000009584.1 ;ENSVPAG00000000535.1 ;ENSVPAG00000007887.1 ;ENSVPAG00000006792.1
ensembl_transcript_id	Transcript stable ID	15236	vpacos_gene_ensembl	Alpaca	ENSVPAT00000007534 ;ENSVPAT00000005120 ;ENSVPAT00000006487 ;ENSVPAT00000009144 ;ENSVPAT00000005701
ensembl_transcript_id_version	Transcript stable ID version	15236	vpacos_gene_ensembl	Alpaca	ENSVPAT00000009551.1 ;ENSVPAT00000011096.1 ;ENSVPAT00000012588.1 ;ENSVPAT00000006492.1 ;ENSVPAT00000001248.1
ensembl_peptide_id	Protein stable ID	11807	vpacos_gene_ensembl	Alpaca	ENSVPAP00000007723 ;ENSVPAP00000003790 ;ENSVPAP00000010491 ;ENSVPAP00000007393 ;ENSVPAP00000010253
ensembl_peptide_id_version	Protein stable ID version	11807	vpacos_gene_ensembl	Alpaca	ENSVPAP00000000198.1 ;ENSVPAP00000002065.1 ;ENSVPAP00000007884.1 ;ENSVPAP00000011107.1 ;ENSVPAP00000011083.1
ensembl_exon_id	Exon stable ID	153882	vpacos_gene_ensembl	Alpaca	ENSVPAE00000036040 ;ENSVPAE00000030855 ;ENSVPAE00000065786 ;ENSVPAE00000119529 ;ENSVPAE00000176683
ens_hs_gene	Ensembl Human Gene ID	12168	vpacos_gene_ensembl	Alpaca	ENSG00000134330 ;ENSG00000144410 ;ENSG00000007216 ;ENSG00000203785 ;ENSG00000182670
ens_hs_transcript	Ensembl Human Transcript ID	12168	vpacos_gene_ensembl	Alpaca	ENST00000223127 ;ENST00000302273 ;ENST00000270776 ;ENST00000366481 ;ENST00000403263
ens_hs_translation	Ensembl Human Translation ID	11502	vpacos_gene_ensembl	Alpaca	ENSP00000265306 ;ENSP00000259400 ;ENSP00000356761 ;ENSP00000364140 ;ENSP00000278715
hgnc_id	HGNC ID	7177	vpacos_gene_ensembl	Alpaca	HGNC:3015 ;HGNC:3606 ;HGNC:9751 ;HGNC:11051 ;HGNC:3556
hgnc_symbol	HGNC symbol	7177	vpacos_gene_ensembl	Alpaca	DDHD1 ;CASP8AP2 ;BUD13 ;DCLRE1A ;UPF3B
hgnc_trans_name	HGNC transcript name ID	7201	vpacos_gene_ensembl	Alpaca	CARNMT1-201 ;KPNA4-201 ;HPRT1-201 ;SPP2-201 ;SSSCA1-201
entrezgene	NCBI gene ID	3036	vpacos_gene_ensembl	Alpaca	102538836 ;102536935 ;102540045 ;102532431 ;102527224
refseq_peptide_predicted	RefSeq peptide predicted ID	4520	vpacos_gene_ensembl	Alpaca	XP_015099170 ;XP_015104087 ;XP_015102623 ;XP_015099586 ;XP_006203022
uniparc	UniParc ID	11782	vpacos_gene_ensembl	Alpaca	UPI00018BC513 ;UPI00018BEE07 ;UPI00018BCC2F ;UPI00018BDA39 ;UPI00018BD24D
wikigene_id	WikiGene ID	3036	vpacos_gene_ensembl	Alpaca	102545767 ;102536982 ;102539381 ;102531705 ;102536780
interpro	Interpro ID	4768	vpacos_gene_ensembl	Alpaca	IPR002048 ;IPR003146 ;IPR006141 ;IPR016179 ;IPR015525
ensembl_gene_id	Gene stable ID	32747	hmale_gene_ensembl	Naked mole-rat male	ENSHGLG00100000781 ;ENSHGLG00100021409 ;ENSHGLG00100009953 ;ENSHGLG00100010216 ;ENSHGLG00100026309
ensembl_gene_id_version	Gene stable ID version	32747	hmale_gene_ensembl	Naked mole-rat male	ENSHGLG00100011846.1 ;ENSHGLG00100012287.1 ;ENSHGLG00100001232.1 ;ENSHGLG00100023277.1 ;ENSHGLG00100014822.1
ensembl_transcript_id	Transcript stable ID	41841	hmale_gene_ensembl	Naked mole-rat male	ENSHGLT00100020033 ;ENSHGLT00100006135 ;ENSHGLT00100000633 ;ENSHGLT00100004333 ;ENSHGLT00100001509
ensembl_transcript_id_version	Transcript stable ID version	41841	hmale_gene_ensembl	Naked mole-rat male	ENSHGLT00100035566.1 ;ENSHGLT00100021539.1 ;ENSHGLT00100006926.1 ;ENSHGLT00100040781.1 ;ENSHGLT00100007838.1
ensembl_peptide_id	Protein stable ID	28100	hmale_gene_ensembl	Naked mole-rat male	ENSHGLP00100019087 ;ENSHGLP00100017464 ;ENSHGLP00100014654 ;ENSHGLP00100017300 ;ENSHGLP00100009469
ensembl_peptide_id_version	Protein stable ID version	28100	hmale_gene_ensembl	Naked mole-rat male	ENSHGLP00100004492.1 ;ENSHGLP00100003482.1 ;ENSHGLP00100005801.1 ;ENSHGLP00100006743.1 ;ENSHGLP00100004938.1
ensembl_exon_id	Exon stable ID	231474	hmale_gene_ensembl	Naked mole-rat male	ENSHGLE00100229441 ;ENSHGLE00100144034 ;ENSHGLE00100205338 ;ENSHGLE00100096015 ;ENSHGLE00100034232
embl	European Nucleotide Archive ID	5076	hmale_gene_ensembl	Naked mole-rat male	GEBF01005758 ;GEBF01007146 ;GEBF01005140 ;GEBF01005410 ;GEBF01002958
hgnc_id	HGNC ID	11369	hmale_gene_ensembl	Naked mole-rat male	HGNC:24662 ;HGNC:10907 ;HGNC:3315 ;HGNC:14341 ;HGNC:21018
hgnc_symbol	HGNC symbol	11369	hmale_gene_ensembl	Naked mole-rat male	F8 ;INS ;TRAPPC12 ;MYO18B ;SMARCAL1
hgnc_trans_name	HGNC transcript name ID	16431	hmale_gene_ensembl	Naked mole-rat male	PPM1B-201 ;MKL2-202 ;AQP3-201 ;DUSP13-203 ;SCD5-201
protein_id	INSDC protein ID	9107	hmale_gene_ensembl	Naked mole-rat male	JAO01592 ;JAN96575 ;EHB07503 ;EHB13388 ;EHB12899
uniparc	UniParc ID	10984	hmale_gene_ensembl	Naked mole-rat male	UPI00034FECC3 ;UPI000237050E ;UPI00034F5079 ;UPI000236FCCB ;UPI00034F9E10
uniprot_gn_trans_name	UniProt transcript name ID	4878	hmale_gene_ensembl	Naked mole-rat male	PNMAL1-201 ;PLA2G4A-203 ;PLEKHB2-202 ;ARPP21-204 ;SLC15A2-202
uniprot_gn	UniProtKB Gene Name ID	3314	hmale_gene_ensembl	Naked mole-rat male	A0A0P6JSX9 ;G5BGI4 ;G5AYR4 ;G5CAZ7 ;A0A0P6J3Z8
uniprotsptrembl	UniProtKB/TrEMBL ID	7153	hmale_gene_ensembl	Naked mole-rat male	G5CAW1 ;A0A0P6JHD2 ;A0A0P6JER5 ;G5AZX6 ;G5B782
hmmpanther	hmmpanther ID	20105	hmale_gene_ensembl	Naked mole-rat male	PTHR10336:SF122 ;PTHR36461:SF2 ;PTHR22572:SF126 ;PTHR37351 ;PTHR23019
interpro	Interpro ID	11438	hmale_gene_ensembl	Naked mole-rat male	IPR013600 ;IPR003290 ;IPR016560 ;IPR000266 ;IPR027150
ensembl_gene_id	Gene stable ID	26079	etelfairi_gene_ensembl	Lesser hedgehog tenrec	ENSETEG00000008928 ;ENSETEG00000020861 ;ENSETEG00000002790 ;ENSETEG00000002773 ;ENSETEG00000007869
ensembl_gene_id_version	Gene stable ID version	26079	etelfairi_gene_ensembl	Lesser hedgehog tenrec	ENSETEG00000003602.1 ;ENSETEG00000017252.1 ;ENSETEG00000015672.1 ;ENSETEG00000001438.1 ;ENSETEG00000012483.1
ensembl_transcript_id	Transcript stable ID	26079	etelfairi_gene_ensembl	Lesser hedgehog tenrec	ENSETET00000020131 ;ENSETET00000008563 ;ENSETET00000019097 ;ENSETET00000014555 ;ENSETET00000008265
ensembl_transcript_id_version	Transcript stable ID version	26079	etelfairi_gene_ensembl	Lesser hedgehog tenrec	ENSETET00000000462.1 ;ENSETET00000001951.1 ;ENSETET00000001306.1 ;ENSETET00000016267.1 ;ENSETET00000019302.1
ensembl_peptide_id	Protein stable ID	16576	etelfairi_gene_ensembl	Lesser hedgehog tenrec	ENSETEP00000007843 ;ENSETEP00000004952 ;ENSETEP00000007306 ;ENSETEP00000008257 ;ENSETEP00000010133
ensembl_peptide_id_version	Protein stable ID version	16576	etelfairi_gene_ensembl	Lesser hedgehog tenrec	ENSETEP00000009352.1 ;ENSETEP00000010405.1 ;ENSETEP00000014724.1 ;ENSETEP00000014950.1 ;ENSETEP00000012525.1
ensembl_exon_id	Exon stable ID	257171	etelfairi_gene_ensembl	Lesser hedgehog tenrec	ENSETEE00000105474 ;ENSETEE00000012513 ;ENSETEE00000032482 ;ENSETEE00000024228 ;ENSETEE00000067610
ens_hs_gene	Ensembl Human Gene ID	16127	etelfairi_gene_ensembl	Lesser hedgehog tenrec	ENSG00000111641 ;ENSG00000100156 ;ENSG00000111332 ;ENSG00000167004 ;ENSG00000173926
ens_hs_transcript	Ensembl Human Transcript ID	16127	etelfairi_gene_ensembl	Lesser hedgehog tenrec	ENST00000358966 ;ENST00000264233 ;ENST00000327979 ;ENST00000310581 ;ENST00000369689
ens_hs_translation	Ensembl Human Translation ID	15022	etelfairi_gene_ensembl	Lesser hedgehog tenrec	ENSP00000371099 ;ENSP00000370870 ;ENSP00000317872 ;ENSP00000016913 ;ENSP00000243326
hgnc_id	HGNC ID	7774	etelfairi_gene_ensembl	Lesser hedgehog tenrec	HGNC:24825 ;HGNC:25967 ;HGNC:9470 ;HGNC:2746 ;HGNC:3687
hgnc_symbol	HGNC symbol	7774	etelfairi_gene_ensembl	Lesser hedgehog tenrec	RHOBTB2 ;WDR53 ;COG6 ;F13A1 ;ARL13B
hgnc_trans_name	HGNC transcript name ID	7774	etelfairi_gene_ensembl	Lesser hedgehog tenrec	PGM3-201 ;MAPK14-201 ;XPO4-201 ;RHBDF1-201 ;RABGGTB-201
entrezgene	NCBI gene ID	2924	etelfairi_gene_ensembl	Lesser hedgehog tenrec	101659682 ;101654994 ;101661192 ;101662499 ;101654080
refseq_peptide_predicted	RefSeq peptide predicted ID	3165	etelfairi_gene_ensembl	Lesser hedgehog tenrec	XP_004704511 ;XP_004710465 ;XP_004696822 ;XP_004696301 ;XP_004696311
rnacentral	RNAcentral ID	2913	etelfairi_gene_ensembl	Lesser hedgehog tenrec	URS000091C909 ;URS000094AA78 ;URS0000937F86 ;URS0000993ED1 ;URS00009195F5
uniparc	UniParc ID	16547	etelfairi_gene_ensembl	Lesser hedgehog tenrec	UPI0000E41B94 ;UPI0000E40343 ;UPI0000E41A11 ;UPI0000E41F8B ;UPI0000E43313
wikigene_id	WikiGene ID	2924	etelfairi_gene_ensembl	Lesser hedgehog tenrec	101640583 ;101654751 ;101641055 ;101646295 ;101661197
interpro	Interpro ID	4792	etelfairi_gene_ensembl	Lesser hedgehog tenrec	IPR023409 ;IPR001909 ;IPR010011 ;IPR027246 ;IPR024958
ensembl_gene_id	Gene stable ID	23262	amelanoleuca_gene_ensembl	Panda	ENSAMEG00000002618 ;ENSAMEG00000008523 ;ENSAMEG00000013729 ;ENSAMEG00000008370 ;ENSAMEG00000022588
ensembl_gene_id_version	Gene stable ID version	23262	amelanoleuca_gene_ensembl	Panda	ENSAMEG00000016945.1 ;ENSAMEG00000004383.1 ;ENSAMEG00000013563.1 ;ENSAMEG00000013336.1 ;ENSAMEG00000014049.1
ensembl_transcript_id	Transcript stable ID	25055	amelanoleuca_gene_ensembl	Panda	ENSAMET00000014929 ;ENSAMET00000015135 ;ENSAMET00000006510 ;ENSAMET00000021112 ;ENSAMET00000007284
ensembl_transcript_id_version	Transcript stable ID version	25055	amelanoleuca_gene_ensembl	Panda	ENSAMET00000016982.1 ;ENSAMET00000022097.1 ;ENSAMET00000003066.1 ;ENSAMET00000008992.1 ;ENSAMET00000022634.1
ensembl_peptide_id	Protein stable ID	21137	amelanoleuca_gene_ensembl	Panda	ENSAMEP00000009943 ;ENSAMEP00000010316 ;ENSAMEP00000013370 ;ENSAMEP00000018136 ;ENSAMEP00000009529
ensembl_peptide_id_version	Protein stable ID version	21137	amelanoleuca_gene_ensembl	Panda	ENSAMEP00000014276.1 ;ENSAMEP00000018457.1 ;ENSAMEP00000007125.1 ;ENSAMEP00000014122.1 ;ENSAMEP00000008748.1
ensembl_exon_id	Exon stable ID	201784	amelanoleuca_gene_ensembl	Panda	ENSAMEE00000051376 ;ENSAMEE00000104947 ;ENSAMEE00000113369 ;ENSAMEE00000078672 ;ENSAMEE00000128849
embl	European Nucleotide Archive ID	39815	amelanoleuca_gene_ensembl	Panda	ACTA01011273 ;ACTA01049216 ;ACTA01089638 ;GL194015 ;ACTA01171347
hgnc_id	HGNC ID	13594	amelanoleuca_gene_ensembl	Panda	HGNC:12976 ;HGNC:24153 ;HGNC:126 ;HGNC:4877 ;HGNC:25662
hgnc_symbol	HGNC symbol	13594	amelanoleuca_gene_ensembl	Panda	CCDC57 ;ARSG ;OR12D3 ;F5 ;PDIA2
hgnc_trans_name	HGNC transcript name ID	14827	amelanoleuca_gene_ensembl	Panda	NID2-201 ;LRRC34-201 ;SYT3-201 ;GORASP2-201 ;TRIM46-201
protein_id	INSDC protein ID	3442	amelanoleuca_gene_ensembl	Panda	EFB18641 ;EFB24675 ;EFB25991 ;EFB21012 ;EFB24539
entrezgene	NCBI gene ID	13414	amelanoleuca_gene_ensembl	Panda	100470081 ;100477257 ;100470302 ;100477745 ;100475634
refseq_peptide_predicted	RefSeq peptide predicted ID	19308	amelanoleuca_gene_ensembl	Panda	XP_011235403 ;XP_011231970 ;XP_011215180 ;XP_011220108 ;XP_011231295
uniparc	UniParc ID	21098	amelanoleuca_gene_ensembl	Panda	UPI0001F17A4C ;UPI0001DE9DA5 ;UPI0001C0FEA4 ;UPI0001F19D6D ;UPI0001F176D3
uniprot_gn	UniProtKB Gene Name ID	3206	amelanoleuca_gene_ensembl	Panda	D2HJ04 ;D2I1Q2 ;D2I171 ;D2HA64 ;D2HNQ4
uniprotsptrembl	UniProtKB/TrEMBL ID	21072	amelanoleuca_gene_ensembl	Panda	G1MJC1 ;G1MDL8 ;G1L8K6 ;G1LZ87 ;D2HAK5
wikigene_id	WikiGene ID	13414	amelanoleuca_gene_ensembl	Panda	100464523 ;100469745 ;100470573 ;100475532 ;100470962
interpro	Interpro ID	5132	amelanoleuca_gene_ensembl	Panda	IPR011531 ;IPR001635 ;IPR007945 ;IPR005900 ;IPR008274
ensembl_gene_id	Gene stable ID	28443	pabelii_gene_ensembl	Orangutan	ENSPPYG00000027014 ;ENSPPYG00000007447 ;ENSPPYG00000024767 ;ENSPPYG00000010478 ;ENSPPYG00000019380
ensembl_gene_id_version	Gene stable ID version	28443	pabelii_gene_ensembl	Orangutan	ENSPPYG00000012753.1 ;ENSPPYG00000000667.2 ;ENSPPYG00000024722.1 ;ENSPPYG00000014032.1 ;ENSPPYG00000012685.2
ensembl_transcript_id	Transcript stable ID	29447	pabelii_gene_ensembl	Orangutan	ENSPPYT00000010073 ;ENSPPYT00000011422 ;ENSPPYT00000023357 ;ENSPPYT00000017260 ;ENSPPYT00000028941
ensembl_transcript_id_version	Transcript stable ID version	29447	pabelii_gene_ensembl	Orangutan	ENSPPYT00000032819.1 ;ENSPPYT00000010841.1 ;ENSPPYT00000012267.2 ;ENSPPYT00000014158.1 ;ENSPPYT00000013773.1
ensembl_peptide_id	Protein stable ID	21415	pabelii_gene_ensembl	Orangutan	ENSPPYP00000000383 ;ENSPPYP00000001152 ;ENSPPYP00000005276 ;ENSPPYP00000003110 ;ENSPPYP00000005834
ensembl_peptide_id_version	Protein stable ID version	21415	pabelii_gene_ensembl	Orangutan	ENSPPYP00000001352.1 ;ENSPPYP00000011931.2 ;ENSPPYP00000014180.1 ;ENSPPYP00000001701.2 ;ENSPPYP00000017676.2
ensembl_exon_id	Exon stable ID	213472	pabelii_gene_ensembl	Orangutan	ENSPPYE00000044668 ;ENSPPYE00000132203 ;ENSPPYE00000052598 ;ENSPPYE00000073920 ;ENSPPYE00000089136
embl	European Nucleotide Archive ID	74590	pabelii_gene_ensembl	Orangutan	ABGA01258329 ;ABGA01213729 ;ABGA01337410 ;ABGA01265409 ;ABGA01238048
arrayexpress	Expression Atlas ID	28443	pabelii_gene_ensembl	Orangutan	ENSPPYG00000029622 ;ENSPPYG00000012487 ;ENSPPYG00000029000 ;ENSPPYG00000007911 ;ENSPPYG00000002863
hgnc_id	HGNC ID	12056	pabelii_gene_ensembl	Orangutan	HGNC:3824 ;HGNC:9864 ;HGNC:14934 ;HGNC:11502 ;HGNC:3330
hgnc_symbol	HGNC symbol	12056	pabelii_gene_ensembl	Orangutan	SAMD10 ;SLC5A11 ;CCNB3 ;PSME2 ;CDC25C
hgnc_trans_name	HGNC transcript name ID	12700	pabelii_gene_ensembl	Orangutan	TSSK3-201 ;PCDHB8-201 ;KIF2B-201 ;AGPAT5-201 ;ANKRD45-202
entrezgene	NCBI gene ID	13008	pabelii_gene_ensembl	Orangutan	100172474 ;100456811 ;100451425 ;100172100 ;100458000
refseq_mrna_predicted	RefSeq mRNA predicted ID	4656	pabelii_gene_ensembl	Orangutan	XM_009244269 ;XM_003776533 ;XM_002809183 ;XM_009252213 ;XM_002813215
refseq_peptide_predicted	RefSeq peptide predicted ID	17570	pabelii_gene_ensembl	Orangutan	XP_002831045 ;XP_002818104 ;XP_009245531 ;XP_002816683 ;XP_002822365
rnacentral	RNAcentral ID	4123	pabelii_gene_ensembl	Orangutan	URS0000690553 ;URS0000691729 ;URS000068D35B ;URS00004F628C ;URS00006AC984
uniparc	UniParc ID	21216	pabelii_gene_ensembl	Orangutan	UPI000273D989 ;UPI0001D5F68D ;UPI0001D5F52D ;UPI0002269A7B ;UPI000226C14A
uniprotsptrembl	UniProtKB/TrEMBL ID	20675	pabelii_gene_ensembl	Orangutan	H2PML7 ;H2PJQ2 ;H2NB56 ;H2P3V0 ;H2NUB3
wikigene_id	WikiGene ID	13008	pabelii_gene_ensembl	Orangutan	100431375 ;100459720 ;100440296 ;100454199 ;100455375
interpro	Interpro ID	6763	pabelii_gene_ensembl	Orangutan	IPR009142 ;IPR002060 ;IPR014936 ;IPR022352 ;IPR003350
ensembl_gene_id	Gene stable ID	32883	rnorvegicus_gene_ensembl	Rat	ENSRNOG00000059577 ;ENSRNOG00000024085 ;ENSRNOG00000040213 ;ENSRNOG00000041554 ;ENSRNOG00000019046
ensembl_gene_id_version	Gene stable ID version	32883	rnorvegicus_gene_ensembl	Rat	ENSRNOG00000022681.5 ;ENSRNOG00000059275.1 ;ENSRNOG00000009088.7 ;ENSRNOG00000006895.6 ;ENSRNOG00000025823.4
ensembl_transcript_id	Transcript stable ID	41078	rnorvegicus_gene_ensembl	Rat	ENSRNOT00000078046 ;ENSRNOT00000056498 ;ENSRNOT00000001826 ;ENSRNOT00000007927 ;ENSRNOT00000092819
ensembl_transcript_id_version	Transcript stable ID version	41078	rnorvegicus_gene_ensembl	Rat	ENSRNOT00000029537.4 ;ENSRNOT00000002223.8 ;ENSRNOT00000005872.3 ;ENSRNOT00000046215.5 ;ENSRNOT00000038830.5
ensembl_peptide_id	Protein stable ID	29108	rnorvegicus_gene_ensembl	Rat	ENSRNOP00000003492 ;ENSRNOP00000070381 ;ENSRNOP00000073239 ;ENSRNOP00000021660 ;ENSRNOP00000015537
ensembl_peptide_id_version	Protein stable ID version	29108	rnorvegicus_gene_ensembl	Rat	ENSRNOP00000022249.7 ;ENSRNOP00000071789.1 ;ENSRNOP00000000212.6 ;ENSRNOP00000068769.1 ;ENSRNOP00000065881.2
ensembl_exon_id	Exon stable ID	247678	rnorvegicus_gene_ensembl	Rat	ENSRNOE00000274923 ;ENSRNOE00000466404 ;ENSRNOE00000165922 ;ENSRNOE00000331513 ;ENSRNOE00000208421
clone_based_ensembl_gene	Clone-based (Ensembl) gene ID	6545	rnorvegicus_gene_ensembl	Rat	AABR07017617.1 ;AABR07071335.1 ;AABR07056811.1 ;AABR07063299.1 ;AABR07001592.2
clone_based_ensembl_transcript	Clone-based (Ensembl) transcript ID	6776	rnorvegicus_gene_ensembl	Rat	AABR07066529.1-201 ;AABR07033234.1-201 ;AABR07017626.1-201 ;AABR07032385.1-201 ;AABR07017681.1-201
embl	European Nucleotide Archive ID	32705	rnorvegicus_gene_ensembl	Rat	AABR07072752 ;AABR07024925 ;BC085354 ;AABR07058299 ;BC079086
arrayexpress	Expression Atlas ID	32883	rnorvegicus_gene_ensembl	Rat	ENSRNOG00000053488 ;ENSRNOG00000059625 ;ENSRNOG00000053328 ;ENSRNOG00000022804 ;ENSRNOG00000054046
protein_id	INSDC protein ID	21885	rnorvegicus_gene_ensembl	Rat	AAH61824 ;AAH99076 ;BAA90774 ;BAA75254 ;EDM09783
entrezgene	NCBI gene ID	19420	rnorvegicus_gene_ensembl	Rat	303443 ;686103 ;690777 ;498145 ;103692138
refseq_mrna	RefSeq mRNA ID	17741	rnorvegicus_gene_ensembl	Rat	NM_022271 ;NM_030995 ;NM_001039099 ;NM_001127539 ;NM_001109580
refseq_mrna_predicted	RefSeq mRNA predicted ID	30623	rnorvegicus_gene_ensembl	Rat	XM_006235005 ;XM_001076355 ;XM_008773104 ;XM_008762016 ;XM_008770762
refseq_peptide	RefSeq peptide ID	17308	rnorvegicus_gene_ensembl	Rat	NP_001000173 ;NP_001037720 ;NP_596913 ;NP_113742 ;NP_001000703
refseq_peptide_predicted	RefSeq peptide predicted ID	35826	rnorvegicus_gene_ensembl	Rat	XP_017458976 ;XP_017447533 ;XP_017453954 ;XP_008769828 ;XP_017453483
rgd_symbol	RGD symbol	21574	rnorvegicus_gene_ensembl	Rat	Klk11 ;LOC100360117 ;RGD1562431 ;Nmd3 ;Cubn
rgd_id	RGD ID	21574	rnorvegicus_gene_ensembl	Rat	1595906 ;620141 ;2712 ;708417 ;6499688
rgd_trans_name	RGD transcript name ID	29214	rnorvegicus_gene_ensembl	Rat	Hcn1-201 ;Ccdc40-201 ;Actb-201 ;Zfp839-201 ;Kat6b-201
unigene	UniGene ID	12614	rnorvegicus_gene_ensembl	Rat	Rn.25358 ;Rn.143976 ;Rn.1412 ;Rn.31789 ;Rn.229885
uniparc	UniParc ID	27036	rnorvegicus_gene_ensembl	Rat	UPI00001CC889 ;UPI00062E1E21 ;UPI000017F49E ;UPI00062E157B ;UPI0004F4BF17
uniprot_gn	UniProtKB Gene Name ID	13749	rnorvegicus_gene_ensembl	Rat	Q792Q4 ;B5DFL0 ;D4A8X5 ;Q6IG08 ;Q4V8D6
uniprotswissprot	UniProtKB/Swiss-Prot ID	4974	rnorvegicus_gene_ensembl	Rat	Q7TNI4 ;Q63639 ;P12020 ;Q66H52 ;P56745
uniprotsptrembl	UniProtKB/TrEMBL ID	22001	rnorvegicus_gene_ensembl	Rat	D4A5H6 ;A0A0G2K400 ;A0A0G2KA97 ;D3ZYJ3 ;A0A0G2K4U8
wikigene_id	WikiGene ID	19420	rnorvegicus_gene_ensembl	Rat	304731 ;314393 ;309071 ;364706 ;300083
affy_rae230a	AFFY RAE230A probe	11782	rnorvegicus_gene_ensembl	Rat	1373290_at ;1367808_at ;1390511_at ;1376638_at ;1370195_at
affy_rae230b	AFFY RAE230B probe	6634	rnorvegicus_gene_ensembl	Rat	1384979_at ;1384303_s_at ;1397856_at ;1377945_at ;1381086_at
affy_raex_1_0_st_v1	AFFY RaEx 1 0 st v1 probe	280113	rnorvegicus_gene_ensembl	Rat	5843217 ;5972136 ;6036480 ;6566143 ;5643283
affy_ragene_1_0_st_v1	AFFY RaGene 1 0 st v1 probe	23567	rnorvegicus_gene_ensembl	Rat	10730389 ;10911250 ;10764538 ;10857452 ;10846331
affy_ragene_2_1_st_v1	AFFY RaGene 2 1 st v1 probe	25751	rnorvegicus_gene_ensembl	Rat	17810223 ;17691166 ;17775229 ;17883071 ;17819882
affy_rat230_2	AFFY Rat230 2 probe	18319	rnorvegicus_gene_ensembl	Rat	1397834_at ;1375276_at ;1370457_at ;1391800_at ;1378975_at
affy_rg_u34a	AFFY RG U34A probe	6736	rnorvegicus_gene_ensembl	Rat	rc_AA800221_at ;rc_AA799832_at ;rc_AA900380_at ;U07619_at ;D38380_at
affy_rg_u34b	AFFY RG U34B probe	4390	rnorvegicus_gene_ensembl	Rat	rc_AI011382_s_at ;rc_AA851029_at ;rc_AI044838_at ;rc_AI044868_at ;rc_AI045831_at
affy_rg_u34c	AFFY RG U34C probe	4756	rnorvegicus_gene_ensembl	Rat	rc_AA859330_at ;rc_AI145095_at ;rc_AI232272_at ;rc_AI176607_at ;rc_AI172447_at
agilent_sureprint_g3_ge_8x60k	AGILENT SurePrint G3 GE 8x60k probe	22010	rnorvegicus_gene_ensembl	Rat	A_64_P153576 ;A_64_P055527 ;A_64_P110415 ;A_42_P797558 ;A_42_P748004
agilent_wholegenome_4x44k_v1	AGILENT WholeGenome 4x44k v1 probe	21923	rnorvegicus_gene_ensembl	Rat	A_44_P338137 ;A_43_P10725 ;A_44_P372674 ;A_44_P186317 ;A_44_P380992
agilent_wholegenome_4x44k_v3	AGILENT WholeGenome 4x44k v3 probe	22010	rnorvegicus_gene_ensembl	Rat	A_44_P500694 ;A_64_P156730 ;A_64_P069957 ;A_64_P076540 ;A_42_P572848
codelink_codelink	CODELINK CODELINK probe	17389	rnorvegicus_gene_ensembl	Rat	GE15903 ;GE19899 ;GE1198533 ;GE1241228 ;GE1304901
illumina_ratref_12_v1	ILLUMINA RatRef 12 V1 probe	16171	rnorvegicus_gene_ensembl	Rat	ILMN_1359803 ;ILMN_1372734 ;ILMN_1362331 ;ILMN_1358397 ;ILMN_1363223
phalanx_onearray	PHALANX OneArray probe	19762	rnorvegicus_gene_ensembl	Rat	PH_rn_0022888 ;PH_rn_0018330 ;PH_rn_0008389 ;PH_rn_0008608 ;PH_rn_0023113
hmmpanther	hmmpanther ID	21820	rnorvegicus_gene_ensembl	Rat	PTHR10510:SF6 ;PTHR24115:SF323 ;PTHR13624:SF3 ;PTHR24166:SF23 ;PTHR10630
interpro	Interpro ID	12040	rnorvegicus_gene_ensembl	Rat	IPR028425 ;IPR027319 ;IPR032832 ;IPR015476 ;IPR028643
ensembl_gene_id	Gene stable ID	24881	ggallus_gene_ensembl	Chicken	ENSGALG00000008394 ;ENSGALG00000045761 ;ENSGALG00000002937 ;ENSGALG00000033365 ;ENSGALG00000046398
ensembl_gene_id_version	Gene stable ID version	24881	ggallus_gene_ensembl	Chicken	ENSGALG00000029264.1 ;ENSGALG00000038918.1 ;ENSGALG00000035085.1 ;ENSGALG00000016975.2 ;ENSGALG00000042839.2
ensembl_transcript_id	Transcript stable ID	38118	ggallus_gene_ensembl	Chicken	ENSGALT00000051677 ;ENSGALT00000026965 ;ENSGALT00000052792 ;ENSGALT00000073836 ;ENSGALT00000028609
ensembl_transcript_id_version	Transcript stable ID version	38118	ggallus_gene_ensembl	Chicken	ENSGALT00000047822.1 ;ENSGALT00000061315.2 ;ENSGALT00000043859.1 ;ENSGALT00000050267.1 ;ENSGALT00000035315.1
ensembl_peptide_id	Protein stable ID	30253	ggallus_gene_ensembl	Chicken	ENSGALP00000001689 ;ENSGALP00000055501 ;ENSGALP00000054860 ;ENSGALP00000060968 ;ENSGALP00000056887
ensembl_peptide_id_version	Protein stable ID version	30253	ggallus_gene_ensembl	Chicken	ENSGALP00000019015.3 ;ENSGALP00000058364.1 ;ENSGALP00000060883.1 ;ENSGALP00000048620.1 ;ENSGALP00000061220.1
ensembl_exon_id	Exon stable ID	221569	ggallus_gene_ensembl	Chicken	ENSGALE00000356878 ;ENSGALE00000383807 ;ENSGALE00000368159 ;ENSGALE00000359442 ;ENSGALE00000326258
embl	European Nucleotide Archive ID	7095	ggallus_gene_ensembl	Chicken	KC847727 ;KC847853 ;AADN03003553 ;AF017645 ;AY380825
arrayexpress	Expression Atlas ID	24881	ggallus_gene_ensembl	Chicken	ENSGALG00000008741 ;ENSGALG00000046226 ;ENSGALG00000025389 ;ENSGALG00000042605 ;ENSGALG00000034126
hgnc_id	HGNC ID	10359	ggallus_gene_ensembl	Chicken	HGNC:23339 ;HGNC:8890 ;HGNC:42693 ;HGNC:9898 ;HGNC:26036
hgnc_symbol	HGNC symbol	10359	ggallus_gene_ensembl	Chicken	PRELP ;MPZL2 ;ZNF143 ;CABIN1 ;C13orf42
hgnc_trans_name	HGNC transcript name ID	18239	ggallus_gene_ensembl	Chicken	GINS2-201 ;ARHGAP31-201 ;TPBG-201 ;RIMBP2-202 ;WAPL-202
protein_id	INSDC protein ID	4142	ggallus_gene_ensembl	Chicken	AJD80408 ;CAA28954 ;ABE97926 ;CAG32434 ;BAQ02387
entrezgene	NCBI gene ID	13097	ggallus_gene_ensembl	Chicken	395435 ;769242 ;420137 ;415515 ;427257
refseq_mrna	RefSeq mRNA ID	5988	ggallus_gene_ensembl	Chicken	NM_001030805 ;NM_205160 ;NM_001171768 ;NM_001277896 ;NM_001031340
refseq_mrna_predicted	RefSeq mRNA predicted ID	24063	ggallus_gene_ensembl	Chicken	XM_015279439 ;XM_004945134 ;XM_015280329 ;XM_421694 ;XM_015277269
refseq_peptide	RefSeq peptide ID	6036	ggallus_gene_ensembl	Chicken	NP_001038098 ;NP_001182051 ;NP_001026193 ;NP_001008471 ;NP_001006345
refseq_peptide_predicted	RefSeq peptide predicted ID	26007	ggallus_gene_ensembl	Chicken	XP_015128407 ;XP_004947159 ;XP_015140851 ;XP_004939698 ;XP_004944169
unigene	UniGene ID	4601	ggallus_gene_ensembl	Chicken	Gga.22181 ;Gga.8489 ;Gga.1928 ;Gga.11965 ;Gga.5385
uniparc	UniParc ID	12857	ggallus_gene_ensembl	Chicken	UPI0000E80A65 ;UPI0000E81559 ;UPI00003ADCAD ;UPI0000ECC51E ;UPI00000FC170
uniprotsptrembl	UniProtKB/TrEMBL ID	11812	ggallus_gene_ensembl	Chicken	F1P5E8 ;E1C046 ;F1NCB1 ;E1C7M7 ;R4GIN8
wikigene_id	WikiGene ID	13097	ggallus_gene_ensembl	Chicken	428388 ;421566 ;425052 ;423477 ;420932
affy_chicken	AFFY Chicken probe	21095	ggallus_gene_ensembl	Chicken	Gga.8332.1.S1_at ;GgaAffx.10030.1.S1_at ;Gga.12556.2.S1_a_at ;Gga.16723.1.S1_at ;GgaAffx.22986.1.S1_s_at
agilent_059389_chicken_ge_8x60k	AGILENT 059389 Chicken GE 8X60k probe	27388	ggallus_gene_ensembl	Chicken	GT_A_87_P284013 ;GT_A_87_P097666 ;GT_A_87_P281028 ;GT_A_87_P307038 ;GT_A_87_P201413
interpro	Interpro ID	10855	ggallus_gene_ensembl	Chicken	IPR014772 ;IPR015063 ;IPR029734 ;IPR006162 ;IPR000155
ensembl_gene_id	Gene stable ID	20459	olatipes_gene_ensembl	Medaka	ENSORLG00000017314 ;ENSORLG00000017199 ;ENSORLG00000012930 ;ENSORLG00000009289 ;ENSORLG00000010010
ensembl_gene_id_version	Gene stable ID version	20459	olatipes_gene_ensembl	Medaka	ENSORLG00000009225.1 ;ENSORLG00000019682.1 ;ENSORLG00000012608.1 ;ENSORLG00000014277.1 ;ENSORLG00000014144.1
ensembl_transcript_id	Transcript stable ID	25434	olatipes_gene_ensembl	Medaka	ENSORLT00000000538 ;ENSORLT00000025601 ;ENSORLT00000012448 ;ENSORLT00000015825 ;ENSORLT00000004103
ensembl_transcript_id_version	Transcript stable ID version	25434	olatipes_gene_ensembl	Medaka	ENSORLT00000018832.1 ;ENSORLT00000022118.1 ;ENSORLT00000014081.1 ;ENSORLT00000014283.1 ;ENSORLT00000007660.1
ensembl_peptide_id	Protein stable ID	24675	olatipes_gene_ensembl	Medaka	ENSORLP00000003840 ;ENSORLP00000021888 ;ENSORLP00000020916 ;ENSORLP00000022808 ;ENSORLP00000019475
ensembl_peptide_id_version	Protein stable ID version	24675	olatipes_gene_ensembl	Medaka	ENSORLP00000012024.1 ;ENSORLP00000004398.1 ;ENSORLP00000011914.1 ;ENSORLP00000022696.1 ;ENSORLP00000002394.1
ensembl_exon_id	Exon stable ID	220075	olatipes_gene_ensembl	Medaka	ENSORLE00000225410 ;ENSORLE00000086954 ;ENSORLE00000155217 ;ENSORLE00000015381 ;ENSORLE00000030324
embl	European Nucleotide Archive ID	38484	olatipes_gene_ensembl	Medaka	BAAF04046375 ;BAAF04076340 ;BAAF04089639 ;BAAF04087332 ;BAAF04041712
entrezgene	NCBI gene ID	10398	olatipes_gene_ensembl	Medaka	101157862 ;101157554 ;101163735 ;101155430 ;805434
refseq_peptide_predicted	RefSeq peptide predicted ID	13896	olatipes_gene_ensembl	Medaka	XP_011488081 ;XP_004070497 ;XP_004084681 ;XP_004071149 ;XP_011477987
uniparc	UniParc ID	24574	olatipes_gene_ensembl	Medaka	UPI0000E9FFA0 ;UPI0000EA035F ;UPI0000E9EB4B ;UPI0000E9D62A ;UPI0000E9BF62
uniprotsptrembl	UniProtKB/TrEMBL ID	24554	olatipes_gene_ensembl	Medaka	H2L8G3 ;H2LLN4 ;H2LQ33 ;H2L3J8 ;H2MS37
wikigene_id	WikiGene ID	10398	olatipes_gene_ensembl	Medaka	101170601 ;101174846 ;101165943 ;105355691 ;101174897
zfin_id_id	ZFIN ID	11355	olatipes_gene_ensembl	Medaka	ZDB-GENE-070424-86 ;ZDB-GENE-021231-1 ;ZDB-GENE-041010-144 ;ZDB-GENE-040808-7 ;ZDB-GENE-990415-270
zfin_id_symbol	ZFIN symbol	11355	olatipes_gene_ensembl	Medaka	hspa4l ;mapta ;dync1li1 ;myo19 ;bin1a
zfin_id_trans_name	ZFIN transcript name ID	14670	olatipes_gene_ensembl	Medaka	chic2-201 ;kdelr2a-201 ;rnd2-201 ;plekhh2-201 ;ash1l-201
interpro	Interpro ID	5015	olatipes_gene_ensembl	Medaka	IPR000654 ;IPR020189 ;IPR013732 ;IPR003351 ;IPR005850
ensembl_gene_id	Gene stable ID	28104	rbieti_gene_ensembl	Black snub-nosed monkey	ENSRBIG00000009458 ;ENSRBIG00000017155 ;ENSRBIG00000043844 ;ENSRBIG00000019633 ;ENSRBIG00000028638
ensembl_gene_id_version	Gene stable ID version	28104	rbieti_gene_ensembl	Black snub-nosed monkey	ENSRBIG00000016122.1 ;ENSRBIG00000029237.1 ;ENSRBIG00000033209.1 ;ENSRBIG00000021273.1 ;ENSRBIG00000024323.1
ensembl_transcript_id	Transcript stable ID	50868	rbieti_gene_ensembl	Black snub-nosed monkey	ENSRBIT00000036774 ;ENSRBIT00000066663 ;ENSRBIT00000054496 ;ENSRBIT00000063830 ;ENSRBIT00000033911
ensembl_transcript_id_version	Transcript stable ID version	50868	rbieti_gene_ensembl	Black snub-nosed monkey	ENSRBIT00000028683.1 ;ENSRBIT00000021603.1 ;ENSRBIT00000060522.1 ;ENSRBIT00000057797.1 ;ENSRBIT00000007131.1
ensembl_peptide_id	Protein stable ID	43731	rbieti_gene_ensembl	Black snub-nosed monkey	ENSRBIP00000032032 ;ENSRBIP00000016400 ;ENSRBIP00000029121 ;ENSRBIP00000005314 ;ENSRBIP00000016747
ensembl_peptide_id_version	Protein stable ID version	43731	rbieti_gene_ensembl	Black snub-nosed monkey	ENSRBIP00000018352.1 ;ENSRBIP00000029243.1 ;ENSRBIP00000039484.1 ;ENSRBIP00000010236.1 ;ENSRBIP00000014100.1
ensembl_exon_id	Exon stable ID	252594	rbieti_gene_ensembl	Black snub-nosed monkey	ENSRBIE00000106016 ;ENSRBIE00000070944 ;ENSRBIE00000061914 ;ENSRBIE00000047542 ;ENSRBIE00000083708
hgnc_id	HGNC ID	12023	rbieti_gene_ensembl	Black snub-nosed monkey	HGNC:9449 ;HGNC:12567 ;HGNC:12585 ;HGNC:8556 ;HGNC:5258
hgnc_symbol	HGNC symbol	12023	rbieti_gene_ensembl	Black snub-nosed monkey	ERMAP ;LDHB ;SPEF1 ;COLGALT2 ;TPCN1
hgnc_trans_name	HGNC transcript name ID	27581	rbieti_gene_ensembl	Black snub-nosed monkey	GBF1-201 ;PTCH1-201 ;PNN-201 ;FAM205C-201 ;SERPING1-202
entrezgene	NCBI gene ID	14474	rbieti_gene_ensembl	Black snub-nosed monkey	108512115 ;108531206 ;108518709 ;108520341 ;108529542
refseq_mrna_predicted	RefSeq mRNA predicted ID	15338	rbieti_gene_ensembl	Black snub-nosed monkey	XM_017878282 ;XM_017873909 ;XM_017894171 ;XM_017870781 ;XM_017851739
refseq_peptide_predicted	RefSeq peptide predicted ID	32942	rbieti_gene_ensembl	Black snub-nosed monkey	XP_017749805 ;XP_017706200 ;XP_017711306 ;XP_017734454 ;XP_017731869
uniparc	UniParc ID	16159	rbieti_gene_ensembl	Black snub-nosed monkey	UPI00083C5D83 ;UPI00083C2F2A ;UPI000533592B ;UPI0005334384 ;UPI00001313D9
wikigene_id	WikiGene ID	14474	rbieti_gene_ensembl	Black snub-nosed monkey	108515374 ;108519658 ;108514357 ;108515261 ;108532495
affy_hg_u133a	AFFY HG U133A probe	5116	rbieti_gene_ensembl	Black snub-nosed monkey	204233_s_at ;37586_at ;209868_s_at ;204371_s_at ;209988_s_at
affy_hg_u133a_2	AFFY HG U133A 2 probe	5116	rbieti_gene_ensembl	Black snub-nosed monkey	212264_s_at ;203000_at ;218929_at ;214224_s_at ;202777_at
affy_hg_u133_plus_2	AFFY HG U133 Plus 2 probe	7742	rbieti_gene_ensembl	Black snub-nosed monkey	1555343_at ;217766_s_at ;208959_s_at ;204992_s_at ;215918_s_at
affy_hg_u95a	AFFY HG U95A probe	3536	rbieti_gene_ensembl	Black snub-nosed monkey	41715_at ;34981_at ;32313_at ;33378_at ;39739_at
affy_hg_u95av2	AFFY HG U95Av2 probe	3528	rbieti_gene_ensembl	Black snub-nosed monkey	40211_at ;33799_at ;34216_at ;34811_at ;39746_at
affy_hta_2_0	AFFY HTA 2 0 probe	4232	rbieti_gene_ensembl	Black snub-nosed monkey	TC01004598.hg ;TC16001794.hg ;18671902 ;TC12000535.hg ;18670384
affy_huex_1_0_st_v2	AFFY HuEx 1 0 st v2 probe	174478	rbieti_gene_ensembl	Black snub-nosed monkey	3621393 ;3360778 ;3410447 ;2548989 ;3472401
affy_hugene_1_0_st_v1	AFFY HuGene 1 0 st v1 probe	6583	rbieti_gene_ensembl	Black snub-nosed monkey	8179205 ;8021496 ;7962930 ;8062041 ;8168418
affy_hugene_2_0_st_v1	AFFY HuGene 2 0 st v1 probe	3702	rbieti_gene_ensembl	Black snub-nosed monkey	16793423 ;17077760 ;17124008 ;17106933 ;16919638
affy_primeview	AFFY PrimeView probe	12748	rbieti_gene_ensembl	Black snub-nosed monkey	11745161_x_at ;11726792_a_at ;11729239_x_at ;11753109_a_at ;11719802_a_at
affy_rhegene_1_0_st_v1	AFFY RheGene 1 0 st v1 probe	17213	rbieti_gene_ensembl	Black snub-nosed monkey	13676699 ;13834644 ;13741921 ;13738906 ;13598008
affy_rhegene_1_1_st_v1	AFFY RheGene 1 1 st v1 probe	17213	rbieti_gene_ensembl	Black snub-nosed monkey	13749476 ;13791204 ;13768750 ;13806281 ;13763800
affy_rhesus	AFFY Rhesus probe	17845	rbieti_gene_ensembl	Black snub-nosed monkey	MmuSTS.361.1.A1_at ;MmugDNA.7993.1.S1_at ;MmugDNA.22346.1.S1_at ;MmugDNA.28006.1.S1_at ;MmugDNA.5658.1.S1_at
affy_u133_x3p	AFFY U133 X3P probe	8388	rbieti_gene_ensembl	Black snub-nosed monkey	Hs.106204.0.S1_3p_a_at ;Hs2.94810.3.S1_3p_s_at ;Hs.245710.2.S1_3p_a_at ;g4502498_3p_at ;Hs.40782.0.A1_3p_x_at
agilent_gpl17465	AGILENT GPL17465 probe	9496	rbieti_gene_ensembl	Black snub-nosed monkey	A_01_P1763531 ;A_01_P1727331 ;A_01_P1681426 ;A_01_P1732931 ;A_01_P018495
nimblegen_gpl13762	NIMBLEGEN GPL13762 probe	5112	rbieti_gene_ensembl	Black snub-nosed monkey	9068_004673_cyno_0m0S ;2803_002078_cyno_0m0S ;91252_001128225_cyno_0m0 ;24140_177434_cyno ;1838_183360_cyno_0m0
nimblegen_gpl21301	NIMBLEGEN GPL21301 probe	5157	rbieti_gene_ensembl	Black snub-nosed monkey	DNAH11_003777 ;TMEM8C_001080483 ;ASCC3_006828 ;WDR11_018117 ;CCDC38_182496
cdd	Conserved Domains ID	5201	rbieti_gene_ensembl	Black snub-nosed monkey	cd16802 ;cd15364 ;cd13183 ;cd07704 ;cd01788
hmmpanther	hmmpanther ID	22146	rbieti_gene_ensembl	Black snub-nosed monkey	PTHR11337:SF17 ;PTHR23511:SF15 ;PTHR32341:SF15 ;PTHR15312 ;PTHR33487
interpro	Interpro ID	12903	rbieti_gene_ensembl	Black snub-nosed monkey	IPR032352 ;IPR029129 ;IPR003100 ;IPR028318 ;IPR018437
ensembl_gene_id	Gene stable ID	32323	cjacchus_gene_ensembl	Marmoset	ENSCJAG00000018387 ;ENSCJAG00000027249 ;ENSCJAG00000020637 ;ENSCJAG00000026739 ;ENSCJAG00000001675
ensembl_gene_id_version	Gene stable ID version	32323	cjacchus_gene_ensembl	Marmoset	ENSCJAG00000014247.2 ;ENSCJAG00000022689.1 ;ENSCJAG00000028676.1 ;ENSCJAG00000009538.2 ;ENSCJAG00000008145.3
ensembl_transcript_id	Transcript stable ID	55116	cjacchus_gene_ensembl	Marmoset	ENSCJAT00000037995 ;ENSCJAT00000051694 ;ENSCJAT00000051102 ;ENSCJAT00000047426 ;ENSCJAT00000024849
ensembl_transcript_id_version	Transcript stable ID version	55116	cjacchus_gene_ensembl	Marmoset	ENSCJAT00000053522.1 ;ENSCJAT00000056679.1 ;ENSCJAT00000061235.1 ;ENSCJAT00000042062.1 ;ENSCJAT00000000200.2
ensembl_peptide_id	Protein stable ID	43772	cjacchus_gene_ensembl	Marmoset	ENSCJAP00000003445 ;ENSCJAP00000042560 ;ENSCJAP00000019220 ;ENSCJAP00000035439 ;ENSCJAP00000012320
ensembl_peptide_id_version	Protein stable ID version	43772	cjacchus_gene_ensembl	Marmoset	ENSCJAP00000014532.2 ;ENSCJAP00000021447.2 ;ENSCJAP00000026290.2 ;ENSCJAP00000039464.1 ;ENSCJAP00000001130.2
ensembl_exon_id	Exon stable ID	313429	cjacchus_gene_ensembl	Marmoset	ENSCJAE00000190005 ;ENSCJAE00000219235 ;ENSCJAE00000309179 ;ENSCJAE00000142832 ;ENSCJAE00000333243
embl	European Nucleotide Archive ID	86287	cjacchus_gene_ensembl	Marmoset	GAMP01010237 ;ACFV01068570 ;ACFV01140614 ;ACFV01008195 ;ACFV01171756
hgnc_id	HGNC ID	14779	cjacchus_gene_ensembl	Marmoset	HGNC:17304 ;HGNC:15468 ;HGNC:27843 ;HGNC:20 ;HGNC:29422
hgnc_symbol	HGNC symbol	14779	cjacchus_gene_ensembl	Marmoset	ST3GAL3 ;RBBP6 ;CNTNAP5 ;LRRC34 ;IL10RA
hgnc_trans_name	HGNC transcript name ID	34474	cjacchus_gene_ensembl	Marmoset	TSPO-201 ;PLA2R1-202 ;NPR1-202 ;C1QL4-201 ;E2F1-201
protein_id	INSDC protein ID	23327	cjacchus_gene_ensembl	Marmoset	JAB11192 ;JAB21641 ;JAB46475 ;JAB04416 ;JAB18605
entrezgene	NCBI gene ID	14568	cjacchus_gene_ensembl	Marmoset	100398783 ;100410470 ;100401726 ;100403729 ;100411192
refseq_mrna_predicted	RefSeq mRNA predicted ID	8147	cjacchus_gene_ensembl	Marmoset	XM_009008927 ;XM_008985119 ;XM_008983831 ;XM_002807889 ;XM_002807591
refseq_peptide_predicted	RefSeq peptide predicted ID	27669	cjacchus_gene_ensembl	Marmoset	XP_017830380 ;XP_009001337 ;XP_002746685 ;XP_017827789 ;XP_017825182
rnacentral	RNAcentral ID	5018	cjacchus_gene_ensembl	Marmoset	URS000070D0F5 ;URS00006EF3E0 ;URS000064BE14 ;URS00006D354E ;URS00006ABC83
uniparc	UniParc ID	41963	cjacchus_gene_ensembl	Marmoset	UPI0001D3DA86 ;UPI0001CA04E1 ;UPI0001D3DE15 ;UPI0001C9E8A8 ;UPI000057A417
uniprot_gn	UniProtKB Gene Name ID	6201	cjacchus_gene_ensembl	Marmoset	F7HZE3 ;F7GEZ4 ;F6TIZ6 ;F7E9T5 ;F6QFV8
uniprotsptrembl	UniProtKB/TrEMBL ID	41935	cjacchus_gene_ensembl	Marmoset	F6YG18 ;F7D3A9 ;F7IRI7 ;F7IMH3 ;F6YKX5
wikigene_id	WikiGene ID	14568	cjacchus_gene_ensembl	Marmoset	100394713 ;100386887 ;100411721 ;100412837 ;100413719
interpro	Interpro ID	5187	cjacchus_gene_ensembl	Marmoset	IPR001608 ;IPR001355 ;IPR007269 ;IPR001638 ;IPR004600
ensembl_gene_id	Gene stable ID	24921	csyrichta_gene_ensembl	Tarsier	ENSTSYG00000020493 ;ENSTSYG00000008651 ;ENSTSYG00000032611 ;ENSTSYG00000034262 ;ENSTSYG00000025866
ensembl_gene_id_version	Gene stable ID version	24921	csyrichta_gene_ensembl	Tarsier	ENSTSYG00000000015.2 ;ENSTSYG00000007257.2 ;ENSTSYG00000035935.1 ;ENSTSYG00000028829.1 ;ENSTSYG00000004768.2
ensembl_transcript_id	Transcript stable ID	38314	csyrichta_gene_ensembl	Tarsier	ENSTSYT00000042291 ;ENSTSYT00000043200 ;ENSTSYT00000011977 ;ENSTSYT00000004604 ;ENSTSYT00000000595
ensembl_transcript_id_version	Transcript stable ID version	38314	csyrichta_gene_ensembl	Tarsier	ENSTSYT00000049751.1 ;ENSTSYT00000049262.1 ;ENSTSYT00000008309.2 ;ENSTSYT00000034388.1 ;ENSTSYT00000020319.2
ensembl_peptide_id	Protein stable ID	31792	csyrichta_gene_ensembl	Tarsier	ENSTSYP00000013195 ;ENSTSYP00000034742 ;ENSTSYP00000000762 ;ENSTSYP00000005222 ;ENSTSYP00000032947
ensembl_peptide_id_version	Protein stable ID version	31792	csyrichta_gene_ensembl	Tarsier	ENSTSYP00000027509.1 ;ENSTSYP00000024971.1 ;ENSTSYP00000017936.1 ;ENSTSYP00000000636.2 ;ENSTSYP00000012781.2
ensembl_exon_id	Exon stable ID	210992	csyrichta_gene_ensembl	Tarsier	ENSTSYE00000125876 ;ENSTSYE00000318215 ;ENSTSYE00000286129 ;ENSTSYE00000248454 ;ENSTSYE00000042421
hgnc_id	HGNC ID	4336	csyrichta_gene_ensembl	Tarsier	HGNC:29029 ;HGNC:34397 ;HGNC:24265 ;HGNC:39433 ;HGNC:29171
hgnc_symbol	HGNC symbol	4336	csyrichta_gene_ensembl	Tarsier	CYC1 ;HSF2 ;NELFCD ;SBSN ;VSIG10L2
hgnc_trans_name	HGNC transcript name ID	7625	csyrichta_gene_ensembl	Tarsier	RUVBL2-203 ;BTBD1-201 ;OLFM4-201 ;ANKRD54-202 ;TBC1D32-201
entrezgene	NCBI gene ID	11889	csyrichta_gene_ensembl	Tarsier	103273527 ;103253164 ;103252838 ;103268194 ;103252035
refseq_mrna_predicted	RefSeq mRNA predicted ID	11577	csyrichta_gene_ensembl	Tarsier	XM_008063439 ;XM_008062914 ;XM_008069370 ;XM_008059978 ;XM_021718879
refseq_peptide_predicted	RefSeq peptide predicted ID	20635	csyrichta_gene_ensembl	Tarsier	XP_008054244 ;XP_008065912 ;XP_021564754 ;XP_021570422 ;XP_021564021
rnacentral	RNAcentral ID	3212	csyrichta_gene_ensembl	Tarsier	URS0000AAD808 ;URS000091443F ;URS0000922C6D ;URS0000984531 ;URS0000A8F466
uniparc	UniParc ID	10817	csyrichta_gene_ensembl	Tarsier	UPI00046B4A0F ;UPI00046B1223 ;UPI00046B5604 ;UPI00046B5949 ;UPI00046B27D9
uniprot_gn_trans_name	UniProt transcript name ID	13838	csyrichta_gene_ensembl	Tarsier	ZSCAN20-202 ;SLC9A4-201 ;CENPT-201 ;DOCK9-206 ;RBP2-201
uniprot_gn	UniProtKB Gene Name ID	8844	csyrichta_gene_ensembl	Tarsier	A0A1U7SR85 ;A0A1U7V5K2 ;A0A1U7U7J4 ;A0A1U7TDX2 ;A0A1U7STJ4
uniprotsptrembl	UniProtKB/TrEMBL ID	8836	csyrichta_gene_ensembl	Tarsier	A0A1U7UIL9 ;A0A1U7UQ91 ;A0A1U7THM2 ;A0A1U7TPR6 ;A0A1U7UNE3
wikigene_id	WikiGene ID	11889	csyrichta_gene_ensembl	Tarsier	103263607 ;103275358 ;103262421 ;103273500 ;103252707
affy_huex_1_0_st_v2	AFFY HuEx 1 0 st v2 probe	39248	csyrichta_gene_ensembl	Tarsier	2815162 ;3988191 ;3715414 ;2593740 ;3814066
cdd	Conserved Domains ID	4608	csyrichta_gene_ensembl	Tarsier	cd05900 ;cd00764 ;cd13977 ;cd14473 ;cd09983
hmmpanther	hmmpanther ID	20403	csyrichta_gene_ensembl	Tarsier	PTHR10037:SF253 ;PTHR10501:SF38 ;PTHR12962:SF9 ;PTHR23510:SF33 ;PTHR13743:SF99
interpro	Interpro ID	12206	csyrichta_gene_ensembl	Tarsier	IPR005633 ;IPR019159 ;IPR009714 ;IPR019142 ;IPR012942
ensembl_gene_id	Gene stable ID	22456	gaculeatus_gene_ensembl	Stickleback	ENSGACG00000000183 ;ENSGACG00000006939 ;ENSGACG00000009945 ;ENSGACG00000008059 ;ENSGACG00000021689
ensembl_gene_id_version	Gene stable ID version	22456	gaculeatus_gene_ensembl	Stickleback	ENSGACG00000018213.1 ;ENSGACG00000003595.1 ;ENSGACG00000015227.1 ;ENSGACG00000020234.1 ;ENSGACG00000014114.1
ensembl_transcript_id	Transcript stable ID	29245	gaculeatus_gene_ensembl	Stickleback	ENSGACT00000002651 ;ENSGACT00000017187 ;ENSGACT00000001620 ;ENSGACT00000015454 ;ENSGACT00000006081
ensembl_transcript_id_version	Transcript stable ID version	29245	gaculeatus_gene_ensembl	Stickleback	ENSGACT00000002803.1 ;ENSGACT00000026371.1 ;ENSGACT00000023025.1 ;ENSGACT00000019439.1 ;ENSGACT00000006735.1
ensembl_peptide_id	Protein stable ID	27577	gaculeatus_gene_ensembl	Stickleback	ENSGACP00000016827 ;ENSGACP00000014852 ;ENSGACP00000010234 ;ENSGACP00000011934 ;ENSGACP00000013585
ensembl_peptide_id_version	Protein stable ID version	27577	gaculeatus_gene_ensembl	Stickleback	ENSGACP00000005958.1 ;ENSGACP00000003822.1 ;ENSGACP00000013566.1 ;ENSGACP00000019524.1 ;ENSGACP00000001542.1
ensembl_exon_id	Exon stable ID	245522	gaculeatus_gene_ensembl	Stickleback	ENSGACE00000060835 ;ENSGACE00000001143 ;ENSGACE00000037596 ;ENSGACE00000158459 ;ENSGACE00000012707
uniparc	UniParc ID	27246	gaculeatus_gene_ensembl	Stickleback	UPI0000E39E42 ;UPI0000E39679 ;UPI0000E3C7A2 ;UPI0000E39DE8 ;UPI0000E3C55C
uniprotsptrembl	UniProtKB/TrEMBL ID	27249	gaculeatus_gene_ensembl	Stickleback	G3PHI8 ;G3PSR3 ;G3Q7J2 ;G3N9Q4 ;G3PEP0
zfin_id_id	ZFIN ID	12641	gaculeatus_gene_ensembl	Stickleback	ZDB-GENE-030131-2057 ;ZDB-GENE-060503-492 ;ZDB-GENE-050306-1 ;ZDB-GENE-050417-359 ;ZDB-GENE-050522-322
zfin_id_symbol	ZFIN symbol	12642	gaculeatus_gene_ensembl	Stickleback	zgc:162472 ;ccr8.1 ;ndufs4 ;ogg1 ;ythdc1
zfin_id_trans_name	ZFIN transcript name ID	17448	gaculeatus_gene_ensembl	Stickleback	coro1a-202 ;ndufs2-202 ;pex5lb-201 ;dnajc27-202 ;slc4a8-201
interpro	Interpro ID	5085	gaculeatus_gene_ensembl	Stickleback	IPR006767 ;IPR003045 ;IPR008849 ;IPR002314 ;IPR000014
ensembl_gene_id	Gene stable ID	26991	ecaballus_gene_ensembl	Horse	ENSECAG00000019269 ;ENSECAG00000006017 ;ENSECAG00000012203 ;ENSECAG00000001104 ;ENSECAG00000026428
ensembl_gene_id_version	Gene stable ID version	26991	ecaballus_gene_ensembl	Horse	ENSECAG00000001380.1 ;ENSECAG00000015162.1 ;ENSECAG00000022688.1 ;ENSECAG00000011999.1 ;ENSECAG00000025599.1
ensembl_transcript_id	Transcript stable ID	29196	ecaballus_gene_ensembl	Horse	ENSECAT00000006095 ;ENSECAT00000017406 ;ENSECAT00000015252 ;ENSECAT00000011312 ;ENSECAT00000012732
ensembl_transcript_id_version	Transcript stable ID version	29196	ecaballus_gene_ensembl	Horse	ENSECAT00000011959.1 ;ENSECAT00000004869.1 ;ENSECAT00000028995.1 ;ENSECAT00000010475.1 ;ENSECAT00000019206.1
ensembl_peptide_id	Protein stable ID	22655	ecaballus_gene_ensembl	Horse	ENSECAP00000021856 ;ENSECAP00000004200 ;ENSECAP00000017014 ;ENSECAP00000002032 ;ENSECAP00000017016
ensembl_peptide_id_version	Protein stable ID version	22655	ecaballus_gene_ensembl	Horse	ENSECAP00000010137.1 ;ENSECAP00000020659.1 ;ENSECAP00000010175.1 ;ENSECAP00000020397.1 ;ENSECAP00000001310.1
ensembl_exon_id	Exon stable ID	211852	ecaballus_gene_ensembl	Horse	ENSECAE00000165549 ;ENSECAE00000026746 ;ENSECAE00000115671 ;ENSECAE00000084050 ;ENSECAE00000118300
arrayexpress	Expression Atlas ID	26991	ecaballus_gene_ensembl	Horse	ENSECAG00000024201 ;ENSECAG00000018198 ;ENSECAG00000016156 ;ENSECAG00000000400 ;ENSECAG00000010575
hgnc_id	HGNC ID	3712	ecaballus_gene_ensembl	Horse	HGNC:1058 ;HGNC:1724 ;HGNC:5248 ;HGNC:10483 ;HGNC:7887
hgnc_symbol	HGNC symbol	3712	ecaballus_gene_ensembl	Horse	CLMP ;AADACL2 ;UCN2 ;RPL10L ;HLCS
hgnc_trans_name	HGNC transcript name ID	4056	ecaballus_gene_ensembl	Horse	CRHBP-201 ;CCR5-201 ;TRAV10-201 ;DST-203 ;C8orf33-201
protein_id	INSDC protein ID	3720	ecaballus_gene_ensembl	Horse	AML80056 ;BAO59057 ;BAO59148 ;AFY16138 ;AEO87649
entrezgene	NCBI gene ID	13404	ecaballus_gene_ensembl	Horse	100050884 ;100052774 ;100059073 ;100056872 ;100055198
refseq_mrna_predicted	RefSeq mRNA predicted ID	3257	ecaballus_gene_ensembl	Horse	XM_001490410 ;XM_014741187 ;XM_005602682 ;XM_001488563 ;XM_001494214
refseq_peptide_predicted	RefSeq peptide predicted ID	19891	ecaballus_gene_ensembl	Horse	XP_001497275 ;XP_014584373 ;XP_001503684 ;XP_014586257 ;XP_005611592
uniparc	UniParc ID	22491	ecaballus_gene_ensembl	Horse	UPI0001FB31F9 ;UPI000155F893 ;UPI000155F176 ;UPI0001FB0E49 ;UPI0001FB0ED5
uniprotsptrembl	UniProtKB/TrEMBL ID	22436	ecaballus_gene_ensembl	Horse	F7B6I6 ;F7DA04 ;F6RP34 ;F6TN01 ;F6QRJ1
vgnc	VGNC ID	10553	ecaballus_gene_ensembl	Horse	VGNC:23127 ;VGNC:18140 ;VGNC:20905 ;VGNC:15449 ;VGNC:18562
vgnc_trans_name	VGNC transcript name ID	12077	ecaballus_gene_ensembl	Horse	VDAC3-201 ;NAALAD2-201 ;EDF1-201 ;KMT5B-201 ;KBTBD2-201
wikigene_id	WikiGene ID	13404	ecaballus_gene_ensembl	Horse	100630884 ;100067045 ;100064676 ;100050121 ;100314903
interpro	Interpro ID	6698	ecaballus_gene_ensembl	Horse	IPR019187 ;IPR010684 ;IPR006175 ;IPR013763 ;IPR017198
ensembl_gene_id	Gene stable ID	17737	dmelanogaster_gene_ensembl	Fruitfly	FBgn0266225 ;FBgn0029913 ;FBgn0085443 ;FBgn0264000 ;FBgn0032018
ensembl_transcript_id	Transcript stable ID	34776	dmelanogaster_gene_ensembl	Fruitfly	FBtr0075312 ;FBtr0330170 ;FBtr0113066 ;FBtr0073077 ;FBtr0333267
ensembl_peptide_id	Protein stable ID	30494	dmelanogaster_gene_ensembl	Fruitfly	FBpp0309437 ;FBpp0304536 ;FBpp0071593 ;FBpp0074512 ;FBpp0311207
ensembl_exon_id	Exon stable ID	87487	dmelanogaster_gene_ensembl	Fruitfly	FBtr0343580-E6 ;FBtr0075546-E1 ;FBtr0082644-E2 ;FBtr0331182-E7 ;FBtr0087404-E6
embl	European Nucleotide Archive ID	16283	dmelanogaster_gene_ensembl	Fruitfly	AY051832 ;KX531511 ;AY070922 ;AY071337 ;AY128443
arrayexpress	Expression Atlas ID	17737	dmelanogaster_gene_ensembl	Fruitfly	FBgn0266932 ;FBgn0028382 ;FBgn0264460 ;FBgn0011270 ;FBgn0029867
flybase_gene_id	FlyBase gene ID	17737	dmelanogaster_gene_ensembl	Fruitfly	FBgn0000579 ;FBgn0051374 ;FBgn0050438 ;FBgn0032809 ;FBgn0040775
flybasename_gene	FlyBase gene name ID	17737	dmelanogaster_gene_ensembl	Fruitfly	FBgn0038926 ;FBgn0033359 ;FBgn0037853 ;FBgn0011928 ;FBgn0002939
flybase_transcript_id	FlyBase transcript ID	34776	dmelanogaster_gene_ensembl	Fruitfly	FBtr0076814 ;FBtr0340153 ;FBtr0081811 ;FBtr0343382 ;FBtr0074744
flybasename_transcript	FlyBase transcript name ID	30494	dmelanogaster_gene_ensembl	Fruitfly	FBtr0077047 ;FBtr0072734 ;FBtr0086293 ;FBtr0340595 ;FBtr0113170
flybase_translation_id	FlyBase translation ID	30493	dmelanogaster_gene_ensembl	Fruitfly	FBpp0297108 ;FBpp0110305 ;FBpp0080784 ;FBpp0310203 ;FBpp0075890
flybasename_translation	FlyBase translation name ID	30493	dmelanogaster_gene_ensembl	Fruitfly	FBpp0085057 ;FBpp0310398 ;FBpp0291150 ;FBpp0086667 ;FBpp0088892
protein_id	INSDC protein ID	41997	dmelanogaster_gene_ensembl	Fruitfly	AAF47194.1 ;AGB93475.1 ;AAF51344.2 ;AAO41574.2 ;AEO12015.1
entrezgene	NCBI gene ID	13866	dmelanogaster_gene_ensembl	Fruitfly	41207 ;2768900 ;33232 ;41676 ;43230
refseq_dna	RefSeq DNA ID	32750	dmelanogaster_gene_ensembl	Fruitfly	NM_164600.4 ;NM_139600.4 ;NM_142825.4 ;NM_001300705.1 ;NM_001201949.1
refseq_peptide	RefSeq peptide ID	30464	dmelanogaster_gene_ensembl	Fruitfly	NP_001287324.1 ;NP_573278.1 ;NP_001189079.1 ;NP_572167.3 ;NP_001259578.1
string	STRING ID	11009	dmelanogaster_gene_ensembl	Fruitfly	7227.FBpp0296953 ;7227.FBpp0291644 ;7227.FBpp0086614 ;7227.FBpp0301847 ;7227.FBpp0074988
uniparc	UniParc ID	21987	dmelanogaster_gene_ensembl	Fruitfly	UPI000000C173 ;UPI000058C67D ;UPI000007DD74 ;UPI0000080525 ;UPI0001B78FF2
uniprotswissprot	UniProtKB/Swiss-Prot ID	3451	dmelanogaster_gene_ensembl	Fruitfly	Q9VZS3 ;P58959 ;Q8SXL2 ;Q7KVW5 ;P50445
uniprotsptrembl	UniProtKB/TrEMBL ID	33105	dmelanogaster_gene_ensembl	Fruitfly	Q6AWH1 ;A0A075BK77 ;Q9W0M5 ;A0A0B4KEQ3 ;D4G7A6
affy_drosgenome1	AFFY DrosGenome1 probe	13301	dmelanogaster_gene_ensembl	Fruitfly	148144_at ;147321_at ;144313_at ;144816_at ;144805_at
affy_drosophila_2	AFFY Drosophila 2 probe	14678	dmelanogaster_gene_ensembl	Fruitfly	1633795_a_at ;1638325_at ;1631784_at ;1632474_at ;1635675_at
hmmpanther	hmmpanther ID	11294	dmelanogaster_gene_ensembl	Fruitfly	PTHR11223:SF7 ;PTHR13002:SF2 ;PTHR41158:SF2 ;PTHR20922:SF18 ;PTHR10992
interpro	Interpro ID	7618	dmelanogaster_gene_ensembl	Fruitfly	IPR015894 ;IPR026094 ;IPR017365 ;IPR021869 ;IPR028992
ensembl_gene_id	Gene stable ID	18030	caperea_gene_ensembl	Brazilian guinea pig	ENSCAPG00000005832 ;ENSCAPG00000011255 ;ENSCAPG00000007031 ;ENSCAPG00000003708 ;ENSCAPG00000002032
ensembl_gene_id_version	Gene stable ID version	18030	caperea_gene_ensembl	Brazilian guinea pig	ENSCAPG00000005430.1 ;ENSCAPG00000003777.1 ;ENSCAPG00000009282.1 ;ENSCAPG00000005508.1 ;ENSCAPG00000010060.1
ensembl_transcript_id	Transcript stable ID	22510	caperea_gene_ensembl	Brazilian guinea pig	ENSCAPT00000017745 ;ENSCAPT00000005637 ;ENSCAPT00000006067 ;ENSCAPT00000002244 ;ENSCAPT00000001726
ensembl_transcript_id_version	Transcript stable ID version	22510	caperea_gene_ensembl	Brazilian guinea pig	ENSCAPT00000017972.1 ;ENSCAPT00000015922.1 ;ENSCAPT00000013356.1 ;ENSCAPT00000011288.1 ;ENSCAPT00000005705.1
ensembl_peptide_id	Protein stable ID	18699	caperea_gene_ensembl	Brazilian guinea pig	ENSCAPP00000014335 ;ENSCAPP00000014264 ;ENSCAPP00000007854 ;ENSCAPP00000014359 ;ENSCAPP00000011133
ensembl_peptide_id_version	Protein stable ID version	18699	caperea_gene_ensembl	Brazilian guinea pig	ENSCAPP00000000706.1 ;ENSCAPP00000008735.1 ;ENSCAPP00000011530.1 ;ENSCAPP00000011923.1 ;ENSCAPP00000016992.1
ensembl_exon_id	Exon stable ID	149706	caperea_gene_ensembl	Brazilian guinea pig	ENSCAPE00000046612 ;ENSCAPE00000018009 ;ENSCAPE00000070580 ;ENSCAPE00000004437 ;ENSCAPE00000114569
hgnc_id	HGNC ID	9836	caperea_gene_ensembl	Brazilian guinea pig	HGNC:863 ;HGNC:18785 ;HGNC:4093 ;HGNC:6859 ;HGNC:9314
hgnc_symbol	HGNC symbol	9836	caperea_gene_ensembl	Brazilian guinea pig	CPA3 ;SMO ;TENM2 ;PAK1IP1 ;ENOX2
hgnc_trans_name	HGNC transcript name ID	13599	caperea_gene_ensembl	Brazilian guinea pig	PRPS2-202 ;SH3BP5L-201 ;PELI3-202 ;TMEM139-201 ;KMT5B-202
hmmpanther	hmmpanther ID	17414	caperea_gene_ensembl	Brazilian guinea pig	PTHR43806:SF18 ;PTHR10489:SF806 ;PTHR22624 ;PTHR12821 ;PTHR10514:SF30
interpro	Interpro ID	9880	caperea_gene_ensembl	Brazilian guinea pig	IPR002905 ;IPR027442 ;IPR033112 ;IPR017866 ;IPR006096
ensembl_gene_id	Gene stable ID	19134	saraneus_gene_ensembl	Shrew	ENSSARG00000013414 ;ENSSARG00000010663 ;ENSSARG00000002345 ;ENSSARG00000001484 ;ENSSARG00000004088
ensembl_gene_id_version	Gene stable ID version	19134	saraneus_gene_ensembl	Shrew	ENSSARG00000007023.1 ;ENSSARG00000009335.1 ;ENSSARG00000012064.1 ;ENSSARG00000011262.1 ;ENSSARG00000010097.1
ensembl_transcript_id	Transcript stable ID	19139	saraneus_gene_ensembl	Shrew	ENSSART00000002028 ;ENSSART00000013343 ;ENSSART00000015067 ;ENSSART00000012826 ;ENSSART00000019821
ensembl_transcript_id_version	Transcript stable ID version	19139	saraneus_gene_ensembl	Shrew	ENSSART00000012106.1 ;ENSSART00000009819.1 ;ENSSART00000003859.1 ;ENSSART00000009574.1 ;ENSSART00000002945.1
ensembl_peptide_id	Protein stable ID	13193	saraneus_gene_ensembl	Shrew	ENSSARP00000009988 ;ENSSARP00000009843 ;ENSSARP00000000060 ;ENSSARP00000001043 ;ENSSARP00000007074
ensembl_peptide_id_version	Protein stable ID version	13193	saraneus_gene_ensembl	Shrew	ENSSARP00000004692.1 ;ENSSARP00000010596.1 ;ENSSARP00000001344.1 ;ENSSARP00000011069.1 ;ENSSARP00000009604.1
ensembl_exon_id	Exon stable ID	180263	saraneus_gene_ensembl	Shrew	ENSSARE00000026858 ;ENSSARE00000073460 ;ENSSARE00000110695 ;ENSSARE00000019951 ;ENSSARE00000103072
ens_hs_gene	Ensembl Human Gene ID	13063	saraneus_gene_ensembl	Shrew	ENSG00000083520 ;ENSG00000100558 ;ENSG00000182083 ;ENSG00000065427 ;ENSG00000152214
ens_hs_transcript	Ensembl Human Transcript ID	13068	saraneus_gene_ensembl	Shrew	ENST00000339005 ;ENST00000337416 ;ENST00000381948 ;ENST00000358526 ;ENST00000382675
ens_hs_translation	Ensembl Human Translation ID	12208	saraneus_gene_ensembl	Shrew	ENSP00000299502 ;ENSP00000339732 ;ENSP00000281523 ;ENSP00000295682 ;ENSP00000313670
hgnc_id	HGNC ID	5846	saraneus_gene_ensembl	Shrew	HGNC:17075 ;HGNC:18072 ;HGNC:17283 ;HGNC:23689 ;HGNC:3515
hgnc_symbol	HGNC symbol	5846	saraneus_gene_ensembl	Shrew	PINK1 ;ZNF462 ;UBL3 ;NCK2 ;C4orf22
hgnc_trans_name	HGNC transcript name ID	5848	saraneus_gene_ensembl	Shrew	MACROD2-201 ;EVA1C-201 ;BTD-201 ;ELFN1-201 ;NUPR2-201
entrezgene	NCBI gene ID	2648	saraneus_gene_ensembl	Shrew	101537421 ;101557993 ;101556692 ;101551682 ;101556304
refseq_peptide_predicted	RefSeq peptide predicted ID	2873	saraneus_gene_ensembl	Shrew	XP_004600169 ;XP_004602070 ;XP_004600701 ;XP_004621261 ;XP_004612234
rnacentral	RNAcentral ID	2331	saraneus_gene_ensembl	Shrew	URS0000956BFC ;URS000096AF6E ;URS000096A9B0 ;URS00009297D0 ;URS000095C279
uniparc	UniParc ID	13140	saraneus_gene_ensembl	Shrew	UPI00015816CC ;UPI000157FFDC ;UPI0001581D92 ;UPI0001581826 ;UPI000158092D
wikigene_id	WikiGene ID	2648	saraneus_gene_ensembl	Shrew	101544907 ;101554309 ;101547471 ;101537298 ;101540822
interpro	Interpro ID	4723	saraneus_gene_ensembl	Shrew	IPR004100 ;IPR007421 ;IPR004154 ;IPR009829 ;IPR014887
ensembl_gene_id	Gene stable ID	20542	dordii_gene_ensembl	Kangaroo rat	ENSDORG00000027930 ;ENSDORG00000014203 ;ENSDORG00000029097 ;ENSDORG00000025042 ;ENSDORG00000006969
ensembl_gene_id_version	Gene stable ID version	20542	dordii_gene_ensembl	Kangaroo rat	ENSDORG00000010614.2 ;ENSDORG00000011446.2 ;ENSDORG00000027150.1 ;ENSDORG00000010547.2 ;ENSDORG00000015811.2
ensembl_transcript_id	Transcript stable ID	27593	dordii_gene_ensembl	Kangaroo rat	ENSDORT00000006238 ;ENSDORT00000034459 ;ENSDORT00000026627 ;ENSDORT00000001136 ;ENSDORT00000036747
ensembl_transcript_id_version	Transcript stable ID version	27593	dordii_gene_ensembl	Kangaroo rat	ENSDORT00000026247.1 ;ENSDORT00000001024.2 ;ENSDORT00000009267.2 ;ENSDORT00000033846.1 ;ENSDORT00000024403.1
ensembl_peptide_id	Protein stable ID	23963	dordii_gene_ensembl	Kangaroo rat	ENSDORP00000007111 ;ENSDORP00000014981 ;ENSDORP00000011232 ;ENSDORP00000002559 ;ENSDORP00000013959
ensembl_peptide_id_version	Protein stable ID version	23963	dordii_gene_ensembl	Kangaroo rat	ENSDORP00000020891.1 ;ENSDORP00000001012.2 ;ENSDORP00000006749.2 ;ENSDORP00000007643.2 ;ENSDORP00000027697.1
ensembl_exon_id	Exon stable ID	191999	dordii_gene_ensembl	Kangaroo rat	ENSDORE00000020533 ;ENSDORE00000273935 ;ENSDORE00000105417 ;ENSDORE00000268449 ;ENSDORE00000182053
mgi_symbol	MGI symbol	12654	dordii_gene_ensembl	Kangaroo rat	Tbxa2r ;Agmat ;Clk4 ;Fzd6 ;Coa3
mgi_id	MGI ID	12654	dordii_gene_ensembl	Kangaroo rat	MGI:1933548 ;MGI:2149635 ;MGI:2141450 ;MGI:1919815 ;MGI:1914581
mgi_trans_name	MGI transcript name ID	18755	dordii_gene_ensembl	Kangaroo rat	Klc3-201 ;Slc25a1-201 ;Rpl38-201 ;Fggy-202 ;Rps6ka4-201
entrezgene	NCBI gene ID	11277	dordii_gene_ensembl	Kangaroo rat	105986501 ;105983844 ;105982415 ;105994564 ;105987353
refseq_peptide_predicted	RefSeq peptide predicted ID	16096	dordii_gene_ensembl	Kangaroo rat	XP_012888701 ;XP_012868797 ;XP_012889921 ;XP_012881497 ;XP_012882274
uniparc	UniParc ID	7682	dordii_gene_ensembl	Kangaroo rat	UPI0006502C6B ;UPI0000001229 ;UPI0006516D49 ;UPI00065122B9 ;UPI000651C8C3
wikigene_id	WikiGene ID	11277	dordii_gene_ensembl	Kangaroo rat	105980249 ;105997891 ;105985822 ;105995722 ;105999623
hmmpanther	hmmpanther ID	19554	dordii_gene_ensembl	Kangaroo rat	PTHR11021 ;PTHR11468:SF19 ;PTHR13989 ;PTHR24089:SF558 ;PTHR24155
interpro	Interpro ID	11114	dordii_gene_ensembl	Kangaroo rat	IPR001726 ;IPR009006 ;IPR006667 ;IPR029906 ;IPR002478
ensembl_gene_id	Gene stable ID	17153	cintestinalis_gene_ensembl	C.intestinalis	ENSCING00000014974 ;ENSCING00000023741 ;ENSCING00000015742 ;ENSCING00000015644 ;ENSCING00000000757
ensembl_gene_id_version	Gene stable ID version	17153	cintestinalis_gene_ensembl	C.intestinalis	ENSCING00000003832.3 ;ENSCING00000019948.1 ;ENSCING00000017139.2 ;ENSCING00000018216.1 ;ENSCING00000013010.2
ensembl_transcript_id	Transcript stable ID	17784	cintestinalis_gene_ensembl	C.intestinalis	ENSCINT00000011654 ;ENSCINT00000016290 ;ENSCINT00000014702 ;ENSCINT00000034561 ;ENSCINT00000021872
ensembl_transcript_id_version	Transcript stable ID version	17784	cintestinalis_gene_ensembl	C.intestinalis	ENSCINT00000025953.2 ;ENSCINT00000037243.1 ;ENSCINT00000008116.3 ;ENSCINT00000029473.2 ;ENSCINT00000031123.1
ensembl_peptide_id	Protein stable ID	17303	cintestinalis_gene_ensembl	C.intestinalis	ENSCINP00000021422 ;ENSCINP00000025456 ;ENSCINP00000013483 ;ENSCINP00000036047 ;ENSCINP00000029340
ensembl_peptide_id_version	Protein stable ID version	17303	cintestinalis_gene_ensembl	C.intestinalis	ENSCINP00000035593.1 ;ENSCINP00000030557.1 ;ENSCINP00000016781.4 ;ENSCINP00000013639.3 ;ENSCINP00000034120.1
ensembl_exon_id	Exon stable ID	118276	cintestinalis_gene_ensembl	C.intestinalis	ENSCINE00000033837 ;ENSCINE00000096886 ;ENSCINE00000115025 ;ENSCINE00000219098 ;ENSCINE00000102651
cint_aniseed_v1	ANISEED (JGI 1.0) ID	3851	cintestinalis_gene_ensembl	C.intestinalis	ci0100135198 ;ci0100134405 ;ci0100135736 ;ci0100133836 ;ci0100142452
embl	European Nucleotide Archive ID	2913	cintestinalis_gene_ensembl	C.intestinalis	EAAA01002506 ;AM292639 ;EAAA01000809 ;EAAA01003002 ;EAAA01002867
arrayexpress	Expression Atlas ID	17153	cintestinalis_gene_ensembl	C.intestinalis	ENSCING00000004178 ;ENSCING00000023793 ;ENSCING00000013705 ;ENSCING00000012335 ;ENSCING00000017044
cint_jgi_v1	JGI Gene ID (JGI 1.0) ID	3851	cintestinalis_gene_ensembl	C.intestinalis	134465 ;137176 ;140550 ;154167 ;148571
entrezgene	NCBI gene ID	5768	cintestinalis_gene_ensembl	C.intestinalis	100178120 ;100179358 ;100175547 ;100180646 ;100180675
refseq_mrna_predicted	RefSeq mRNA predicted ID	2768	cintestinalis_gene_ensembl	C.intestinalis	XM_002128269 ;XM_002130728 ;XM_002129394 ;XM_002123180 ;XM_002124646
refseq_peptide_predicted	RefSeq peptide predicted ID	6181	cintestinalis_gene_ensembl	C.intestinalis	XP_009862094 ;XP_002121685 ;XP_009859568 ;XP_002121290 ;XP_009862417
unigene	UniGene ID	2546	cintestinalis_gene_ensembl	C.intestinalis	Cin.24681 ;Cin.29371 ;Cin.29492 ;Cin.28700 ;Cin.33024
uniparc	UniParc ID	17294	cintestinalis_gene_ensembl	C.intestinalis	UPI000180BF0A ;UPI0002508A3E ;UPI000052202D ;UPI000250890F ;UPI000250919F
uniprotsptrembl	UniProtKB/TrEMBL ID	17286	cintestinalis_gene_ensembl	C.intestinalis	F6ZXN3 ;F6YW52 ;H2Y2J2 ;F6V4W9 ;H2XTT7
wikigene_id	WikiGene ID	5768	cintestinalis_gene_ensembl	C.intestinalis	100176472 ;101243528 ;100177524 ;778914 ;100181439
affy_cint06a520380f	AFFY CINT06a520380F probe	14382	cintestinalis_gene_ensembl	C.intestinalis	MKG.520.2.1_at ;MKG.102.23.1_at ;MKG.280.14.s0_at ;MKG.154.2.s1_s_at ;MKG.502.5.1_at
interpro	Interpro ID	4687	cintestinalis_gene_ensembl	C.intestinalis	IPR003690 ;IPR007834 ;IPR013658 ;IPR006622 ;IPR014881
ensembl_gene_id	Gene stable ID	18618	tguttata_gene_ensembl	Zebra Finch	ENSTGUG00000015477 ;ENSTGUG00000012717 ;ENSTGUG00000002449 ;ENSTGUG00000000551 ;ENSTGUG00000007974
ensembl_gene_id_version	Gene stable ID version	18618	tguttata_gene_ensembl	Zebra Finch	ENSTGUG00000003752.1 ;ENSTGUG00000002808.1 ;ENSTGUG00000010269.1 ;ENSTGUG00000004048.1 ;ENSTGUG00000011644.1
ensembl_transcript_id	Transcript stable ID	19334	tguttata_gene_ensembl	Zebra Finch	ENSTGUT00000016747 ;ENSTGUT00000006620 ;ENSTGUT00000007577 ;ENSTGUT00000007824 ;ENSTGUT00000015071
ensembl_transcript_id_version	Transcript stable ID version	19334	tguttata_gene_ensembl	Zebra Finch	ENSTGUT00000003122.1 ;ENSTGUT00000011974.1 ;ENSTGUT00000000257.1 ;ENSTGUT00000015881.1 ;ENSTGUT00000010228.1
ensembl_peptide_id	Protein stable ID	18205	tguttata_gene_ensembl	Zebra Finch	ENSTGUP00000006806 ;ENSTGUP00000006682 ;ENSTGUP00000005254 ;ENSTGUP00000008530 ;ENSTGUP00000016183
ensembl_peptide_id_version	Protein stable ID version	18205	tguttata_gene_ensembl	Zebra Finch	ENSTGUP00000010189.1 ;ENSTGUP00000010921.1 ;ENSTGUP00000011048.1 ;ENSTGUP00000009429.1 ;ENSTGUP00000003398.1
ensembl_exon_id	Exon stable ID	163486	tguttata_gene_ensembl	Zebra Finch	ENSTGUE00000126889 ;ENSTGUE00000070478 ;ENSTGUE00000084151 ;ENSTGUE00000121190 ;ENSTGUE00000154293
embl	European Nucleotide Archive ID	30335	tguttata_gene_ensembl	Zebra Finch	ABQF01020860 ;ABQF01057276 ;ABQF01058824 ;ABQF01051383 ;ABQF01027376
hgnc_id	HGNC ID	8820	tguttata_gene_ensembl	Zebra Finch	HGNC:25554 ;HGNC:3519 ;HGNC:24238 ;HGNC:30911 ;HGNC:1699
hgnc_symbol	HGNC symbol	8820	tguttata_gene_ensembl	Zebra Finch	ASB7 ;LGSN ;NFIL3 ;RHOH ;RABGAP1L
hgnc_trans_name	HGNC transcript name ID	9171	tguttata_gene_ensembl	Zebra Finch	NCSTN-201 ;ZNF512-201 ;AEBP1-201 ;SHC1-201 ;CYTH3-201
entrezgene	NCBI gene ID	8126	tguttata_gene_ensembl	Zebra Finch	100228878 ;100230744 ;100221417 ;100219901 ;100226698
refseq_mrna_predicted	RefSeq mRNA predicted ID	2814	tguttata_gene_ensembl	Zebra Finch	XM_012569182 ;XM_002196045 ;XM_002187027 ;XM_002193357 ;XM_002192198
refseq_peptide_predicted	RefSeq peptide predicted ID	8932	tguttata_gene_ensembl	Zebra Finch	XP_002187139 ;XP_012424865 ;XP_002192931 ;XP_012428900 ;XP_012430615
uniparc	UniParc ID	18113	tguttata_gene_ensembl	Zebra Finch	UPI0001FA8BCB ;UPI0001FA9FBD ;UPI0001FA80D1 ;UPI0001FA708F ;UPI0001FA725B
uniprotsptrembl	UniProtKB/TrEMBL ID	18104	tguttata_gene_ensembl	Zebra Finch	H0Z6G1 ;H0Z079 ;H0ZKJ6 ;H0ZV80 ;H0YZU2
wikigene_id	WikiGene ID	8126	tguttata_gene_ensembl	Zebra Finch	100223825 ;100225656 ;105760767 ;100228453 ;100226045
interpro	Interpro ID	6103	tguttata_gene_ensembl	Zebra Finch	IPR007842 ;IPR002495 ;IPR007000 ;IPR003378 ;IPR010358
ensembl_gene_id	Gene stable ID	28085	ogarnettii_gene_ensembl	Bushbaby	ENSOGAG00000030871 ;ENSOGAG00000025460 ;ENSOGAG00000003901 ;ENSOGAG00000016031 ;ENSOGAG00000032546
ensembl_gene_id_version	Gene stable ID version	28085	ogarnettii_gene_ensembl	Bushbaby	ENSOGAG00000029579.1 ;ENSOGAG00000023955.2 ;ENSOGAG00000002909.2 ;ENSOGAG00000006539.2 ;ENSOGAG00000015590.2
ensembl_transcript_id	Transcript stable ID	28565	ogarnettii_gene_ensembl	Bushbaby	ENSOGAT00000017467 ;ENSOGAT00000023254 ;ENSOGAT00000016362 ;ENSOGAT00000012761 ;ENSOGAT00000012659
ensembl_transcript_id_version	Transcript stable ID version	28565	ogarnettii_gene_ensembl	Bushbaby	ENSOGAT00000033992.1 ;ENSOGAT00000016669.2 ;ENSOGAT00000013464.2 ;ENSOGAT00000007063.2 ;ENSOGAT00000025922.1
ensembl_peptide_id	Protein stable ID	19987	ogarnettii_gene_ensembl	Bushbaby	ENSOGAP00000019721 ;ENSOGAP00000001040 ;ENSOGAP00000016108 ;ENSOGAP00000010476 ;ENSOGAP00000011487
ensembl_peptide_id_version	Protein stable ID version	19987	ogarnettii_gene_ensembl	Bushbaby	ENSOGAP00000012849.2 ;ENSOGAP00000003263.2 ;ENSOGAP00000020419.1 ;ENSOGAP00000007606.2 ;ENSOGAP00000020154.1
ensembl_exon_id	Exon stable ID	202600	ogarnettii_gene_ensembl	Bushbaby	ENSOGAE00000256579 ;ENSOGAE00000260856 ;ENSOGAE00000249501 ;ENSOGAE00000051441 ;ENSOGAE00000304787
embl	European Nucleotide Archive ID	55700	ogarnettii_gene_ensembl	Bushbaby	AAQR03127225 ;AAQR03107345 ;AAQR03061230 ;AAQR03140628 ;AAQR03101508
hgnc_id	HGNC ID	14454	ogarnettii_gene_ensembl	Bushbaby	HGNC:2279 ;HGNC:30240 ;HGNC:21025 ;HGNC:12789 ;HGNC:28384
hgnc_symbol	HGNC symbol	14454	ogarnettii_gene_ensembl	Bushbaby	DAPP1 ;ZNF706 ;S100A5 ;DENR ;ASB15
hgnc_trans_name	HGNC transcript name ID	14763	ogarnettii_gene_ensembl	Bushbaby	FAM193A-201 ;ZFP36L2-201 ;STRAP-201 ;LIG3-201 ;CRNKL1-201
entrezgene	NCBI gene ID	13923	ogarnettii_gene_ensembl	Bushbaby	100946989 ;100960227 ;100943637 ;100941969 ;100948542
refseq_mrna_predicted	RefSeq mRNA predicted ID	5785	ogarnettii_gene_ensembl	Bushbaby	XM_003781421 ;XM_003782354 ;XM_003793992 ;XM_003801482 ;XM_003783217
refseq_peptide_predicted	RefSeq peptide predicted ID	16779	ogarnettii_gene_ensembl	Bushbaby	XP_012668971 ;XP_003801603 ;XP_003784561 ;XP_003790222 ;XP_003794881
rnacentral	RNAcentral ID	4478	ogarnettii_gene_ensembl	Bushbaby	URS000065AD51 ;URS000068EC34 ;URS00006C7B61 ;URS000071C26B ;URS00006673AA
uniparc	UniParc ID	19916	ogarnettii_gene_ensembl	Bushbaby	UPI0002382F1F ;UPI0002381027 ;UPI0002382EA2 ;UPI00023830FF ;UPI0002381E91
uniprotsptrembl	UniProtKB/TrEMBL ID	19908	ogarnettii_gene_ensembl	Bushbaby	H0XF12 ;H0X1J8 ;H0XXR3 ;H0WWS4 ;H0WXL5
wikigene_id	WikiGene ID	13923	ogarnettii_gene_ensembl	Bushbaby	100964137 ;100957571 ;100959399 ;100955036 ;100952613
interpro	Interpro ID	6796	ogarnettii_gene_ensembl	Bushbaby	IPR016248 ;IPR021656 ;IPR013568 ;IPR014027 ;IPR001383
ensembl_gene_id	Gene stable ID	25880	sscrofa_gene_ensembl	Pig	ENSSSCG00000014911 ;ENSSSCG00000025391 ;ENSSSCG00000036751 ;ENSSSCG00000040217 ;ENSSSCG00000003331
ensembl_gene_id_version	Gene stable ID version	25880	sscrofa_gene_ensembl	Pig	ENSSSCG00000034521.1 ;ENSSSCG00000017776.3 ;ENSSSCG00000037584.1 ;ENSSSCG00000005072.3 ;ENSSSCG00000008599.3
ensembl_transcript_id	Transcript stable ID	49448	sscrofa_gene_ensembl	Pig	ENSSSCT00000065872 ;ENSSSCT00000020255 ;ENSSSCT00000041374 ;ENSSSCT00000051766 ;ENSSSCT00000031464
ensembl_transcript_id_version	Transcript stable ID version	49448	sscrofa_gene_ensembl	Pig	ENSSSCT00000055903.1 ;ENSSSCT00000016639.3 ;ENSSSCT00000044109.1 ;ENSSSCT00000046201.1 ;ENSSSCT00000038646.1
ensembl_peptide_id	Protein stable ID	45899	sscrofa_gene_ensembl	Pig	ENSSSCP00000021323 ;ENSSSCP00000054747 ;ENSSSCP00000058362 ;ENSSSCP00000028045 ;ENSSSCP00000035510
ensembl_peptide_id_version	Protein stable ID version	45899	sscrofa_gene_ensembl	Pig	ENSSSCP00000033078.1 ;ENSSSCP00000043020.1 ;ENSSSCP00000055776.1 ;ENSSSCP00000035161.1 ;ENSSSCP00000051468.1
ensembl_exon_id	Exon stable ID	270826	sscrofa_gene_ensembl	Pig	ENSSSCE00000051563 ;ENSSSCE00000168367 ;ENSSSCE00000086145 ;ENSSSCE00000272483 ;ENSSSCE00000004878
embl	European Nucleotide Archive ID	6799	sscrofa_gene_ensembl	Pig	FQ014227 ;FJ428537 ;CR974434 ;FP016048 ;CU468989
arrayexpress	Expression Atlas ID	25880	sscrofa_gene_ensembl	Pig	ENSSSCG00000035388 ;ENSSSCG00000038311 ;ENSSSCG00000025673 ;ENSSSCG00000029678 ;ENSSSCG00000031376
hgnc_id	HGNC ID	13439	sscrofa_gene_ensembl	Pig	HGNC:18505 ;HGNC:32484 ;HGNC:26597 ;HGNC:16878 ;HGNC:3673
hgnc_symbol	HGNC symbol	13439	sscrofa_gene_ensembl	Pig	FOXP1 ;SLC35A1 ;CCDC63 ;CCDC152 ;PTGIS
hgnc_trans_name	HGNC transcript name ID	31981	sscrofa_gene_ensembl	Pig	FAM159B-201 ;IKBKE-203 ;ARHGAP5-203 ;IFT74-201 ;ACAN-202
protein_id	INSDC protein ID	3468	sscrofa_gene_ensembl	Pig	ABK58151 ;ACV42408 ;ACK36982 ;ACI41513 ;AFK25174
entrezgene	NCBI gene ID	17197	sscrofa_gene_ensembl	Pig	100515645 ;100523908 ;100142626 ;100525865 ;100512855
[truncated: 197 more rows]

## Sheet: S3  all DEGs  Hoxa1KN
1: upregulation, -1: downregulation	Symbol	hoxa1-control	control_Rep1	control_Rep2	control_Rep3	hoxa1_Rep1	hoxa1_Rep2	hoxa1_Rep3
ENSG00000000003	TSPAN6	1	9.26769	9.19137	9.27592	9.86907	9.8339	9.85269
ENSG00000000460	C1orf112	-1	6.67432	6.73271	6.67213	6.2945	6.34197	6.31804
ENSG00000001084	GCLC	1	9.3892	9.41028	9.42414	10.0935	10.1671	10.0632
ENSG00000001460	STPG1	-1	7.40939	7.47265	7.50143	6.77313	6.86348	6.86911
ENSG00000001617	SEMA3F	1	9.85324	9.87944	9.89453	10.6597	10.5581	10.7203
ENSG00000002745	WNT16	1	7.50552	7.43647	7.56722	8.8143	8.61354	8.80253
ENSG00000003096	KLHL13	-1	6.79464	6.86311	6.78673	6.46339	6.44295	6.38793
ENSG00000003137	CYP26B1	1	3.06613	3.06193	3.06855	3.2979	3.24252	3.26637
ENSG00000003147	ICA1	1	4.39991	4.39204	4.42313	4.65178	4.77068	4.44022
ENSG00000003436	TFPI	1	11.4876	11.5388	11.475	12.3469	12.3372	12.4122
ENSG00000004777	ARHGAP33	-1	5.52987	5.55395	5.74458	5.31685	5.3323	5.30653
ENSG00000004799	PDK4	1	5.29024	5.27141	5.2271	6.70817	6.4871	6.93346
ENSG00000005001	PRSS22	1	3.3438	3.32185	3.32783	3.5704	3.56716	3.58134
ENSG00000005059	MCUB	-1	7.11669	7.13426	7.13173	6.55432	6.53089	6.61878
ENSG00000005108	THSD7A	1	4.78886	4.75807	4.81097	5.64719	5.46613	5.71406
ENSG00000005189		-1	4.9588	4.88575	4.97752	4.74317	4.74026	4.71923
ENSG00000005243	COPZ2	-1	9.30891	9.31828	9.36537	8.68294	8.77386	8.56228
ENSG00000005249	PRKAR2B	1	8.30784	8.29855	8.30993	8.96056	8.89079	9.06039
ENSG00000005486	RHBDD2	1	9.62677	9.58812	9.6042	10.3557	10.289	10.3805
ENSG00000005801	ZNF195	1	7.60898	7.63143	7.58218	8.08853	8.07655	8.1979
ENSG00000006016	CRLF1	1	8.10316	8.18206	8.14331	8.80594	8.59924	8.92605
ENSG00000006062	MAP3K14	-1	7.26754	7.09035	7.0709	6.37569	6.37661	6.37148
ENSG00000006459	KDM7A	1	7.54078	7.45381	7.45624	8.21197	8.22408	8.27947
ENSG00000006468	ETV1	1	9.49588	9.56327	9.46422	10.4207	10.3906	10.4059
ENSG00000006606	CCL26	1	2.845	2.7316	2.7536	2.94011	2.81897	2.8587
ENSG00000006634	DBF4	-1	7.79237	7.8468	7.88383	7.31205	7.34905	7.34362
ENSG00000007516	BAIAP3	1	3.67597	3.67643	3.65464	3.86585	3.74445	3.86013
ENSG00000007968	E2F2	-1	3.89289	3.97141	3.92142	3.81532	3.77743	3.78351
ENSG00000008083	JARID2	1	9.1252	9.08272	9.11007	9.78449	9.6407	9.83543
ENSG00000008118	CAMK1G	1	5.59407	5.56059	5.47615	6.03083	5.82607	5.8905
ENSG00000008441	NFIX	-1	11.5717	11.6093	11.6041	11.0097	11.0685	10.9465
ENSG00000008517	IL32	-1	8.10258	8.03505	8.06363	7.22715	7.26654	7.13258
ENSG00000009694	TENM1	1	2.86356	2.86147	2.89701	2.97761	3.04867	3.16523
ENSG00000010282	HHATL	1	3.7189	3.66181	3.68531	3.96339	3.86358	3.87868
ENSG00000010292	NCAPD2	-1	10.625	10.609	10.705	9.92209	9.95509	9.92593
ENSG00000011426	ANLN	-1	10.9533	11.0659	11.0931	9.20889	9.46368	9.31025
ENSG00000011566	MAP4K3	1	9.88962	9.90956	9.90807	10.4351	10.4917	10.4837
ENSG00000012048	BRCA1	-1	7.57411	7.63729	7.70979	7.09804	7.07288	7.06264
ENSG00000012232	EXTL3	-1	10.5831	10.6007	10.6364	9.95401	9.95642	9.99141
ENSG00000012963	UBR7	-1	8.08315	8.19516	8.18512	7.6616	7.63345	7.66942
ENSG00000013293	SLC7A14	-1	7.99649	8.04151	8.00478	6.77157	6.86253	6.60592
ENSG00000013297	CLDN11	-1	12.3126	12.2786	12.3025	10.6181	10.833	10.5618
ENSG00000013573	DDX11	-1	7.02554	7.11542	7.13269	6.40569	6.38092	6.36764
ENSG00000013588	GPRC5A	-1	9.96946	9.84328	9.86853	9.34509	9.39351	9.25955
ENSG00000013619	MAMLD1	-1	7.62451	7.71222	7.75805	6.66111	6.68659	6.70993
ENSG00000013810	TACC3	-1	9.35028	9.42752	9.52654	8.10241	8.16752	8.10706
ENSG00000014138	POLA2	-1	8.24259	8.35012	8.42728	7.74633	7.80295	7.83049
ENSG00000017483	SLC38A5	-1	7.30063	7.28984	7.28494	6.56266	6.58213	6.54121
ENSG00000018236	CNTN1	-1	2.88991	2.8882	2.94779	2.83223	2.81183	2.76995
ENSG00000020633	RUNX3	1	3.19063	3.16903	3.18794	3.35804	3.32735	3.47082
ENSG00000021645	NRXN3	-1	8.40789	8.5297	8.45419	7.34827	7.64772	7.42754
ENSG00000022840	RNF10	-1	11.1478	11.1247	11.1524	10.3942	10.3601	10.3266
ENSG00000023171	GRAMD1B	-1	9.37899	9.77163	9.57478	8.80434	9.00943	9.0105
ENSG00000023287	RB1CC1	1	10.734	10.7294	10.6934	11.3598	11.2989	11.4084
ENSG00000023445	BIRC3	-1	6.68992	6.60522	6.53707	5.72727	5.78133	5.71865
ENSG00000023892	DEF6	-1	3.82004	3.76749	3.78747	3.66264	3.66225	3.61345
ENSG00000024526	DEPDC1	-1	8.80476	8.80008	8.83713	7.42657	7.51765	7.47917
ENSG00000025039	RRAGD	1	2.57018	2.56669	2.57421	2.63806	2.67786	2.78868
ENSG00000029153	ARNTL2	-1	9.91963	10.0133	10.0045	9.18818	9.17872	9.25813
ENSG00000030419	IKZF2	-1	6.93122	6.99816	6.91159	6.44842	6.58153	6.40171
ENSG00000033867	SLC4A7	1	10.8697	10.9238	10.884	11.9594	11.9492	12.0236
ENSG00000035499	DEPDC1B	-1	5.95893	5.9085	5.984	5.30459	5.37097	5.43488
ENSG00000037474	NSUN2	-1	10.2601	10.2808	10.2873	9.65718	9.74491	9.69538
ENSG00000037965	HOXC8	-1	4.79843	4.8481	4.86449	4.61921	4.70174	4.55257
ENSG00000038427	VCAN	1	13.4384	13.3595	13.3402	14.1299	14.1052	14.1173
ENSG00000041353	RAB27B	1	6.93939	6.97595	6.85529	8.18537	8.09013	8.15874
ENSG00000042062	FAM65C	1	7.6399	7.63896	7.66965	9.3911	9.18869	9.45247
ENSG00000042493	CAPG	-1	8.63534	8.79249	8.75497	8.06345	8.14407	8.02504
ENSG00000042832	TG	1	3.40807	3.42625	3.3849	3.48826	3.59929	3.58598
ENSG00000047621	C12orf4	-1	8.45004	8.5267	8.49396	7.92608	7.94271	7.89427
ENSG00000047648	ARHGAP6	1	5.8695	5.79176	5.75907	6.18505	6.11465	6.18594
ENSG00000048028	USP28	-1	7.78063	7.75529	7.70831	7.13816	7.18037	7.12163
ENSG00000048052	HDAC9	-1	7.59603	7.46914	7.53023	6.92081	6.90957	6.9749
ENSG00000049130	KITLG	1	10.9022	10.8986	10.9042	11.4681	11.5508	11.5023
ENSG00000049192	ADAMTS6	-1	8.16734	8.34047	8.22666	7.69133	7.78718	7.58967
ENSG00000050344	NFE2L3	-1	9.78361	9.79192	9.80201	9.19706	9.28835	9.17803
ENSG00000050405	LIMA1	-1	11.4117	11.3654	11.3735	10.4671	10.5787	10.4673
ENSG00000050438	SLC4A8	-1	7.81012	7.91964	7.72192	7.27166	7.29893	7.29001
ENSG00000051180	RAD51	-1	6.59576	6.72971	6.70979	5.932	5.94287	5.9975
ENSG00000051341	POLQ	-1	7.05123	7.25387	7.16119	6.1897	6.22845	6.04714
ENSG00000051596	THOC3	-1	8.21704	8.30111	8.26516	7.59771	7.83631	7.72116
ENSG00000052126	PLEKHA5	1	8.67269	8.59355	8.56923	9.14751	9.16106	9.20823
ENSG00000053438	NNAT	1	6.19573	5.99914	6.12694	6.52913	6.44458	6.58581
ENSG00000054654	SYNE2	-1	7.51185	7.46218	7.38956	7.10369	7.0727	6.87702
ENSG00000055118	KCNH2	-1	5.15308	5.21832	5.14599	4.78559	4.7869	4.66163
ENSG00000055813	CCDC85A	-1	3.90801	3.93587	3.88435	3.73499	3.80655	3.628
ENSG00000056558	TRAF1	-1	6.32102	6.22892	6.18976	5.55818	5.53935	5.57652
ENSG00000057294	PKP2	-1	3.28145	3.35424	3.39557	3.23684	3.21511	3.1832
ENSG00000057608	GDI2	-1	12.1765	12.1736	12.1677	11.5386	11.5613	11.5084
ENSG00000057657	PRDM1	1	8.25389	8.31468	8.33101	9.65703	9.81938	9.81358
ENSG00000058056	USP13	-1	8.91928	8.98591	8.98891	8.27029	8.33941	8.3232
ENSG00000058668	ATP2B4	-1	13.7016	13.7243	13.7245	13.012	13.0781	12.9505
ENSG00000058804	NDC1	-1	9.06196	9.21799	9.18215	8.27299	8.30333	8.31047
ENSG00000058866	DGKG	-1	4.81135	4.77583	4.74762	4.45322	4.56657	4.56624
ENSG00000059377	TBXAS1	1	8.68681	8.52344	8.62527	9.66952	9.58891	9.74218
ENSG00000059573	ALDH18A1	-1	11.2456	11.2192	11.2458	10.5438	10.6151	10.5137
ENSG00000059804	SLC2A3	1	10.984	10.9799	10.9986	12.1659	12.1052	12.2117
ENSG00000060140	STYK1	-1	3.41149	3.53456	3.48731	3.29658	3.29075	3.30598
ENSG00000060237	WNK1	-1	11.5014	11.555	11.3995	10.8705	10.8304	10.7883
ENSG00000060982	BCAT1	-1	12.9368	12.9484	12.9455	12.1911	12.3491	12.1598
ENSG00000061455	PRDM6	-1	5.53619	5.31127	5.28449	5.06329	5.17404	5.02489
ENSG00000061918	GUCY1B3	-1	4.65679	4.52062	4.50825	4.36608	4.35851	4.32446
ENSG00000062822	POLD1	-1	7.7994	7.9398	7.98144	7.40263	7.45613	7.41195
ENSG00000063127	SLC6A16	1	5.37064	5.33304	5.38262	5.59911	5.74003	5.68158
ENSG00000063601	MTMR1	-1	9.29353	9.23217	9.28178	8.61563	8.73902	8.68511
ENSG00000064042	LIMCH1	1	5.71502	5.83751	5.66756	6.08543	6.06381	6.09776
ENSG00000064393	HIPK2	1	12.3878	12.4277	12.2676	13.067	12.9851	12.9686
ENSG00000064652	SNX24	-1	7.8388	7.86902	7.85408	7.4329	7.43379	7.32134
ENSG00000064666	CNN2	-1	12.9773	12.984	13.0076	12.0179	12.1377	11.9993
ENSG00000064687	ABCA7	1	6.25773	6.24585	6.20915	6.63711	6.84357	6.82622
ENSG00000064989	CALCRL	-1	3.6842	3.59282	3.60383	3.41544	3.39559	3.44748
ENSG00000065060	UHRF1BP1	-1	8.27664	8.22013	8.23438	7.2509	7.19721	7.1235
ENSG00000065243	PKN2	-1	9.89714	9.8615	9.89809	9.26597	9.36292	9.31194
ENSG00000065308	TRAM2	-1	12.3407	12.3522	12.3087	11.6155	11.6917	11.5583
ENSG00000065320	NTN1	1	4.21933	4.24153	4.17565	4.51852	4.4096	4.43707
ENSG00000065328	MCM10	-1	6.97261	6.95806	6.99451	6.11565	6.12046	6.02706
ENSG00000065600	TMEM206	1	7.88543	7.86598	7.9649	8.40214	8.35653	8.44727
ENSG00000065911	MTHFD2	-1	11.2443	11.1823	11.1534	10.0725	10.1807	10.0228
ENSG00000065923	SLC9A7	-1	10.5035	10.496	10.4818	9.79584	9.88957	9.73026
ENSG00000066230	SLC9A3	1	6.95199	6.81203	6.89698	8.01548	7.9294	8.03405
ENSG00000066279	ASPM	-1	9.55491	9.47715	9.5631	7.88039	8.05065	7.94776
ENSG00000067064	IDI1	1	9.84542	9.872	9.82411	10.4332	10.412	10.4736
ENSG00000067141	NEO1	1	11.2502	11.2417	11.2164	11.8669	11.7576	11.8502
ENSG00000068305	MEF2A	-1	9.39346	9.4282	9.41518	8.76206	8.71029	8.76144
ENSG00000068366	ACSL4	1	11.9047	11.9882	11.9351	12.6332	12.5517	12.7523
ENSG00000068489	PRR11	-1	9.40249	9.48329	9.51417	7.90422	7.92153	7.88592
ENSG00000069431	ABCC9	-1	7.60168	7.72463	7.58474	7.04508	7.04757	6.9562
ENSG00000069482	GAL	1	7.66352	7.61978	7.73126	8.30694	8.17189	8.34405
ENSG00000069493	CLEC2D	1	5.04278	5.03788	5.10549	5.41291	5.32092	5.40037
ENSG00000069667	RORA	1	7.61096	7.62245	7.63991	8.17454	8.15557	8.10509
ENSG00000069702	TGFBR3	-1	7.28708	7.22585	7.23333	6.61651	6.67239	6.53271
ENSG00000069812	HES2	1	2.56629	2.57765	2.61708	2.65822	2.69309	2.66477
ENSG00000070501	POLB	1	7.9088	7.92113	7.90062	8.49497	8.44138	8.52041
ENSG00000070669	ASNS	-1	10.2821	10.2139	10.1826	9.03728	9.19719	8.98969
ENSG00000070759	TESK2	1	5.50739	5.6131	5.54411	6.05295	5.98756	6.04047
ENSG00000070950	RAD18	-1	7.92097	8.02591	8.0295	7.27481	7.23309	7.26217
ENSG00000071073	MGAT4A	1	2.19655	2.17704	2.17273	2.29803	2.21285	2.28964
ENSG00000071127	WDR1	-1	13.6707	13.6811	13.7108	13.1015	13.1207	13.0881
ENSG00000071282	LMCD1	-1	7.64369	7.58254	7.58249	7.06886	7.17678	7.069
ENSG00000071539	TRIP13	-1	8.25751	8.43504	8.44614	7.26332	7.28985	7.12921
ENSG00000072041	SLC6A15	1	8.86018	8.87275	8.83992	11.5284	11.2276	11.592
ENSG00000072163	LIMS2	-1	8.44468	8.45937	8.53447	7.43886	7.55866	7.4234
ENSG00000072195	SPEG	-1	9.6774	9.52485	9.62326	8.84105	8.94232	8.82477
ENSG00000072201	LNX1	1	5.81226	5.65643	5.59046	6.04312	6.06894	6.08907
ENSG00000072315	TRPC5	-1	4.27436	4.17922	4.14966	3.8986	3.92913	3.8915
ENSG00000072401	UBE2D1	1	8.75786	8.6986	8.75278	9.52754	9.48877	9.59161
ENSG00000072571	HMMR	-1	7.98803	8.08589	8.08396	6.57124	6.75921	6.63911
ENSG00000072864	NDE1	-1	7.38677	7.38527	7.4269	6.80168	6.9043	6.79835
ENSG00000072952	MRVI1	-1	9.85892	9.93156	9.80655	9.18372	9.41061	9.13423
ENSG00000073111	MCM2	-1	8.71431	8.77524	8.79843	7.83519	7.97998	7.79346
ENSG00000073146	MOV10L1	1	7.35395	7.39493	7.36572	8.00466	7.90791	7.98053
ENSG00000073536	NLE1	-1	8.19596	8.21059	8.192	7.69845	7.65503	7.71128
ENSG00000073711	PPP2R3A	-1	9.78073	9.80063	9.78967	9.0059	9.18399	9.09486
ENSG00000073712	FERMT2	-1	11.5756	11.5403	11.553	10.2339	10.3558	10.1932
ENSG00000073756	PTGS2	1	7.6662	7.68771	7.74023	10.5727	10.2651	10.8466
ENSG00000073910	FRY	1	9.32037	9.29366	9.30057	10.0567	9.96409	10.0031
ENSG00000074317	SNCB	1	4.41518	4.38089	4.37439	4.68462	4.62117	4.70721
ENSG00000074370	ATP2A3	1	6.0235	6.08422	6.01973	6.77677	6.62209	6.68615
ENSG00000074410	CA12	-1	8.52868	8.39317	8.49159	7.10431	7.19245	7.10427
ENSG00000074416	MGLL	-1	11.5329	11.6069	11.6294	10.3625	10.4308	10.3483
ENSG00000074800	ENO1	-1	14.4729	14.4631	14.483	13.69	13.7193	13.6804
ENSG00000075213	SEMA3A	1	12.0863	12.0877	12.0714	12.7152	12.6965	12.7777
ENSG00000075218	GTSE1	-1	7.91639	7.99221	8.0884	6.6327	6.74931	6.80072
ENSG00000075223	SEMA3C	-1	10.4071	10.3573	10.3917	9.69271	9.74972	9.74013
ENSG00000075426	FOSL2	-1	10.6413	10.6089	10.6544	9.56447	9.5956	9.42848
ENSG00000075643	MOCOS	-1	6.2755	6.32054	6.09736	5.82285	5.90595	5.83578
ENSG00000075702	WDR62	-1	7.53525	7.55332	7.5466	6.54086	6.54922	6.56878
ENSG00000075975	MKRN2	-1	9.45115	9.46453	9.5294	8.755	8.83106	8.75552
ENSG00000076003	MCM6	-1	8.80008	8.85472	8.91422	7.81471	7.90951	7.76231
ENSG00000076344	RGS11	-1	2.98618	3.01011	3.04378	2.9147	2.86939	2.93277
ENSG00000076351	SLC46A1	-1	7.981	7.9573	7.95759	7.32333	7.57783	7.4184
ENSG00000076382	SPAG5	-1	9.17884	9.22191	9.26764	7.87747	7.94061	7.77937
ENSG00000076513	ANKRD13A	-1	11.6119	11.6811	11.6646	10.4977	10.6307	10.5451
ENSG00000076555	ACACB	1	6.44048	6.44275	6.53227	7.12442	6.95282	7.15296
ENSG00000076604	TRAF4	1	10.0356	10.0111	10.0838	10.807	10.7442	10.8504
ENSG00000076641	PAG1	1	9.18601	9.1858	9.15125	10.2385	10.2278	10.2999
ENSG00000076706	MCAM	-1	11.0381	11.0721	11.0886	10.1826	10.2141	10.1502
ENSG00000076716	GPC4	1	7.62664	7.51525	7.574	8.25568	8.4034	8.28862
ENSG00000076770	MBNL3	-1	6.12334	7.06039	7.15379	5.95784	6.31118	6.22891
ENSG00000077152	UBE2T	-1	7.21576	7.33489	7.28448	6.59295	6.56301	6.57145
ENSG00000077238	IL4R	1	9.87887	9.94555	9.81631	10.923	10.827	10.9929
ENSG00000077264	PAK3	-1	10.2737	10.1922	10.332	9.53655	9.68211	9.61133
ENSG00000077684	JADE1	-1	9.25405	9.11498	9.18415	8.33805	8.42502	8.30326
ENSG00000077943	ITGA8	1	6.51914	6.51097	6.34915	7.68302	7.51731	7.6581
ENSG00000078053	AMPH	-1	6.55015	6.51063	6.50911	5.90308	5.84648	5.86632
ENSG00000078699	CBFA2T2	1	8.64492	8.66655	8.63849	9.30603	9.285	9.30033
ENSG00000078804	TP53INP2	1	9.90746	9.88437	9.90798	10.5569	10.5643	10.5814
ENSG00000079308	TNS1	-1	12.1774	12.2069	12.1818	11.4181	11.5392	11.3844
ENSG00000079337	RAPGEF3	-1	5.8442	5.84101	5.86031	5.45344	5.5606	5.57996
ENSG00000079387	SENP1	-1	8.25049	8.23177	8.24905	7.75696	7.62898	7.62667
ENSG00000079616	KIF22	-1	8.62355	8.68626	8.73167	7.73285	7.74611	7.7617
ENSG00000080031	PTPRH	-1	2.55065	2.60494	2.5667	2.46684	2.49042	2.49557
ENSG00000080573	COL5A3	1	10.3226	10.2968	10.2777	10.9806	11.0041	10.9974
ENSG00000080839	RBL1	-1	7.17633	7.27578	7.24102	6.50887	6.66001	6.53175
ENSG00000080986	NDC80	-1	7.45034	7.59581	7.49899	6.48287	6.52371	6.38239
ENSG00000081041	CXCL2	1	3.15449	3.16555	3.15653	3.37561	3.2859	3.44454
ENSG00000081051	AFP	-1	2.58576	2.51259	2.61674	2.42213	2.44862	2.41965
ENSG00000081307	UBA5	1	9.97961	9.9705	9.97698	10.7103	10.7415	10.7643
ENSG00000081842	PCDHA6	1	1.38423	1.39849	1.39487	1.44034	1.40915	1.49102
ENSG00000081923	ATP8B1	-1	11.0548	11.0419	11.0603	9.61208	9.75975	9.61405
ENSG00000082126	MPP4	-1	6.76393	6.8209	6.85321	6.07971	6.24409	6.16954
ENSG00000082397	EPB41L3	-1	9.65474	9.64433	9.62246	8.90475	9.02539	8.94999
ENSG00000082482	KCNK2	-1	8.97669	9.01337	9.08435	8.17272	8.25112	8.13378
ENSG00000082512	TRAF5	-1	7.90316	7.8945	7.78619	7.05293	7.01829	7.01581
ENSG00000082898	XPO1	-1	11.5261	11.5681	11.5931	10.9061	10.9828	10.9706
ENSG00000083750	RRAGB	1	7.29695	7.41537	7.37359	7.88892	7.81935	7.83842
ENSG00000085117	CD82	1	11.2319	11.2226	11.2301	12.0824	11.969	12.0707
ENSG00000085382	HACE1	1	8.22406	8.22807	8.26701	8.7102	8.81051	8.76697
ENSG00000085415	SEH1L	-1	9.26678	9.26725	9.23504	8.67442	8.78799	8.67006
ENSG00000085563	ABCB1	1	5.2562	5.32161	5.33753	5.59827	5.59059	5.57008
ENSG00000085832	EPS15	-1	9.59243	9.58642	9.59585	8.5134	8.52154	8.48795
ENSG00000085840	ORC1	-1	6.15851	6.18254	6.25697	5.52907	5.56198	5.47364
ENSG00000085999	RAD54L	-1	6.09915	6.17718	6.2373	5.45051	5.37506	5.32197
ENSG00000086200	IPO11	-1	8.61818	8.52785	8.58608	7.77379	7.77929	7.67162
ENSG00000086570	FAT2	1	2.45149	2.50839	2.49621	2.57319	2.56106	2.56703
ENSG00000086696	HSD17B2	1	6.25187	6.21992	6.32446	7.50193	7.44817	7.5992
ENSG00000086991	NOX4	1	6.91333	6.86674	7.01501	7.47024	7.38268	7.56598
ENSG00000087494	PTHLH	1	6.17853	6.22209	6.17648	6.8922	6.90383	6.859
ENSG00000087510	TFAP2C	1	3.61373	3.60816	3.61327	3.87507	3.90109	4.04588
ENSG00000087586	AURKA	-1	9.42326	9.45842	9.49366	8.42003	8.45428	8.36086
ENSG00000087589	CASS4	-1	8.43871	8.43233	8.4348	7.62053	7.89153	7.5876
ENSG00000087903	RFX2	-1	5.79477	5.77492	5.79333	5.42702	5.42174	5.3087
ENSG00000088325	TPX2	-1	10.3004	10.379	10.4482	8.74214	8.85409	8.77086
ENSG00000088448	ANKRD10	1	9.10619	8.98908	9.02628	10.2796	10.2603	10.3821
ENSG00000088756	ARHGAP28	1	7.41469	7.31367	7.36232	8.11308	8.25912	8.29233
ENSG00000088826	SMOX	1	8.97198	8.91429	8.92772	9.83741	9.7374	9.87534
ENSG00000088836	SLC4A11	1	5.81099	5.61892	5.70473	6.45993	6.22285	6.44864
ENSG00000089159	PXN	-1	12.1758	12.2015	12.2421	11.3218	11.3411	11.323
ENSG00000089472	HEPH	1	9.56992	9.60126	9.6255	10.1444	10.1598	10.1763
ENSG00000089685	BIRC5	-1	9.23405	9.40982	9.38413	7.76957	7.88151	7.79728
ENSG00000090339	ICAM1	-1	8.83932	8.773	8.7988	7.63779	7.57193	7.66228
ENSG00000090674	MCOLN1	1	8.9949	8.98574	8.95954	9.67926	9.52797	9.65542
ENSG00000090889	KIF4A	-1	8.49063	8.60589	8.58696	7.02057	7.21386	7.00477
ENSG00000091039	OSBPL8	1	11.542	11.5714	11.549	12.409	12.4031	12.529
ENSG00000091136	LAMB1	1	13.4856	13.4273	13.4484	14.0317	14.0803	14.0326
ENSG00000091409	ITGA6	-1	11.7552	11.7371	11.8128	11.0137	10.9983	10.9787
ENSG00000091428	RAPGEF4	1	6.90211	6.94996	7.01991	7.70161	7.75224	7.78099
ENSG00000091483	FH	-1	10.0882	10.1112	10.1568	9.54893	9.57944	9.45717
ENSG00000091527	CDV3	-1	11.8119	11.8123	11.7863	10.7494	10.8053	10.7725
ENSG00000091656	ZFHX4	-1	9.49192	9.48024	9.45287	8.84615	8.83121	8.72601
ENSG00000091844	RGS17	1	7.89693	7.85614	7.86409	9.29032	9.24536	9.30589
ENSG00000091879	ANGPT2	1	4.81694	4.86782	4.85159	5.55765	5.59622	5.64219
ENSG00000091986	CCDC80	-1	13.6124	13.5672	13.6022	12.9836	13.0895	12.8747
ENSG00000092068	SLC7A8	1	3.21024	3.24238	3.1877	3.35087	3.30974	3.29812
ENSG00000092445	TYRO3	-1	9.05293	8.98682	9.03176	8.04009	7.97882	8.01758
ENSG00000092470	WDR76	-1	6.73482	6.72454	6.73002	5.91818	6.03722	5.85867
ENSG00000092621	PHGDH	-1	10.7411	10.6109	10.6492	9.39334	9.49453	9.27803
ENSG00000092820	EZR	-1	10.8869	10.8989	10.9646	9.87734	9.88763	9.82969
ENSG00000092853	CLSPN	-1	7.32345	7.39632	7.3879	6.3264	6.51155	6.40682
ENSG00000092871	RFFL	-1	8.27413	8.339	8.29745	7.79175	7.84248	7.69834
ENSG00000092964	DPYSL2	-1	10.8551	10.7721	10.7854	10.1478	10.1558	10.1299
ENSG00000093009	CDC45	-1	6.70931	6.94702	6.88685	6.04726	6.0446	5.99409
ENSG00000094804	CDC6	-1	7.39885	7.49401	7.59742	6.69928	6.69329	6.55119
ENSG00000095303	PTGS1	1	11.7684	11.7435	11.7415	12.5667	12.499	12.6641
ENSG00000095380	NANS	-1	10.1267	10.1083	10.1258	9.39118	9.46439	9.39309
ENSG00000095397	WHRN	1	6.28042	6.30587	6.24785	6.72413	6.73637	6.75084
ENSG00000095739	BAMBI	1	7.75094	7.83143	7.77268	8.35292	8.2151	8.25961
ENSG00000095752	IL11	1	9.82161	9.80089	9.83945	11.2348	11.0959	11.3858
ENSG00000096092	TMEM14A	-1	7.53123	7.63946	7.5721	6.97626	7.06428	6.98974
ENSG00000096696	DSP	1	11.4619	11.4375	11.3706	12.1281	12.1709	12.0428
ENSG00000097046	CDC7	-1	5.57367	5.67782	5.70498	5.19246	5.21004	5.24795
ENSG00000099204	ABLIM1	-1	8.63266	8.59081	8.66248	7.69636	7.85154	7.5907
ENSG00000099330	OCEL1	1	6.30324	6.37151	6.31918	6.72131	6.76044	6.68755
ENSG00000099364	FBXL19	1	9.77912	9.72181	9.79303	10.3499	10.2787	10.3665
ENSG00000099889	ARVCF	1	7.53595	7.54761	7.54765	8.16043	8.15031	8.26552
ENSG00000099953	MMP11	1	5.78066	5.70572	5.78328	6.34106	6.30085	6.2455
ENSG00000099994	SUSD2	1	5.58533	5.63143	5.57241	6.08629	6.07648	6.02904
ENSG00000099998	GGT5	1	5.9538	5.907	6.00546	6.34157	6.42676	6.53599
ENSG00000100027	YPEL1	1	5.196	5.12668	5.15127	5.74718	5.57757	5.7814
ENSG00000100106	TRIOBP	-1	11.1851	11.1948	11.2186	10.3324	10.3046	10.2917
ENSG00000100162	CENPM	-1	5.9072	6.0227	6.11987	5.23727	5.2541	5.29936
ENSG00000100219	XBP1	-1	10.6759	10.6753	10.6523	9.74537	9.72885	9.62939
ENSG00000100266	PACSIN2	-1	10.3849	10.3988	10.4431	9.81661	9.83622	9.7992
ENSG00000100297	MCM5	-1	8.86181	8.98074	9.01521	7.69302	7.85271	7.674
ENSG00000100311	PDGFB	1	4.79525	4.76034	4.72022	5.43012	5.32606	5.39937
ENSG00000100345	MYH9	-1	15.6586	15.6262	15.6733	14.9174	14.9895	14.9111
ENSG00000100479	POLE2	-1	5.33586	5.38646	5.43157	4.90354	4.91848	4.88023
ENSG00000100504	PYGL	-1	9.59375	9.60063	9.63024	9.06169	9.03294	8.98614
ENSG00000100526	CDKN3	-1	6.86356	6.95134	6.92889	5.83625	5.76899	5.73197
ENSG00000100612	DHRS7	1	9.95489	9.92851	9.95074	10.5647	10.5024	10.5664
ENSG00000100629	CEP128	-1	6.75183	6.80154	6.72893	6.06602	5.9711	6.0135
ENSG00000100647	SUSD6	1	9.80527	9.80288	9.85004	10.7717	10.7297	10.8225
ENSG00000100889	PCK2	-1	8.91887	8.79685	8.82828	7.81248	7.89331	7.73891
ENSG00000101003	GINS1	-1	6.66196	6.76478	6.78252	5.97678	6.02882	5.92782
ENSG00000101057	MYBL2	-1	8.28738	8.38535	8.45475	6.94105	7.05366	6.90576
ENSG00000101096	NFATC2	1	6.7129	6.73387	6.65596	7.9402	7.92285	7.8807
ENSG00000101134	DOK5	-1	5.96225	5.97905	5.9734	5.44029	5.41032	5.41966
ENSG00000101158	NELFCD	-1	9.54274	9.55055	9.5562	8.85282	8.87098	8.90808
ENSG00000101166	PRELID3B	-1	9.18977	9.1719	9.2191	8.31899	8.35101	8.35015
ENSG00000101187	SLCO4A1	1	5.62308	5.60823	5.54649	5.99958	5.7544	5.99253
ENSG00000101194	SLC17A9	-1	7.1223	7.24475	7.20409	6.78178	6.7861	6.73699
ENSG00000101236	RNF24	1	10.4089	10.3879	10.3396	11.0494	10.9959	11.0686
ENSG00000101255	TRIB3	-1	9.18436	9.09375	9.07934	8.47832	8.52484	8.47643
ENSG00000101290	CDS2	1	10.2442	10.2926	10.2199	11.102	11.0974	11.1436
ENSG00000101335	MYL9	-1	13.8383	13.8165	13.8689	13.2042	13.287	13.1515
ENSG00000101353	MROH8	-1	3.57017	3.5329	3.53858	3.39813	3.41604	3.45777
ENSG00000101412	E2F1	-1	7.091	7.21859	7.26591	6.505	6.56581	6.49309
ENSG00000101444	AHCY	-1	10.6883	10.624	10.7061	10.1164	10.1049	10.0266
ENSG00000101447	FAM83D	-1	7.95919	8.04105	8.13784	6.7487	6.82094	6.81865
ENSG00000101665	SMAD7	1	8.67418	8.62277	8.67019	9.31534	9.16768	9.2464
ENSG00000101825	MXRA5	1	8.66928	8.68068	8.5688	10.4167	10.2808	10.3543
ENSG00000101868	POLA1	-1	7.32084	7.33157	7.49897	6.84186	6.85931	6.86812
ENSG00000101935	AMMECR1	1	9.11648	9.10719	9.08317	9.78919	9.81011	9.80487
ENSG00000101945	SUV39H1	-1	6.78887	6.78534	6.94785	6.37249	6.3444	6.32606
ENSG00000102024	PLS3	-1	12.1559	12.1425	12.1399	11.1721	11.2276	11.1315
ENSG00000102032	RENBP	1	3.51292	3.53089	3.52356	3.68653	3.63277	3.69905
ENSG00000102057	KCND1	-1	5.42355	5.28866	5.56276	5.07118	5.2423	5.13
ENSG00000102098	SCML2	-1	4.71421	4.70482	4.62876	4.37995	4.31273	4.29694
ENSG00000102225	CDK16	-1	10.6764	10.7283	10.7459	9.72266	9.78658	9.74927
ENSG00000102271	KLHL4	-1	4.81463	4.87381	4.95315	4.481	4.42627	4.43433
ENSG00000102393	GLA	1	8.96092	8.96739	8.90861	9.63063	9.65879	9.70925
ENSG00000102524	TNFSF13B	1	4.14506	4.14113	4.16786	4.27017	4.39703	4.35346
ENSG00000102575	ACP5	1	4.69007	4.65583	4.59062	5.21982	5.1984	5.26443
ENSG00000102743	SLC25A15	1	7.3297	7.2284	7.26338	8.05138	7.97839	8.11184
ENSG00000102755	FLT1	1	9.01682	9.06465	9.01808	9.5591	9.58701	9.56837
ENSG00000102802	MEDAG	1	6.21312	6.16391	6.18739	6.94581	7.03409	7.05273
ENSG00000102879	CORO1A	-1	6.05461	6.15861	6.20908	5.67145	5.83466	5.77926
ENSG00000102931	ARL2BP	-1	9.99243	10.0705	10.057	9.46385	9.52176	9.42334
ENSG00000102935	ZNF423	1	3.14107	3.16176	3.12285	3.26206	3.24532	3.31829
ENSG00000102996	MMP15	1	7.323	7.29925	7.24917	8.9249	8.71589	8.82492
ENSG00000103051	COG4	-1	9.73973	9.77636	9.75361	9.16462	9.21086	9.11736
ENSG00000103241	FOXF1	1	11.5756	11.5304	11.522	12.1733	12.2254	12.2661
ENSG00000103249	CLCN7	1	10.4484	10.4541	10.5009	11.1837	11.1212	11.1848
ENSG00000103257	SLC7A5	-1	12.2608	12.2324	12.2545	11.361	11.4476	11.3446
ENSG00000103449	SALL1	1	9.13499	9.12471	9.11488	10.3916	10.2769	10.4745
ENSG00000103489	XYLT1	-1	10.7856	10.9366	10.8654	9.82542	9.9438	9.77607
ENSG00000103522	IL21R	1	6.28374	6.2034	6.26918	7.15086	6.84845	7.11023
ENSG00000103966	EHD4	-1	10.14	10.1584	10.1695	9.41296	9.49961	9.40781
ENSG00000104043	ATP8B4	1	4.93257	4.85316	4.89199	5.28449	5.21503	5.31349
ENSG00000104081	BMF	1	7.91993	7.87034	7.89911	10.1129	9.99767	10.0891
ENSG00000104147	OIP5	-1	4.95901	5.04301	5.13369	4.4593	4.50551	4.43814
ENSG00000104219	ZDHHC2	-1	9.94959	9.92228	9.90249	9.32673	9.39557	9.35669
ENSG00000104290	FZD3	1	3.16687	3.12796	3.14056	3.28032	3.25087	3.24894
ENSG00000104312	RIPK2	1	9.37166	9.49838	9.41114	9.973	10.0289	10.085
ENSG00000104321	TRPA1	1	11.6869	11.7129	11.72	13.5019	13.3903	13.6082
ENSG00000104368	PLAT	1	12.8813	12.8725	12.904	14.0876	13.9482	14.1013
ENSG00000104427	ZC2HC1A	1	7.81931	7.76908	7.88138	8.2827	8.38958	8.4179
ENSG00000104611	SH2D4A	-1	8.7459	8.64716	8.70343	7.90026	8.00123	7.91708
ENSG00000104626	ERI1	-1	8.60845	8.56877	8.59537	7.94277	7.92973	7.86473
ENSG00000104689	TNFRSF10A	1	6.39452	6.25553	6.28515	6.71296	6.70957	6.72479
ENSG00000104783	KCNN4	-1	3.84914	3.93151	3.82554	3.6174	3.6107	3.66001
ENSG00000104888	SLC17A7	1	3.75998	3.70134	3.70472	3.93598	3.82651	3.80909
ENSG00000104889	RNASEH2A	-1	7.71584	7.80758	7.78143	7.02358	7.07998	7.05424
ENSG00000104894	CD37	1	5.57166	5.56899	5.54202	5.88544	5.81256	5.89207
ENSG00000104983	CCDC61	-1	5.67625	5.65072	5.76527	5.3408	5.39798	5.47907
ENSG00000105011	ASF1B	-1	6.62614	6.65202	6.70327	5.74703	5.74813	5.68744
ENSG00000105088	OLFM2	1	8.49047	8.36511	8.49981	9.93436	9.92581	10.0213
ENSG00000105171	POP4	-1	8.36018	8.3251	8.34491	7.87155	7.79633	7.73668
ENSG00000105202	FBL	-1	8.94959	8.9544	8.94636	8.41248	8.41401	8.41532
ENSG00000105204	DYRK1B	1	7.64151	7.66767	7.68934	8.18471	8.14555	8.20698
ENSG00000105327	BBC3	1	7.94755	7.7241	7.84295	8.69313	8.66171	8.64708
ENSG00000105402	NAPA	-1	10.4943	10.4992	10.5046	9.78115	9.79472	9.78897
ENSG00000105443	CYTH2	1	10.2439	10.2477	10.2182	10.9489	10.8912	10.9546
ENSG00000105514	RAB3D	-1	6.63158	6.70242	6.69304	6.16386	6.15	6.10679
ENSG00000105605	CACNG7	1	7.09437	7.01181	7.03733	7.72421	7.65808	7.73065
ENSG00000105717	PBX4	-1	2.1221	2.18475	2.1858	2.0858	2.1096	2.09248
ENSG00000105825	TFPI2	1	12.151	12.2161	12.1451	13.4698	13.2368	13.6016
ENSG00000105835	NAMPT	1	10.117	10.1319	10.0783	11.086	10.9448	11.1483
ENSG00000105889	STEAP1B	-1	5.95	5.85411	5.81799	5.49366	5.46033	5.48595
ENSG00000105894	PTN	1	10.8577	10.8615	10.8782	11.5502	11.6134	11.5401
ENSG00000105976	MET	-1	10.213	10.247	10.2281	9.42323	9.46111	9.49506
ENSG00000105989	WNT2	-1	4.59398	4.47719	4.62224	4.26598	4.30037	4.23541
ENSG00000105991	HOXA1	-1	3.94072	3.94603	3.93586	3.7558	3.77013	3.77636
ENSG00000105996	HOXA2	-1	4.50135	4.50338	4.43979	4.30983	4.26738	4.22515
ENSG00000106004	HOXA5	-1	7.31219	7.26479	7.31584	6.2698	6.30045	6.2993
ENSG00000106025	TSPAN12	1	6.33169	6.23264	6.29117	6.83574	6.86166	6.99692
ENSG00000106100	NOD1	-1	5.97843	5.90681	6.01692	5.73975	5.59641	5.63079
ENSG00000106366	SERPINE1	-1	15.7767	15.7439	15.7949	14.7029	14.7426	14.6678
ENSG00000106462	EZH2	-1	7.82963	7.82738	7.90167	7.27807	7.31565	7.37885
ENSG00000106484	MEST	-1	11.6663	11.6659	11.6605	10.3154	10.4306	10.1383
ENSG00000106546	AHR	1	10.0444	10.0209	9.97977	10.9578	10.895	11.0724
ENSG00000106624	AEBP1	-1	7.81625	7.68701	7.80124	7.11991	7.23061	7.17729
ENSG00000106772	PRUNE2	-1	7.23101	7.28932	7.14992	6.34499	6.35032	6.34311
ENSG00000106785	TRIM14	-1	8.26812	8.27157	8.33784	7.33309	7.57705	7.4716
ENSG00000106789	CORO2A	-1	6.64453	6.68098	6.57818	6.22217	6.24678	6.21596
ENSG00000106804	C5	-1	5.2977	5.36126	5.40905	5.05895	5.06302	5.07229
ENSG00000106948	AKNA	-1	7.95979	7.81711	7.93784	7.39825	7.4286	7.40414
ENSG00000107099	DOCK8	1	2.84755	2.82601	2.85362	2.96911	2.94152	2.92294
ENSG00000107165	TYRP1	1	6.08219	6.02079	6.00939	6.46212	6.44855	6.48685
ENSG00000107485	GATA3	1	2.8784	2.90377	2.95068	2.96977	3.0479	3.01525
ENSG00000107518	ATRNL1	1	4.8805	4.92521	4.86605	5.55913	5.61879	5.67937
ENSG00000107551	RASSF4	-1	6.74279	6.66723	6.64798	6.34279	6.2439	6.23532
ENSG00000107566	ERLIN1	-1	9.46904	9.48095	9.51586	8.7835	8.74763	8.78054
ENSG00000107731	UNC5B	1	9.0206	8.96317	8.94998	9.87535	9.85865	9.83725
ENSG00000107738	C10orf54	-1	7.27003	7.03152	7.21161	6.62114	6.63736	6.55704
ENSG00000107796	ACTA2	-1	12.9468	12.9596	12.9712	12.2177	12.3299	12.2062
ENSG00000107959	PITRM1	-1	11.5814	11.5477	11.6454	10.9132	10.9808	10.9177
ENSG00000107968	MAP3K8	1	4.29102	4.28513	4.30861	4.51575	4.46446	4.53008
ENSG00000108306	FBXL20	1	8.56056	8.51857	8.42226	9.07381	9.08888	9.12013
ENSG00000108342	CSF3	1	2.13339	2.13228	2.13067	2.24231	2.23149	2.28846
ENSG00000108733	PEX12	-1	6.77547	6.54913	6.66049	6.33182	6.28812	6.2377
ENSG00000108829	LRRC59	-1	12.4098	12.4406	12.4756	11.5879	11.6355	11.5472
ENSG00000108932	SLC16A6	1	7.7415	7.84793	7.7699	9.73311	9.5074	9.76597
ENSG00000108960	MMD	1	8.09739	7.95827	8.01219	8.6287	8.58008	8.76679
ENSG00000109158	GABRA4	1	4.73022	4.7489	4.72284	5.13022	5.09324	5.18821
ENSG00000109189	USP46	1	10.5175	10.5465	10.5033	11.3271	11.3087	11.381
ENSG00000109321	AREG	1	8.65204	8.73937	8.66718	12.0826	11.8265	12.2412
ENSG00000109323	MANBA	1	9.71727	9.67155	9.64016	10.6085	10.4924	10.6246
ENSG00000109458	GAB1	1	8.07929	8.10218	8.11809	8.56736	8.66084	8.62277
ENSG00000109511	ANXA10	1	3.50783	3.45184	3.45745	3.78847	3.70836	3.66662
ENSG00000109572	CLCN3	1	10.5992	10.6003	10.5531	11.1819	11.114	11.1992
ENSG00000109586	GALNT7	-1	9.947	9.95287	9.94995	9.30422	9.3437	9.26344
ENSG00000109674	NEIL3	-1	5.19996	5.45631	5.28744	4.76118	4.80781	4.71354
ENSG00000109685	WHSC1	-1	10.6163	10.6654	10.6748	9.66886	9.64172	9.56449
ENSG00000109686	SH3D19	-1	9.4793	9.50545	9.48577	8.69762	8.84648	8.76986
ENSG00000109790	KLHL5	1	11.6557	11.6418	11.6167	12.2341	12.1509	12.3042
ENSG00000109805	NCAPG	-1	8.92678	8.98449	9.02086	7.63594	7.73234	7.52495
ENSG00000109846	CRYAB	-1	6.74154	6.74012	6.86657	6.34912	6.27175	6.30756
ENSG00000109881	CCDC34	-1	6.74173	6.80752	6.86358	6.25533	6.29884	6.30645
ENSG00000110002	VWA5A	1	7.88291	7.88966	7.85726	10.1255	9.91684	10.1571
ENSG00000110042	DTX4	1	8.88271	8.87839	8.83003	9.68194	9.69182	9.78159
ENSG00000110047	EHD1	-1	11.8293	11.8465	11.8655	11.1632	11.1437	11.1685
ENSG00000110077	MS4A6A	1	2.49274	2.53641	2.53842	2.60399	2.56814	2.68952
ENSG00000110422	HIPK3	1	10.3806	10.4531	10.4102	11.0634	11.0641	11.0824
ENSG00000110697	PITPNM1	1	9.70372	9.68445	9.67518	10.4226	10.3271	10.4541
ENSG00000110844	PRPF40B	-1	6.21255	6.3703	6.22755	6.00209	5.92566	5.82001
ENSG00000110848	CD69	1	3.5874	3.58191	3.56055	3.88246	3.85424	4.01156
ENSG00000110876	SELPLG	-1	6.99891	6.78263	6.92867	6.54326	6.5134	6.35605
ENSG00000110880	CORO1C	-1	13.0643	13.1032	13.1252	11.738	11.877	11.746
ENSG00000110881	ASIC1	-1	6.83578	6.77399	6.8338	6.4015	6.39747	6.31422
ENSG00000110887	DAO	1	4.91184	4.98729	4.89157	5.25556	4.94072	5.34432
ENSG00000110900	TSPAN11	1	5.92063	5.8071	5.91046	6.88846	6.76358	6.74838
ENSG00000110906	KCTD10	-1	10.7901	10.8181	10.7914	10.2002	10.2564	10.1999
ENSG00000111052	LIN7A	-1	8.52637	8.491	8.61969	7.76303	7.90318	7.7778
ENSG00000111087	GLI1	-1	5.04704	5.09009	5.00748	4.63641	4.70115	4.54118
ENSG00000111206	FOXM1	-1	9.55089	9.60512	9.6675	8.09678	8.15521	8.0046
ENSG00000111237	VPS29	-1	9.60204	9.61712	9.57504	9.03835	9.03575	8.97848
ENSG00000111247	RAD51AP1	-1	6.47975	6.58687	6.54832	5.81587	5.82854	5.72877
ENSG00000111331	OAS3	-1	7.33447	7.27862	7.29106	6.53057	6.61647	6.70527
ENSG00000111344	RASAL1	1	4.9444	5.00637	4.91067	5.28222	4.96984	5.36293
ENSG00000111348	ARHGDIB	-1	5.81968	5.91209	5.90742	5.47425	5.41146	5.39076
ENSG00000111358	GTF2H3	-1	8.8863	8.86301	8.92972	8.3551	8.41169	8.30732
ENSG00000111424	VDR	-1	8.41273	8.32881	8.40577	7.77398	7.88149	7.77926
ENSG00000111602	TIMELESS	-1	8.61403	8.67742	8.722	8.21856	8.10237	8.1157
ENSG00000111615	KRR1	1	9.9136	9.94533	9.97069	11.0361	11.0083	11.0239
ENSG00000111665	CDCA3	-1	7.75978	7.70001	7.84321	6.61364	6.77286	6.68016
ENSG00000111684	LPCAT3	1	8.52386	8.54497	8.55115	9.0939	9.0318	9.14666
ENSG00000111696	NT5DC3	-1	8.32802	8.44663	8.4281	7.78789	7.81157	7.77232
ENSG00000111875	ASF1A	-1	8.17277	8.26014	8.24645	7.62195	7.7	7.73797
ENSG00000111906	HDDC2	-1	8.70282	8.65126	8.73801	7.75652	7.81231	7.82388
ENSG00000111907	TPD52L1	-1	6.07282	5.90034	5.9443	5.49322	5.5845	5.50459
ENSG00000112029	FBXO5	-1	7.39935	7.52201	7.5041	6.89363	7.00162	6.86122
ENSG00000112039	FANCE	-1	6.57045	6.55883	6.57333	6.1473	6.11691	6.09363
ENSG00000112118	MCM3	-1	9.31922	9.39157	9.46487	8.78911	8.83483	8.81452
ENSG00000112144	ICK	-1	8.77796	8.80505	8.78175	7.85623	7.9263	7.85247
ENSG00000112149	CD83	-1	4.78887	4.72478	4.77494	4.54331	4.4767	4.52617
ENSG00000112186	CAP2	-1	9.57149	9.50272	9.55426	8.15718	8.3575	8.16226
ENSG00000112245	PTP4A1	1	12.1779	12.2244	12.2441	12.8557	12.8423	12.9024
ENSG00000112294	ALDH5A1	-1	5.09153	5.01448	5.10252	4.74834	4.83738	4.82224
ENSG00000112297	AIM1	-1	7.60426	7.65857	7.63743	6.55122	6.70507	6.5804
ENSG00000112312	GMNN	-1	7.35959	7.48631	7.44103	6.76703	6.83414	6.8705
ENSG00000112319	EYA4	1	8.68878	8.67086	8.61537	9.54433	9.48855	9.5498
ENSG00000112406	HECA	1	8.41499	8.32522	8.38223	9.2148	9.22356	9.22248
ENSG00000112659	CUL9	1	8.38282	8.32874	8.30455	8.95005	8.81417	8.86873
ENSG00000112742	TTK	-1	7.83575	7.8589	7.82365	6.51629	6.58445	6.54726
ENSG00000112852	PCDHB2	1	5.73433	5.7865	5.69036	6.50966	6.40613	6.52683
ENSG00000112893	MAN2A1	1	11.9109	11.8958	11.8904	12.5474	12.5328	12.6198
ENSG00000112964	GHR	-1	5.25418	5.12855	5.19831	4.8501	4.85007	4.84064
ENSG00000112984	KIF20A	-1	9.4291	9.51777	9.56447	7.85896	7.89633	7.74014
ENSG00000113048	MRPS27	-1	9.48408	9.48048	9.52286	8.80392	8.90668	8.83875
ENSG00000113070	HBEGF	-1	9.05588	9.04839	9.06353	8.16346	8.30569	8.07486
ENSG00000113083	LOX	-1	14.4448	14.4438	14.458	13.7587	13.8897	13.7195
ENSG00000113205	PCDHB3	1	3.51128	3.54613	3.50289	3.69478	3.74416	3.70142
ENSG00000113209	PCDHB5	1	4.8282	5.01229	4.90651	5.2278	5.23654	5.22474
ENSG00000113212	PCDHB7	1	5.56168	5.47703	5.49621	6.04779	5.98143	5.93231
ENSG00000113248	PCDHB15	1	5.43631	5.51492	5.44163	5.91621	5.99475	5.97175
ENSG00000113263	ITK	1	4.0344	3.93241	3.9824	4.11634	4.19887	4.14266
ENSG00000113282	CLINT1	-1	11.0154	11.0382	10.9931	10.3658	10.4615	10.3951
ENSG00000113319	RASGRF2	1	9.87553	9.90813	9.91126	10.8411	10.7968	10.8854
ENSG00000113368	LMNB1	-1	9.09934	9.17068	9.19413	7.98131	8.05549	7.88238
ENSG00000113369	ARRDC3	1	9.38138	9.54275	9.51889	10.0969	10.2085	10.2088
ENSG00000113387	SUB1	-1	10.5217	10.5925	10.5384	9.46113	9.52583	9.37297
ENSG00000113396	SLC27A6	1	2.47955	2.47804	2.5134	2.64311	2.61587	2.61889
ENSG00000113494	PRLR	-1	3.84443	3.88332	3.782	3.58602	3.68496	3.6898
ENSG00000113504	SLC12A7	1	8.35303	8.10022	8.26277	8.95154	8.72923	8.91209
ENSG00000113578	FGF1	-1	8.01101	8.03539	8.02122	7.12364	7.23841	7.15007
ENSG00000113645	WWC1	-1	7.29331	7.303	7.40693	6.7097	6.6934	6.60744
ENSG00000113721	PDGFRB	1	12.9725	12.9071	12.9763	13.7689	13.7516	13.7381
ENSG00000113742	CPEB4	1	9.30524	9.31635	9.28796	10.0788	10.0621	10.1303
ENSG00000113810	SMC4	-1	10.5304	10.5588	10.5974	9.42854	9.56261	9.51484
ENSG00000114030	KPNA1	-1	10.5537	10.5693	10.5504	9.92545	9.92961	9.93383
ENSG00000114166	KAT2B	-1	7.29722	7.3155	7.34811	6.85455	6.88842	6.77798
ENSG00000114315	HES1	1	6.31025	6.1559	6.16893	7.2274	7.19707	7.22409
ENSG00000114423	CBLB	1	8.90609	8.70388	8.69403	9.51425	9.43761	9.4804
ENSG00000114698	PLSCR4	1	6.9596	6.86486	6.89421	7.38576	7.38455	7.3823
ENSG00000114739	ACVR2B	1	6.93232	6.99287	6.9453	8.54617	8.39038	8.52891
ENSG00000114770	ABCC5	1	9.4651	9.39481	9.44918	10.0248	9.98032	10.0896
ENSG00000114771	AADAC	1	3.11378	3.07743	3.14173	3.1978	3.2609	3.28203
ENSG00000114779	ABHD14B	-1	7.93617	7.8498	7.9232	7.06721	7.10232	7.00187
ENSG00000114790	ARHGEF26	-1	5.32151	5.17931	5.14716	4.95219	4.91546	4.93095
ENSG00000114796	KLHL24	1	8.45721	8.27264	8.38253	9.52651	9.50178	9.60155
ENSG00000114850	SSR3	-1	12.9022	12.9687	12.9297	12.2044	12.2972	12.1864
ENSG00000115008	IL1A	1	4.55095	4.44312	4.48447	4.95883	4.82353	4.93212
ENSG00000115163	CENPA	-1	6.40368	6.50526	6.50967	5.60297	5.66503	5.68969
ENSG00000115252	PDE1A	1	3.10301	3.13531	3.05711	3.23216	3.14615	3.229
ENSG00000115339	GALNT3	-1	6.12738	6.04182	6.1027	5.6138	5.58836	5.52774
ENSG00000115353	TACR1	1	5.20217	5.08997	5.11514	5.75628	5.7237	5.89087
ENSG00000115363	EVA1A	-1	8.76421	8.84931	8.81665	7.95683	8.00293	7.96071
ENSG00000115365	LANCL1	-1	9.28227	9.37392	9.3257	8.5839	8.68743	8.56373
ENSG00000115461	IGFBP5	1	17.2764	17.2495	17.2247	18.0074	17.9524	17.9986
ENSG00000115594	IL1R1	1	10.3693	10.3515	10.352	11.525	11.3641	11.6955
ENSG00000115598	IL1RL2	1	2.45261	2.46408	2.46882	2.57017	2.52175	2.58111
ENSG00000115604	IL18R1	1	5.34468	5.36795	5.32792	6.05744	5.81931	6.29893
ENSG00000115641	FHL2	-1	11.6527	11.6609	11.6912	11.0377	11.1637	11.0099
ENSG00000115687	PASK	1	6.17313	6.25611	6.26994	6.72004	6.59201	6.64601
ENSG00000115840	SLC25A12	-1	8.36544	8.41161	8.39288	7.85925	7.97023	7.79333
ENSG00000115884	SDC1	-1	9.74003	9.79377	9.81018	8.86052	8.89679	8.83939
ENSG00000115902	SLC1A4	-1	9.32748	9.25542	9.29796	8.62403	8.77356	8.642
ENSG00000115919	KYNU	1	7.75842	7.71404	7.71639	8.97368	8.88998	9.11477
ENSG00000115963	RND3	1	13.0086	13.0084	12.9908	14.0297	13.9771	14.1089
ENSG00000116016	EPAS1	-1	12.4717	12.4566	12.4534	11.3939	11.3951	11.3683
ENSG00000116017	ARID3A	1	9.76423	9.74989	9.73607	10.647	10.6016	10.6444
ENSG00000116183	PAPPA2	-1	4.13901	3.9764	3.98701	3.77761	3.768	3.74479
ENSG00000116649	SRM	-1	11.2811	11.2867	11.3456	10.5808	10.6216	10.5793
ENSG00000116661	FBXO2	1	5.37921	5.36301	5.39933	5.67482	5.67219	5.68357
ENSG00000116667	C1orf21	-1	7.83271	7.88694	7.75648	7.31132	7.32229	7.31176
ENSG00000116668	SWT1	1	6.12656	5.98415	6.15098	6.33731	6.44995	6.5245
ENSG00000116690	PRG4	1	3.03499	3.10427	3.04992	3.16819	3.1413	3.29574
ENSG00000116711	PLA2G4A	1	6.9579	7.05361	6.91153	8.23113	8.14557	8.3674
ENSG00000116729	WLS	1	13.1539	13.1582	13.1642	14.1463	14.0172	14.1914
ENSG00000116741	RGS2	1	7.02277	6.95041	6.90435	7.4108	7.39001	7.38668
ENSG00000116830	TTF2	-1	8.19189	8.11344	8.15352	7.59992	7.67973	7.6273
ENSG00000116833	NR5A2	1	4.10494	4.11816	4.0807	4.38906	4.31797	4.40935
ENSG00000116852	KIF21B	1	5.39476	5.34794	5.337	5.89807	5.77091	5.98771
ENSG00000116991	SIPA1L2	1	8.81853	8.72357	8.75224	10.0448	10.0314	10.0902
ENSG00000117069	ST6GALNAC5	-1	4.73894	4.61152	4.69643	4.28963	4.3803	4.3581
ENSG00000117122	MFAP2	1	8.13266	8.06398	8.02124	9.00059	9.02243	9.06138
ENSG00000117143	UAP1	-1	10.954	11.0203	11.0024	10.0281	10.1143	9.98348
ENSG00000117155	SSX2IP	1	9.69054	9.71811	9.73329	10.3019	10.3168	10.3709
ENSG00000117228	GBP1	-1	9.70181	9.80414	9.75865	8.5127	8.70945	8.5202
ENSG00000117245	KIF17	-1	6.54396	6.54502	6.52216	6.10725	6.09447	6.17394
ENSG00000117399	CDC20	-1	9.34265	9.42011	9.52453	7.7877	7.86881	7.79786
ENSG00000117425	PTCH2	1	4.95235	4.9767	4.97248	5.32062	5.39561	5.33695
ENSG00000117479	SLC19A2	1	7.42648	7.44036	7.46103	8.11079	7.97893	8.12801
ENSG00000117519	CNN3	-1	12.4764	12.5087	12.5263	11.1054	11.2114	11.077
ENSG00000117586	TNFSF4	-1	10.0906	10.1289	10.135	9.23996	9.48152	9.18065
ENSG00000117594	HSD11B1	1	6.51733	6.4072	6.41152	7.39715	7.3447	7.39766
ENSG00000117597	DIEXF	1	9.30601	9.2854	9.2614	9.92267	9.88519	9.93329
ENSG00000117600	PLPPR4	-1	7.09948	7.0267	7.05903	6.6616	6.72469	6.49828
ENSG00000117650	NEK2	-1	7.27787	7.21372	7.26068	6.07764	6.15296	6.0668
ENSG00000117707	PROX1	1	3.4307	3.44689	3.4035	3.53191	3.59691	3.53058
ENSG00000117724	CENPF	-1	10.7228	10.7009	10.7525	9.09628	9.28797	9.21409
ENSG00000118094	TREH	1	3.73706	3.7507	3.73821	3.86846	3.93491	3.84772
ENSG00000118193	KIF14	-1	7.97321	7.98609	8.06485	6.97974	6.98091	6.90513
ENSG00000118242	MREG	-1	5.8102	5.79526	5.96201	5.49334	5.52361	5.46965
ENSG00000118292	C1orf54	1	7.55745	7.47254	7.48547	7.96331	8.04148	7.95673
ENSG00000118514	ALDH8A1	1	2.76014	2.77126	2.7636	2.90198	2.88657	2.92574
ENSG00000118526	TCF21	1	8.56443	8.5298	8.53413	9.09527	9.04534	9.056
ENSG00000118777	ABCG2	1	6.73426	6.8034	6.6196	7.84627	7.72034	7.92805
ENSG00000118785	SPP1	1	4.39937	4.43353	4.49076	4.58777	4.68365	4.67424
ENSG00000118965	WDR35	1	7.8356	7.85494	7.91664	8.407	8.45854	8.45411
ENSG00000119138	KLF9	1	8.31189	8.34392	8.35219	9.18555	9.18768	9.35645
ENSG00000119139	TJP2	-1	10.1855	10.1664	10.2545	9.0556	9.18645	9.18306
ENSG00000119280	C1orf198	-1	10.5954	10.6988	10.6715	9.96932	10.0933	9.95788
ENSG00000119314	PTBP3	-1	9.83208	9.90686	9.86296	9.18945	9.35274	9.343
ENSG00000119326	CTNNAL1	-1	10.3816	10.4099	10.3859	9.24081	9.35107	9.19959
ENSG00000119403	PHF19	-1	9.27371	9.3225	9.35768	8.50071	8.5364	8.50019
ENSG00000119508	NR4A3	1	6.07242	6.08057	6.10108	6.93384	6.92479	6.9147
ENSG00000119537	KDSR	1	10.3334	10.3572	10.3209	11.06	11.0042	11.0499
ENSG00000119630	PGF	1	3.80033	3.85982	3.87913	3.97729	4.09722	4.00025
ENSG00000119655	NPC2	1	10.3544	10.3695	10.3574	11.021	10.9867	11.001
ENSG00000119699	TGFB3	1	5.84473	5.85083	5.75552	6.05003	6.33077	6.11998
ENSG00000119865	CNRIP1	-1	8.23485	8.20092	8.24318	7.30993	7.32804	7.22685
ENSG00000119900	OGFRL1	1	10.3173	10.3932	10.3737	10.9101	10.9054	11.0747
ENSG00000119927	GPAM	-1	8.00743	7.91003	7.90482	7.38317	7.37941	7.40032
ENSG00000119938	PPP1R3C	-1	9.63476	9.54407	9.5606	8.813	8.96888	8.63462
ENSG00000119943	PYROXD2	-1	6.25568	6.26565	6.24393	5.81916	5.6505	5.70422
ENSG00000119969	HELLS	-1	7.34714	7.40249	7.42309	6.83312	6.98525	6.82559
ENSG00000120093	HOXB3	-1	9.88977	9.94272	9.90231	9.10143	9.3158	9.08145
ENSG00000120129	DUSP1	1	10.7077	10.7082	10.7966	11.2615	11.3452	11.4022
ENSG00000120137	PANK3	1	10.8435	10.8079	10.7992	11.4073	11.3981	11.4786
ENSG00000120156	TEK	1	8.63168	8.60852	8.70242	9.5231	9.58616	9.60974
ENSG00000120217	CD274	-1	7.16905	7.20014	7.34996	6.67248	6.68763	6.67728
ENSG00000120278	PLEKHG1	1	4.72191	4.73493	4.71414	5.00495	5.01299	5.01585
ENSG00000120279	MYCT1	-1	2.89275	2.9514	2.88491	2.77825	2.78714	2.76942
ENSG00000120322	PCDHB8	1	3.8164	3.88847	3.83719	4.06983	4.06009	3.96995
ENSG00000120324	PCDHB10	1	5.52339	5.39296	5.47615	5.87729	5.86685	6.04214
ENSG00000120327	PCDHB14	1	5.94895	6.05422	5.97509	6.37888	6.39013	6.45718
ENSG00000120328	PCDHB12	1	3.57199	3.63143	3.55912	3.69132	3.69483	3.84651
ENSG00000120337	TNFSF18	1	5.98481	6.02147	5.93763	6.66776	6.90204	6.57607
ENSG00000120341	SEC16B	-1	6.39748	6.39838	6.37926	5.75329	5.81379	5.82104
ENSG00000120802	TMPO	-1	10.1525	10.2239	10.2743	9.1404	9.18611	9.1896
ENSG00000120860	CCDC53	-1	7.50106	7.59979	7.54294	6.71529	6.71776	6.71539
ENSG00000120875	DUSP4	1	5.91163	5.93579	5.88423	6.77157	6.65481	6.74273
ENSG00000120899	PTK2B	-1	4.11618	4.06078	4.12704	3.94629	3.93121	3.88083
ENSG00000121060	TRIM25	-1	10.1359	10.091	10.1043	9.43896	9.45103	9.51184
ENSG00000121068	TBX2	1	11.7826	11.8078	11.8642	12.4427	12.4225	12.5162
ENSG00000121152	NCAPH	-1	7.37579	7.54234	7.55432	6.29722	6.39976	6.23657
ENSG00000121211	MND1	-1	4.01598	4.0168	4.01863	3.81693	3.77876	3.71938
ENSG00000121236	TRIM6	-1	6.1727	6.22146	6.22574	5.59811	5.67259	5.53798
ENSG00000121281	ADCY7	-1	8.55322	8.41456	8.52964	7.95219	7.94069	8.0196
ENSG00000121361	KCNJ8	-1	6.08906	5.99977	6.17567	5.39625	5.2973	5.3339
ENSG00000121621	KIF18A	-1	7.49584	7.60167	7.61856	6.82339	6.83639	6.78198
ENSG00000121895	TMEM156	1	6.15356	6.10465	6.12095	6.93222	6.74164	6.98291
ENSG00000121957	GPSM2	-1	8.11314	8.17152	8.14095	7.40331	7.51278	7.28877
ENSG00000122176	FMOD	1	7.36156	7.31412	7.30902	7.68734	7.91798	7.80423
ENSG00000122367	LDB3	-1	4.52296	4.51364	4.50913	4.21482	4.29907	4.25464
ENSG00000122378	FAM213A	1	6.72665	6.77306	6.84168	7.52043	7.50755	7.64475
ENSG00000122420	PTGFR	-1	7.27202	7.16144	7.23013	6.627	6.79082	6.69526
ENSG00000122547	EEPD1	-1	7.12874	7.15393	7.14539	6.71289	6.71517	6.64832
ENSG00000122641	INHBA	1	12.5353	12.5719	12.565	13.3525	13.3056	13.4106
ENSG00000122644	ARL4A	-1	7.4144	7.56667	7.43374	6.83691	6.82925	6.85979
ENSG00000122707	RECK	-1	11.3628	11.3019	11.3054	10.7231	10.8003	10.7116
ENSG00000122729	ACO1	-1	11.7539	11.7087	11.6972	11.0091	11.0228	10.9736
ENSG00000122786	CALD1	-1	14.2412	14.2312	14.2332	13.6074	13.712	13.5739
ENSG00000122861	PLAU	1	14.1503	14.1854	14.1838	15.4835	15.3495	15.5259
ENSG00000122877	EGR2	1	6.18796	6.286	6.31466	6.58463	6.72111	6.69378
ENSG00000122952	ZWINT	-1	9.03878	8.98553	9.04001	8.25748	8.38703	8.3738
ENSG00000122966	CIT	-1	8.56159	8.63167	8.63267	7.05075	7.21866	7.05689
ENSG00000123080	CDKN2C	-1	7.15706	7.24457	7.38266	6.18981	6.28822	6.24008
ENSG00000123136	DDX39A	-1	9.27564	9.3094	9.37312	8.71985	8.7081	8.80012
ENSG00000123219	CENPK	-1	6.99142	7.05025	6.94848	6.47761	6.46815	6.47999
ENSG00000123358	NR4A1	1	7.11579	7.29301	7.21279	8.04435	8.11848	8.20553
ENSG00000123416	TUBA1B	-1	14.4824	14.5171	14.5589	13.3965	13.4703	13.3623
ENSG00000123453	SARDH	-1	6.03408	6.02903	5.98682	5.52818	5.49625	5.55096
ENSG00000123473	STIL	-1	7.70394	7.78193	7.87356	7.03006	7.06017	7.0274
ENSG00000123485	HJURP	-1	8.27884	8.39367	8.37056	7.14472	7.23739	7.12192
ENSG00000123496	IL13RA2	1	4.53119	4.45549	4.6559	4.92918	4.71519	4.84509
ENSG00000123572	NRK	-1	8.14458	8.13783	8.15263	7.43003	7.4657	7.42328
ENSG00000123610	TNFAIP6	1	7.2311	7.19036	7.16305	8.39044	8.16426	8.64021
ENSG00000123689	G0S2	1	4.28335	4.19183	4.16139	4.54554	4.51893	4.66684
ENSG00000123892	RAB38	-1	5.17136	5.05562	5.10602	4.87426	4.87887	4.76837
ENSG00000123908	AGO2	1	10.837	10.9713	10.8343	11.6284	11.5888	11.6403
ENSG00000123975	CKS2	-1	9.15828	9.10952	9.10127	8.51684	8.54023	8.51392
ENSG00000124145	SDC4	-1	11.9568	12.0302	11.9838	11.2378	11.3371	11.1584
ENSG00000124171	PARD6B	1	5.30202	5.37313	5.32813	5.80507	5.98342	5.98792
ENSG00000124208	TMEM189-UBE2V1	1	7.89648	8.11335	8.38794	8.62203	8.78618	8.80529
ENSG00000124212	PTGIS	-1	5.67703	5.56123	5.56825	5.30618	5.40187	5.26451
ENSG00000124216	SNAI1	1	7.68965	7.6559	7.67102	8.66539	8.56547	8.66595
ENSG00000124225	PMEPA1	1	9.05994	8.95472	8.97563	9.59929	9.5503	9.69278
ENSG00000124406	ATP8A1	1	5.49907	5.4763	5.54491	6.16924	5.95446	6.05638
ENSG00000124466	LYPD3	1	4.47657	4.51557	4.53836	4.83513	4.81284	4.89153
ENSG00000124493	GRM4	1	2.78103	2.74246	2.70916	2.86476	2.80174	2.93963
ENSG00000124635	HIST1H2BJ	1	5.67682	5.6434	5.7127	5.97867	6.0323	6.01015
ENSG00000124762	CDKN1A	1	14.1005	14.0548	14.0751	15.1632	15.1093	15.1274
ENSG00000124766	SOX4	1	10.3985	10.3691	10.3636	11.7328	11.6398	11.7644
ENSG00000124795	DEK	-1	10.7303	10.7846	10.7076	9.87492	9.91751	9.91878
ENSG00000124813	RUNX2	1	8.35111	8.363	8.32751	8.88003	8.90038	8.91262
ENSG00000124875	CXCL6	1	3.72963	3.7396	3.72852	4.06535	4.04387	4.12795
ENSG00000124882	EREG	1	7.49207	7.46684	7.43106	9.15714	9.04487	9.39298
ENSG00000124920	MYRF	-1	6.93913	6.95561	7.03097	6.48975	6.49884	6.53903
ENSG00000125257	ABCC4	1	11.7999	11.78	11.8007	12.9058	12.876	12.9378
ENSG00000125347	IRF1	1	8.87137	8.95748	9.01005	9.76061	9.61841	9.7757
ENSG00000125384	PTGER2	-1	9.43814	9.47606	9.46378	8.09341	8.15577	7.97612
ENSG00000125447	GGA3	-1	8.98273	8.90929	8.98655	8.40956	8.37913	8.39286
ENSG00000125538	IL1B	1	6.5388	6.57417	6.51808	8.36476	8.23572	8.53548
ENSG00000125657	TNFSF9	1	3.92139	3.88042	3.97582	4.21903	4.18685	4.18939
ENSG00000125740	FOSB	1	5.10328	5.16099	5.06661	5.46961	5.52357	5.72192
ENSG00000125772	GPCPD1	1	8.55829	8.53778	8.56917	9.20991	9.22855	9.16595
ENSG00000125845	BMP2	1	7.77426	7.87073	7.72636	10.4018	10.2973	10.5406
ENSG00000125848	FLRT3	1	7.18176	7.0494	7.07121	7.9461	7.79598	7.94294
ENSG00000125944	HNRNPR	-1	11.188	11.2224	11.1931	10.6054	10.6533	10.6336
ENSG00000125954	CHURC1-FNTB	-1	4.6622	4.75977	4.95237	4.50158	4.53331	4.67722
ENSG00000125965	GDF5	-1	8.22125	8.20022	8.20728	7.50466	7.80494	7.45054
ENSG00000125967	NECAB3	-1	7.66486	7.65849	7.72081	7.22403	7.26302	7.17529
ENSG00000125968	ID1	1	9.26649	9.21315	9.22443	9.986	9.87154	10.0207
ENSG00000126010	GRPR	-1	6.5531	6.56183	6.46829	5.70137	5.63685	5.69766
ENSG00000126016	AMOT	-1	8.09845	8.07594	8.07335	7.49923	7.39077	7.43246
ENSG00000126247	CAPNS1	-1	12.3601	12.3163	12.3636	11.6796	11.7444	11.6667
ENSG00000126391	FRMD8	1	9.72856	9.76066	9.73343	10.4186	10.3726	10.4265
ENSG00000126561	STAT5A	1	5.97055	5.96139	5.97892	6.51954	6.46222	6.42583
ENSG00000126778	SIX1	-1	8.4114	8.56458	8.41317	7.74052	7.81653	7.83602
ENSG00000126787	DLGAP5	-1	8.76345	8.83421	8.89766	7.35837	7.37102	7.36278
ENSG00000126803	HSPA2	1	8.41166	8.39972	8.43682	9.16458	9.14002	9.21809
ENSG00000126858	RHOT1	-1	8.88568	8.86264	8.88505	8.34045	8.33113	8.27976
ENSG00000126860	EVI2A	-1	2.88494	2.97973	2.81655	2.7354	2.75989	2.72913
ENSG00000126903	SLC10A3	-1	8.87695	8.9474	8.92543	8.20362	8.15321	8.07375
ENSG00000126947	ARMCX1	1	9.22069	9.19449	9.22486	9.87381	9.84876	9.8327
ENSG00000126950	TMEM35A	1	8.71639	8.83315	8.7696	9.44684	9.56599	9.40884
ENSG00000127124	HIVEP3	-1	7.51307	7.49252	7.44168	7.07607	7.06274	7.0096
ENSG00000127329	PTPRB	-1	6.8943	6.75045	6.80992	6.23574	6.4511	6.12356
ENSG00000127423	AUNIP	-1	4.5923	4.77974	4.7265	4.38839	4.45494	4.46037
ENSG00000127507	ADGRE2	1	3.79743	3.8508	3.77551	3.89616	3.92978	4.04604
ENSG00000127564	PKMYT1	-1	6.86783	7.05806	7.18454	6.02655	6.19664	6.11669
ENSG00000127586	CHTF18	-1	6.81597	6.91264	6.91639	6.32439	6.20804	6.31555
ENSG00000127824	TUBA4A	-1	7.74408	7.66037	7.6859	7.1713	7.19864	7.12156
ENSG00000127920	GNG11	1	10.394	10.3973	10.3442	11.5503	11.4577	11.642
ENSG00000127951	FGL2	1	8.23159	8.19202	8.20063	8.88578	8.83778	8.87115
ENSG00000127955	GNAI1	1	9.73185	9.70392	9.7357	10.579	10.5949	10.6332
ENSG00000128011	LRFN1	-1	3.74371	3.8055	3.85329	3.62822	3.6907	3.62006
ENSG00000128045	RASL11B	1	5.76971	5.75698	5.64237	6.72927	6.7394	6.68475
ENSG00000128052	KDR	1	5.60189	5.55977	5.54408	7.53873	7.10974	7.57063
ENSG00000128165	ADM2	-1	8.20196	8.04642	8.05485	7.08835	7.22185	7.03064
ENSG00000128245	YWHAH	-1	10.9304	10.9257	10.9464	10.3852	10.3849	10.3441
ENSG00000128266	GNAZ	-1	3.79177	3.88666	3.90127	3.70287	3.69178	3.68915
ENSG00000128268	MGAT3	-1	5.39013	5.46207	5.37033	5.23747	5.08711	5.13501
ENSG00000128271	ADORA2A	1	2.9742	3.07624	2.99449	3.03141	3.27298	3.17392
ENSG00000128274	A4GALT	1	7.897	7.96322	7.93955	8.59327	8.53217	8.54678
ENSG00000128285	MCHR1	-1	2.56249	2.57786	2.63081	2.49324	2.48943	2.49627
ENSG00000128342	LIF	1	10.889	10.7719	10.7278	11.4937	11.4313	11.5018
ENSG00000128482	RNF112	-1	5.84137	5.73836	5.70092	5.27156	5.45197	5.32928
ENSG00000128510	CPA4	-1	10.5683	10.4888	10.5548	9.5029	9.60798	9.42349
ENSG00000128512	DOCK4	1	9.24395	9.29115	9.17215	10.0664	10.0078	10.0784
ENSG00000128513	POT1	-1	7.38476	7.40846	7.41234	6.82313	6.84289	6.85407
ENSG00000128564	VGF	1	5.76999	5.62855	5.78702	6.22815	5.96515	6.40763
ENSG00000128590	DNAJB9	1	9.27576	9.27923	9.24776	9.92647	9.8465	9.94135
ENSG00000128591	FLNC	-1	14.8523	14.8375	14.9295	14.0953	14.1197	14.0863
ENSG00000128917	DLL4	1	8.64699	8.67651	8.62064	10.6739	10.6184	10.7074
ENSG00000128928	IVD	-1	9.86062	9.83111	9.83405	9.25338	9.2555	9.21053
ENSG00000128965	CHAC1	1	10.5951	10.5558	10.5403	11.3901	11.3277	11.3565
ENSG00000129048	ACKR4	1	3.34507	3.43515	3.36541	3.4817	3.57794	3.48303
ENSG00000129103	SUMF2	-1	10.404	10.3448	10.412	9.48879	9.49502	9.49906
ENSG00000129173	E2F8	-1	4.64766	4.79306	4.73535	4.38583	4.45468	4.3433
ENSG00000129195	FAM64A	-1	7.80157	8.02706	8.0273	6.58064	6.71569	6.64532
ENSG00000129317	PUS7L	-1	9.2682	9.31809	9.24796	8.66421	8.74125	8.69786
ENSG00000129422	MTUS1	1	7.57053	7.44389	7.37398	7.96974	8.03988	8.02573
ENSG00000129757	CDKN1C	1	4.95829	4.90324	4.88137	5.27454	5.32022	5.14304
ENSG00000129810	SGO1	-1	5.81788	5.96628	5.88855	5.37965	5.22645	5.25088
ENSG00000129946	SHC2	1	5.2025	5.04795	5.12437	5.73401	5.77998	5.77031
ENSG00000129951	PLPPR3	1	6.37554	6.26843	6.27217	6.76524	6.71492	6.81393
ENSG00000130052	STARD8	-1	5.76249	5.78685	5.843	5.30956	5.39259	5.27822
ENSG00000130066	SAT1	1	9.10679	9.10829	9.00256	9.87188	9.91281	9.98292
ENSG00000130176	CNN1	-1	10.1824	10.1877	10.2205	9.19228	9.23574	9.10258
ENSG00000130227	XPO7	-1	10.4326	10.4189	10.4552	9.59943	9.60067	9.55353
ENSG00000130294	KIF1A	1	2.64874	2.59586	2.57631	2.68954	2.64141	2.74166
ENSG00000130307	USHBP1	1	3.18403	3.23886	3.23441	3.44661	3.336	3.32406
ENSG00000130340	SNX9	1	11.1089	11.1465	11.1521	11.851	11.8283	11.9078
ENSG00000130477	UNC13A	1	4.70976	4.6047	4.60803	4.98032	4.9304	4.98561
ENSG00000130513	GDF15	1	10.2815	10.1874	10.1571	12.5818	12.3602	12.5342
ENSG00000130590	SAMD10	-1	5.1364	5.26173	5.2184	4.79382	4.86726	4.89373
ENSG00000130695	CEP85	-1	7.25569	7.31677	7.29958	6.7817	6.74984	6.78163
ENSG00000130707	ASS1	-1	8.58521	8.63241	8.5623	7.71416	7.82548	7.69698
ENSG00000130723	PRRC2B	-1	12.0787	12.0252	12.0558	11.4514	11.4237	11.4105
ENSG00000130755	GMFG	1	3.41218	3.43036	3.42326	3.54056	3.53239	3.58149
ENSG00000130830	MPP1	-1	8.99531	8.91981	8.91985	8.38749	8.42121	8.45372
ENSG00000130958	SLC35D2	-1	7.92242	7.93103	7.9362	7.40135	7.4328	7.45026
ENSG00000130962	PRRG1	1	9.20803	9.20477	9.17889	10.0483	10.0189	10.0881
ENSG00000131153	GINS2	-1	6.96071	6.92243	7.05821	6.0567	6.12187	6.08538
ENSG00000131351	HAUS8	-1	6.73374	6.63487	6.69249	6.16873	6.05909	6.0667
ENSG00000131462	TUBG1	-1	9.48429	9.53012	9.6301	8.84355	8.84394	8.82009
ENSG00000131470	PSMC3IP	-1	6.83386	6.77655	6.82669	6.3645	6.4023	6.2813
ENSG00000131480	AOC2	1	4.51525	4.4392	4.53915	4.80787	4.67306	4.71843
ENSG00000131620	ANO1	-1	7.89815	8.03972	8.0262	7.07504	7.14346	6.98671
ENSG00000131634	TMEM204	1	7.48659	7.43921	7.48591	8.13144	8.08029	8.11043
ENSG00000131737	KRT34	-1	3.77513	3.841	3.95288	3.50023	3.49755	3.49436
ENSG00000131747	TOP2A	-1	11.0567	11.1381	11.1594	9.52268	9.57892	9.47374
ENSG00000131941	RHPN2	-1	5.57131	5.67992	5.65978	5.28911	5.29881	5.31842
ENSG00000132003	ZSWIM4	1	8.57228	8.55339	8.64654	9.21896	9.15381	9.18578
ENSG00000132017	DCAF15	-1	7.9861	7.9809	8.02289	7.42802	7.4018	7.45089
ENSG00000132205	EMILIN2	1	3.84142	3.93551	3.83478	4.02418	4.05839	4.0051
ENSG00000132334	PTPRE	1	6.78352	6.81309	6.75046	7.70837	7.60685	7.79503
ENSG00000132376	INPP5K	1	8.83127	8.80935	8.75537	9.45267	9.45862	9.4867
ENSG00000132436	FIGNL1	-1	7.45227	7.5361	7.53689	7.02396	7.06441	7.04963
ENSG00000132481	TRIM47	-1	6.8753	6.88623	6.75886	6.38464	6.38419	6.44797
ENSG00000132510	KDM6B	1	9.48059	9.30278	9.31259	10.4929	10.4117	10.5167
ENSG00000132623	ANKEF1	-1	5.07023	5.20544	5.22061	4.78286	4.90572	4.80382
ENSG00000132639	SNAP25	-1	4.73546	4.76022	4.69569	4.47361	4.5114	4.42301
ENSG00000132749	TESMIN	-1	4.18515	4.28049	4.17586	4.01752	4.0166	4.04066
ENSG00000132821	VSTM2L	-1	3.6481	3.56079	3.6104	3.50628	3.47015	3.46937
ENSG00000132846	ZBED3	-1	5.94748	5.98384	5.88594	5.56238	5.59964	5.56003
ENSG00000133026	MYH10	-1	11.5153	11.501	11.4965	10.8258	10.9005	10.7503
ENSG00000133048	CHI3L1	1	3.6927	3.60612	3.71176	3.8887	3.77879	3.80907
ENSG00000133056	PIK3C2B	-1	6.31047	6.29639	6.39032	5.68873	5.88421	5.79179
ENSG00000133069	TMCC2	-1	6.85748	6.67174	6.87936	6.17906	6.2148	6.19072
ENSG00000133106	EPSTI1	-1	3.83554	3.89156	3.87957	3.71665	3.66662	3.689
ENSG00000133110	POSTN	1	12.2931	12.3682	12.3266	13.408	13.5637	13.3984
ENSG00000133119	RFC3	-1	7.14266	7.21979	7.26032	6.62417	6.78653	6.64919
ENSG00000133193	FAM104A	-1	9.11521	9.12716	9.10596	8.56715	8.56079	8.55659
ENSG00000133318	RTN3	-1	10.9368	10.9055	10.9309	9.58145	9.67701	9.54362
ENSG00000133401	PDZD2	1	3.73851	3.77022	3.79295	3.93729	3.94253	3.92727
ENSG00000133597	ADCK2	-1	7.26202	7.18694	7.1172	6.70936	6.66604	6.60226
ENSG00000133639	BTG1	1	10.0505	10.1252	10.113	10.948	10.888	11.0074
ENSG00000133657	ATP13A3	1	12.5046	12.551	12.518	13.15	13.1332	13.2218
ENSG00000133818	RRAS2	-1	10.2235	10.2462	10.2622	8.83128	8.98251	8.79713
ENSG00000133874	RNF122	1	6.08652	6.07989	6.19577	6.73163	6.76385	6.81706
ENSG00000133895	MEN1	-1	8.82375	8.82457	8.87436	8.12777	8.1083	8.03701
ENSG00000134030	CTIF	-1	10.6377	10.685	10.6706	9.99618	10.1017	9.99222
ENSG00000134057	CCNB1	-1	9.91952	9.9077	9.99432	8.54037	8.57884	8.53284
ENSG00000134086	VHL	1	9.46739	9.3664	9.351	9.95352	9.91119	9.97146
ENSG00000134138	MEIS2	-1	9.18084	9.2008	9.12245	8.23602	8.30587	8.13798
ENSG00000134222	PSRC1	-1	7.90696	7.97602	8.20009	7.07982	7.17126	7.07491
ENSG00000134247	PTGFRN	1	5.72082	5.77647	5.70588	6.37873	6.28695	6.28646
ENSG00000134250	NOTCH2	-1	12.2882	12.3078	12.2539	11.4991	11.5275	11.4883
ENSG00000134259	NGF	-1	4.76205	4.73698	4.75591	4.43901	4.47094	4.46803
ENSG00000134291	TMEM106C	-1	8.53229	8.48696	8.58705	7.98783	8.02143	8.04401
ENSG00000134333	LDHA	-1	13.5109	13.5429	13.5438	12.9406	12.9621	12.9267
ENSG00000134371	CDC73	-1	9.86151	9.85859	9.83247	9.09915	9.17117	9.17363
ENSG00000134470	IL15RA	1	6.99906	7.00617	7.11143	7.62385	7.54059	7.65864
ENSG00000134508	CABLES1	1	8.81597	8.82362	8.77477	9.87317	9.74825	9.85797
ENSG00000134569	LRP4	1	8.97405	8.88391	8.95515	9.61756	9.48621	9.63781
ENSG00000134668	SPOCD1	-1	10.4795	10.5186	10.5242	9.67151	9.77532	9.6345
ENSG00000134690	CDCA8	-1	8.49835	8.56448	8.59555	7.14366	7.14061	7.04326
ENSG00000134775	FHOD3	-1	7.98718	8.00586	7.97647	7.36582	7.3943	7.3789
ENSG00000134851	TMEM165	-1	10.5163	10.5937	10.5476	9.83528	9.72262	9.75605
ENSG00000134864	GGACT	-1	5.25113	5.26332	5.17343	4.84935	4.82902	4.93791
ENSG00000135045	C9orf40	-1	6.82392	6.74779	6.74605	6.36029	6.41149	6.41291
ENSG00000135046	ANXA1	-1	12.4609	12.475	12.4935	11.6414	11.659	11.614
ENSG00000135069	PSAT1	-1	10.8881	10.8099	10.7775	9.1933	9.36039	9.02408
ENSG00000135074	ADAM19	1	13.3216	13.358	13.331	14.0047	13.9969	13.9907
ENSG00000135205	CCDC146	1	4.71105	4.62067	4.76299	4.95741	4.98972	4.87738
ENSG00000135318	NT5E	-1	13.6208	13.6208	13.6489	12.9244	12.9304	12.9782
ENSG00000135333	EPHA7	1	3.34946	3.34647	3.36837	3.67071	3.6622	3.59857
ENSG00000135363	LMO2	1	2.43518	2.43365	2.43144	2.53563	2.67459	2.56685
ENSG00000135373	EHF	1	2.88814	2.81885	2.82588	2.94234	2.96317	2.9824
ENSG00000135436	FAM186B	1	2.26858	2.23283	2.24059	2.28851	2.34074	2.32514
ENSG00000135437	RDH5	-1	5.26327	5.18145	5.22066	4.86929	4.80058	4.84763
ENSG00000135451	TROAP	-1	7.14493	7.13757	7.18137	6.09113	6.1602	6.0828
ENSG00000135476	ESPL1	-1	7.58018	7.59283	7.69747	6.59922	6.56691	6.53472
ENSG00000135480	KRT7	1	5.3851	5.53834	5.41415	6.06763	5.95846	6.24258
ENSG00000135503	ACVR1B	1	9.38425	9.32133	9.37481	10.2701	10.176	10.2752
ENSG00000135525	MAP7	1	4.91963	4.95376	4.96461	5.25454	5.24037	5.24963
ENSG00000135698	MPHOSPH6	1	8.83705	8.81204	8.83085	9.73407	9.66009	9.84955
ENSG00000135709	KIAA0513	-1	9.21515	9.1713	9.22579	8.65568	8.65874	8.65111
ENSG00000135744	AGT	1	4.81136	4.81335	4.86646	5.24848	5.14102	5.1067
ENSG00000135776	ABCB10	-1	8.16158	8.06391	8.1083	7.25634	7.3468	7.29452
ENSG00000135842	FAM129A	-1	9.5746	9.58191	9.56626	8.55889	8.6622	8.44509
ENSG00000135913	USP37	1	8.46419	8.6046	8.43748	9.10088	9.02671	9.20478
ENSG00000135919	SERPINE2	1	12.886	12.9288	12.9015	13.543	13.534	13.6549
ENSG00000135926	TMBIM1	-1	11.0686	11.0615	11.0555	10.2692	10.3194	10.3078
ENSG00000135929	CYP27A1	1	6.50133	6.52113	6.45834	6.95409	6.87511	6.99199
ENSG00000136010	ALDH1L2	-1	10.4588	10.3966	10.347	8.93296	9.06272	8.77449
ENSG00000136014	USP44	-1	8.6332	8.4902	8.48474	7.607	7.63	7.55362
ENSG00000136052	SLC41A2	-1	7.06364	7.13696	7.06108	6.60992	6.51085	6.45257
ENSG00000136068	FLNB	-1	12.2784	12.2617	12.2913	11.3432	11.3385	11.329
ENSG00000136108	CKAP2	-1	9.84012	9.92832	9.88342	8.74528	8.85963	8.8009
ENSG00000136122	BORA	-1	6.13113	6.17539	6.14912	5.55215	5.60082	5.52154
ENSG00000136153	LMO7	-1	12.7342	12.734	12.7403	11.9235	11.9756	11.8826
ENSG00000136158	SPRY2	1	10.0567	10.1463	10.157	10.8037	10.8631	10.9357
ENSG00000136160	EDNRB	1	5.61042	5.64764	5.61344	6.98098	6.82534	7.19532
ENSG00000136244	IL6	1	7.56051	7.62428	7.61931	8.63961	8.60123	8.6462
ENSG00000136279	DBNL	-1	10.7408	10.7306	10.8133	10.1734	10.1384	10.122
ENSG00000136378	ADAMTS7	1	9.43848	9.39394	9.48596	10.6293	10.5252	10.6557
ENSG00000136404	TM6SF1	-1	5.39032	5.3169	5.37745	4.99052	5.02048	5.00573
ENSG00000136478	TEX2	-1	9.89168	9.88352	9.92064	9.20556	9.33188	9.25756
ENSG00000136492	BRIP1	-1	7.56054	7.67952	7.71736	6.59615	6.66278	6.69808
ENSG00000136518	ACTL6A	-1	9.27401	9.26571	9.17874	8.51169	8.42474	8.49653
ENSG00000136628	EPRS	-1	12.3993	12.3722	12.3901	11.7515	11.8538	11.7081
ENSG00000136699	SMPD4	-1	10.3769	10.4557	10.4987	9.62207	9.6611	9.51044
ENSG00000136816	TOR1B	-1	9.49205	9.44308	9.47992	8.83993	8.91637	8.87923
ENSG00000136824	SMC2	-1	9.21008	9.26144	9.23797	8.42696	8.55148	8.52068
ENSG00000136842	TMOD1	1	7.56034	7.48126	7.43251	8.52817	8.62423	8.67734
ENSG00000136888	ATP6V1G1	1	10.664	10.6608	10.6364	11.2493	11.2454	11.2613
ENSG00000136938	ANP32B	-1	10.7257	10.7629	10.7983	10.0191	10.0758	9.99934
ENSG00000136943	CTSV	-1	2.60098	2.69197	2.55593	2.51396	2.52333	2.50526
ENSG00000136999	NOV	1	7.28386	7.15913	7.18297	8.00797	7.89076	8.01782
ENSG00000137124	ALDH1B1	-1	9.02679	8.97796	9.00902	7.88031	7.96587	7.83644
ENSG00000137193	PIM1	-1	7.41136	7.48394	7.50989	6.72101	6.93923	6.79709
ENSG00000137267	TUBB2A	-1	11.2151	11.2181	11.2817	10.292	10.3385	10.2088
ENSG00000137285	TUBB2B	-1	7.97295	7.83209	7.84674	7.21845	7.29674	7.14171
ENSG00000137393	RNF144B	-1	5.17021	5.13016	5.15965	4.86544	4.92727	4.96229
ENSG00000137411	VARS2	-1	7.2212	7.05844	7.24764	6.55147	6.86905	6.46929
ENSG00000137463	MGARP	-1	7.33139	7.24613	7.30371	6.43053	6.48336	6.38701
ENSG00000137492	THAP12	-1	9.43379	9.41688	9.39853	8.80938	8.86003	8.79339
ENSG00000137501	SYTL2	-1	8.98961	9.05846	8.98484	7.8969	8.02419	7.94973
ENSG00000137563	GGH	-1	8.47171	8.54061	8.38677	7.88012	7.9072	7.92003
ENSG00000137573	SULF1	-1	9.17891	9.18447	9.2928	8.45485	8.53007	8.32053
ENSG00000137700	SLC37A4	-1	5.94086	6.07388	6.14945	5.8472	5.71458	5.63452
ENSG00000137752	CASP1	1	7.76304	7.67886	7.65041	8.46971	8.56413	8.57633
ENSG00000137804	NUSAP1	-1	8.52495	8.65935	8.62041	7.2315	7.26995	7.20285
ENSG00000137807	KIF23	-1	9.43831	9.56806	9.60292	8.25637	8.33628	8.35777
ENSG00000137809	ITGA11	1	10.8194	10.7309	10.771	11.4742	11.444	11.4722
ENSG00000137812	KNL1	-1	8.48601	8.57698	8.51036	7.12822	7.2149	7.08844
ENSG00000137819	PAQR5	1	7.9333	7.85753	7.97486	8.83724	8.65349	8.93775
ENSG00000137872	SEMA6D	1	9.59721	9.63341	9.61464	10.5945	10.5376	10.69
ENSG00000137880	GCHFR	-1	2.46997	2.42737	2.44162	2.35579	2.36503	2.32438
ENSG00000137959	IFI44L	-1	2.805	2.7622	2.82845	2.69088	2.72508	2.69357
ENSG00000137960	GIPC2	-1	3.40147	3.39004	3.35317	3.24234	3.2221	3.28164
ENSG00000137962	ARHGAP29	-1	9.83401	9.92288	9.97279	8.76501	8.89642	8.73547
ENSG00000137975	CLCA2	1	4.5838	4.58663	4.59101	5.19302	5.20607	5.18239
ENSG00000138061	CYP1B1	1	7.10026	6.95717	7.05162	7.52558	7.44769	7.5888
ENSG00000138078	PREPL	-1	10.4857	10.4534	10.45	9.87316	9.89222	9.83804
ENSG00000138131	LOXL4	-1	8.96245	8.72292	8.87764	7.9015	7.8449	7.79
ENSG00000138160	KIF11	-1	9.08659	9.18475	9.16299	7.82736	7.88157	7.93054
ENSG00000138166	DUSP5	-1	9.46742	9.36224	9.50927	8.92894	8.94073	8.84213
ENSG00000138180	CEP55	-1	8.69565	8.83813	8.8295	7.27818	7.38781	7.20538
ENSG00000138182	KIF20B	-1	8.55555	8.65573	8.67831	7.44635	7.50268	7.42773
ENSG00000138193	PLCE1	-1	6.8753	7.04087	6.8684	6.50185	6.53223	6.48021
ENSG00000138347	MYPN	-1	7.94174	7.99247	8.0756	6.83697	6.83045	6.95141
ENSG00000138356	AOX1	-1	8.66345	8.64909	8.66462	7.72272	7.75812	7.71294
ENSG00000138376	BARD1	-1	6.62983	6.63397	6.63747	5.97419	6.00503	5.93697
ENSG00000138395	CDK15	-1	7.6365	7.51935	7.59416	6.8888	7.01453	6.87342
ENSG00000138439	FAM117B	1	7.55858	7.54663	7.55995	8.7449	8.6577	8.83595
ENSG00000138496	PARP9	-1	6.9737	6.93633	6.88261	6.6175	6.46893	6.52405
ENSG00000138587	MNS1	-1	3.95208	3.99263	3.98753	3.79291	3.80574	3.7563
ENSG00000138617	PARP16	-1	6.03193	6.09296	6.00923	5.6589	5.7433	5.72011
ENSG00000138623	SEMA7A	-1	11.7893	11.819	11.9094	10.48	10.4818	10.4829
ENSG00000138642	HERC6	1	5.1547	5.13172	5.09822	5.41333	5.4331	5.45893
ENSG00000138658	ZGRF1	-1	5.91431	6.00629	5.94332	5.63235	5.68827	5.6066
ENSG00000138675	FGF5	-1	11.1687	11.3443	11.309	10.0626	10.2291	10.0643
ENSG00000138678	GPAT3	1	6.63278	6.56904	6.64778	7.004	6.92975	7.09925
ENSG00000138685	FGF2	1	11.2719	11.2909	11.2544	12.1197	12.0443	12.2231
ENSG00000138764	CCNG2	1	9.21046	9.11127	9.08865	10.1713	10.166	10.1787
ENSG00000138772	ANXA3	-1	4.93441	5.08039	5.09601	4.7293	4.70849	4.75165
ENSG00000138778	CENPE	-1	9.08723	9.13817	9.19125	7.88381	7.86256	7.79496
ENSG00000138780	GSTCD	-1	7.69	7.84125	7.75755	7.35236	7.28247	7.29688
ENSG00000138795	LEF1	1	6.31968	6.29801	6.28559	7.7576	7.59802	7.84193
ENSG00000138798	EGF	-1	4.81862	4.75258	4.76565	4.51573	4.46128	4.50337
ENSG00000139112	GABARAPL1	1	11.0421	11.0274	10.998	11.6276	11.653	11.6731
ENSG00000139132	FGD4	1	7.99643	8.0296	7.9316	8.57646	8.60154	8.59528
ENSG00000139173	TMEM117	-1	7.37271	7.30884	7.36459	6.48503	6.56235	6.44517
ENSG00000139174	PRICKLE1	-1	9.20193	9.24266	9.27671	8.20563	8.38961	8.10399
ENSG00000139233	LLPH	-1	9.03155	9.09085	9.03175	8.45216	8.38811	8.39448
ENSG00000139269	INHBE	-1	5.33084	5.22528	5.25274	4.59959	4.67465	4.64282
ENSG00000139289	PHLDA1	1	13.2278	13.1814	13.1697	14.359	14.3034	14.4027
ENSG00000139304	PTPRQ	-1	3.55515	3.52717	3.57434	3.32154	3.34355	3.29856
ENSG00000139318	DUSP6	1	10.3369	10.3119	10.3056	11.1879	11.2851	11.2571
ENSG00000139344	AMDHD1	1	4.87035	4.88938	4.84101	5.16187	5.08709	5.15439
ENSG00000139354	GAS2L3	-1	7.94965	8.01752	8.03086	7.27599	7.28552	7.20101
ENSG00000139364	TMEM132B	1	6.77032	6.60248	6.57605	7.31363	7.3905	7.31638
ENSG00000139438	FAM222A	1	4.74887	4.78351	4.77636	5.04175	4.95129	4.99255
ENSG00000139514	SLC7A1	-1	10.9729	10.9621	10.9736	9.60632	9.75636	9.55242
ENSG00000139567	ACVRL1	1	7.95602	8.02015	7.99218	9.05647	9.02313	9.20459
ENSG00000139597	N4BP2L1	1	3.67004	3.60042	3.64558	3.81973	3.86241	3.72918
ENSG00000139618	BRCA2	-1	7.13897	7.12373	7.21163	6.48391	6.53751	6.37553
ENSG00000139625	MAP3K12	1	8.9586	8.92805	9.02367	9.56421	9.48958	9.5252
ENSG00000139629	GALNT6	-1	9.49619	9.52761	9.59072	8.49598	8.62456	8.50283
ENSG00000139679	LPAR6	1	6.0005	5.79914	6.06614	6.42232	6.44848	6.49423
ENSG00000139734	DIAPH3	-1	8.98835	9.05637	9.04626	7.75119	7.82065	7.79025
ENSG00000139826	ABHD13	1	8.7151	8.76323	8.76803	9.30293	9.24925	9.28929
ENSG00000140015	KCNH5	1	4.35666	4.32912	4.37895	4.79124	4.90246	4.87442
ENSG00000140044	JDP2	-1	9.19394	9.07602	9.05602	8.4114	8.49146	8.37098
ENSG00000140285	FGF7	1	10.471	10.4784	10.4472	11.0632	11.0634	11.0843
ENSG00000140416	TPM1	-1	14.0979	14.1248	14.1087	13.3823	13.5397	13.3704
ENSG00000140451	PIF1	-1	6.53064	6.5431	6.58654	6.09784	6.07743	6.07672
ENSG00000140465	CYP1A1	1	1.49868	1.49793	1.49683	1.55625	1.55026	1.629
ENSG00000140525	FANCI	-1	8.83669	8.9841	8.95733	8.13577	8.15764	8.06971
ENSG00000140534	TICRR	-1	6.49972	6.56156	6.49234	5.84888	5.85104	5.89265
ENSG00000140548	ZNF710	-1	8.52269	8.35077	8.45802	7.87819	7.92548	7.87123
ENSG00000140563	MCTP2	1	7.64495	7.53316	7.50197	8.39146	8.24	8.34667
ENSG00000140807	NKD1	1	2.48724	2.53116	2.48352	2.61233	2.64647	2.63656
ENSG00000140931	CMTM3	1	9.79777	9.80414	9.80866	10.5191	10.5293	10.5486
ENSG00000140943	MBTPS1	-1	11.2171	11.1738	11.1749	10.1357	10.1225	10.1523
ENSG00000140948	ZCCHC14	1	9.27214	9.27172	9.2632	9.90064	9.82647	9.85254
ENSG00000140993	TIGD7	1	5.74968	5.78573	5.76065	6.28868	6.12244	6.1593
ENSG00000141052	MYOCD	-1	8.81014	8.78672	8.7709	8.00386	8.16045	8.04656
ENSG00000141198	TOM1L1	-1	6.64923	6.57518	6.59591	6.18285	6.09124	6.21489
ENSG00000141391	PRELID3A	-1	5.17699	5.13542	5.11104	4.90984	4.85235	4.93263
ENSG00000141429	GALNT1	1	11.249	11.2674	11.2911	12.1185	12.0751	12.1902
ENSG00000141441	GAREM1	1	7.07499	7.06096	6.99371	7.94629	7.87142	8.21955
ENSG00000141448	GATA6	-1	7.58251	7.55086	7.66271	7.1198	7.22408	7.11568
ENSG00000141458	NPC1	1	9.8597	9.81318	9.85658	11.1765	10.9774	11.2428
ENSG00000141505	ASGR1	1	4.57684	4.63068	4.60851	4.93102	4.79777	4.7998
ENSG00000141540	TTYH2	-1	4.23269	4.15097	4.2095	3.94665	3.93575	3.96674
ENSG00000141560	FN3KRP	-1	8.16292	8.22277	8.21804	7.55037	7.58499	7.65321
ENSG00000141562	NARF	1	9.3105	9.33234	9.3169	9.88724	9.83823	9.91805
ENSG00000141574	SECTM1	-1	5.0174	4.99942	4.99667	4.78765	4.74226	4.82497
ENSG00000141668	CBLN2	1	4.67074	4.67901	4.64638	5.56064	5.38915	5.69696
ENSG00000142178	SIK1	1	7.03689	7.0289	6.98469	7.62767	7.61914	7.77074
ENSG00000142197	DOPEY2	-1	9.4705	9.40769	9.41138	8.57628	8.58366	8.54529
ENSG00000142347	MYO1F	1	4.53461	4.48352	4.44869	4.76422	4.65573	4.74691
ENSG00000142556	ZNF614	1	7.70701	7.76828	7.68137	8.23352	8.28462	8.378
ENSG00000142634	EFHD2	-1	10.3471	10.3384	10.3741	9.66998	9.65516	9.63373
ENSG00000142731	PLK4	-1	6.9513	7.03612	7.14605	6.13277	6.24294	6.18583
ENSG00000142871	CYR61	-1	12.9411	13.033	13.0616	11.8794	12.1568	11.9252
ENSG00000142945	KIF2C	-1	8.62939	8.75312	8.73657	7.45495	7.5631	7.45759
ENSG00000143067	ZNF697	1	9.60617	9.58204	9.59994	10.216	10.2295	10.2847
ENSG00000143079	CTTNBP2NL	-1	10.2559	10.2542	10.2705	9.71232	9.66962	9.59526
ENSG00000143149	ALDH9A1	-1	10.3882	10.371	10.3511	9.57622	9.60697	9.55846
ENSG00000143228	NUF2	-1	7.20813	7.29334	7.33607	6.22323	6.25691	6.21948
ENSG00000143248	RGS5	1	8.81037	8.76479	8.728	9.81874	9.77308	9.78917
ENSG00000143257	NR1I3	1	7.30032	7.32019	7.30976	7.93873	7.82964	7.92555
ENSG00000143333	RGS16	1	2.73793	2.7491	2.77683	2.90396	2.8646	2.83605
ENSG00000143341	HMCN1	1	10.3479	10.4034	10.3005	11.5522	11.46	11.4742
ENSG00000143344	RGL1	1	9.03454	9.04384	9.04722	9.67456	9.62596	9.72727
ENSG00000143416	SELENBP1	-1	7.36859	7.4365	7.34991	6.60933	6.52323	6.5407
ENSG00000143434	SEMA6C	1	6.13398	6.24028	6.18059	6.63928	6.54418	6.56437
ENSG00000143436	MRPL9	-1	9.04968	9.0595	9.08499	8.51352	8.53549	8.5153
ENSG00000143469	SYT14	1	6.7158	6.59819	6.65139	7.68102	7.56517	7.59615
ENSG00000143476	DTL	-1	7.37124	7.46695	7.60272	6.37826	6.47728	6.34991
ENSG00000143479	DYRK3	1	8.15332	8.12689	8.17134	8.67965	8.55845	8.74146
ENSG00000143486	EIF2D	-1	8.97287	9.0277	9.09665	8.15048	8.17533	8.17759
ENSG00000143494	VASH2	1	6.51069	6.329	6.46777	7.22174	7.21373	7.28225
ENSG00000143786	CNIH3	1	8.22545	8.15568	8.19029	9.18765	9.03093	9.18093
ENSG00000143799	PARP1	-1	10.3728	10.3392	10.3778	8.91834	8.99947	8.96147
ENSG00000143847	PPFIA4	-1	3.70932	3.82594	3.68368	3.5184	3.68676	3.59015
ENSG00000143850	PLEKHA6	-1	8.81177	8.71364	8.79857	7.84001	7.97484	7.77162
ENSG00000143867	OSR1	-1	8.42943	8.39074	8.51382	7.24726	7.35576	7.2642
ENSG00000143924	EML4	-1	10.047	10.0425	10.0337	9.1416	9.19917	9.20908
ENSG00000143942	CHAC2	-1	5.03589	4.96963	5.00979	4.78572	4.79286	4.76082
ENSG00000143952	VPS54	-1	8.82641	8.84767	8.83306	8.25052	8.34599	8.35331
ENSG00000144057	ST6GAL2	1	2.49098	2.45639	2.51405	2.55348	2.57877	2.60284
ENSG00000144063	MALL	-1	5.54854	5.56393	5.5572	5.05265	5.10927	5.07588
ENSG00000144283	PKP4	-1	9.26662	9.30489	9.31037	8.75989	8.81318	8.68895
ENSG00000144320	LNPK	-1	9.81741	9.8573	9.84247	9.00489	9.067	9.02134
ENSG00000144354	CDCA7	-1	6.48509	6.39756	6.60964	5.63268	5.80406	5.77302
ENSG00000144395	CCDC150	-1	4.85424	4.83014	4.85806	4.5583	4.64199	4.64925
ENSG00000144445	KANSL1L	1	7.00787	6.91275	6.90997	7.39243	7.43199	7.57914
ENSG00000144488	ESPNL	-1	5.90703	5.91066	5.96619	5.65399	5.68881	5.53662
ENSG00000144554	FANCD2	-1	7.66313	7.81507	7.78932	6.95145	7.05585	6.85616
ENSG00000144579	CTDSP1	-1	9.64654	9.58701	9.59788	8.77384	8.76669	8.79675
ENSG00000144583	2017-03-04	-1	9.99937	10.0396	10.0694	9.27456	9.37935	9.24381
ENSG00000144619	CNTN4	1	3.78265	3.79038	3.77675	4.1084	4.09568	4.11336
ENSG00000144712	CAND2	-1	6.77669	6.83592	6.85571	6.06738	6.0884	5.98732
ENSG00000144802	NFKBIZ	1	8.6253	8.66958	8.70005	9.63528	9.62991	9.79898
ENSG00000144821	MYH15	-1	3.77626	3.67258	3.69315	3.52442	3.48913	3.51607
ENSG00000144824	PHLDB2	-1	8.96595	8.9098	8.88006	8.17639	8.38012	8.13147
ENSG00000144840	RABL3	-1	8.00502	7.99582	7.90138	7.53154	7.49827	7.42932
ENSG00000144893	MED12L	1	4.36658	4.37901	4.40796	4.65053	4.73651	4.73517
ENSG00000144959	NCEH1	-1	10.0089	10.0547	10.0837	9.09274	9.13103	9.06821
ENSG00000145050	MANF	1	10.355	10.3442	10.3199	10.9743	10.8638	10.9493
ENSG00000145147	SLIT2	-1	9.56156	9.57418	9.565	8.20214	8.24449	8.15524
ENSG00000145242	EPHA5	1	4.75863	4.61601	4.6761	5.2301	5.27199	5.21643
ENSG00000145362	ANK2	-1	5.8372	5.77878	5.75107	5.34677	5.4172	5.42442
ENSG00000145365	TIFA	-1	6.00813	6.05195	5.86052	5.49176	5.47061	5.52534
ENSG00000145386	CCNA2	-1	9.14431	9.25267	9.30354	7.73622	7.76092	7.67902
ENSG00000145569	FAM105A	1	5.25435	5.36852	5.28387	6.3508	6.14957	6.24652
ENSG00000145604	SKP2	-1	8.53872	8.45441	8.5209	7.71323	7.69645	7.67214
ENSG00000145623	OSMR	1	11.8315	11.8182	11.8087	12.4387	12.3586	12.4808
ENSG00000145632	PLK2	1	11.1818	11.2184	11.2011	12.0506	12.0378	12.0537
ENSG00000145681	HAPLN1	1	1.96347	1.96248	2.00906	2.03284	2.06171	2.06954
ENSG00000145703	IQGAP2	1	5.47492	5.40221	5.36336	6.07641	6.01885	6.09788
ENSG00000145808	ADAMTS19	1	6.47183	6.57045	6.45216	7.18677	7.37494	7.18927
ENSG00000145861	C1QTNF2	-1	4.47123	4.44828	4.47278	4.06064	4.1213	4.1059
ENSG00000145882	PCYOX1L	-1	7.80624	7.80278	7.81085	7.08729	7.05536	7.02423
ENSG00000146072	TNFRSF21	1	10.0034	10.0309	9.97942	11.1134	11.1099	11.1854
ENSG00000146143	PRIM2	-1	8.15121	8.11688	8.12677	7.67041	7.57144	7.59638
ENSG00000146242	TPBG	1	11.622	11.6011	11.6699	12.3028	12.1543	12.3205
ENSG00000146250	PRSS35	1	7.40544	7.18624	7.21598	7.89156	7.79527	7.9407
ENSG00000146376	ARHGAP18	-1	9.57591	9.61716	9.61246	8.89647	8.9839	8.85823
ENSG00000146433	TMEM181	-1	10.4244	10.4871	10.4345	9.88687	9.87007	9.88739
ENSG00000146592	CREB5	-1	7.21774	7.37221	7.37065	6.7861	6.8224	6.78382
ENSG00000146670	CDCA5	-1	8.08462	8.13863	8.22491	7.11465	7.21693	7.07616
ENSG00000146674	IGFBP3	-1	11.9589	11.9897	12.039	10.7075	10.8675	10.6651
ENSG00000146733	PSPH	-1	8.87115	8.80291	8.85	8.15956	8.19975	8.02646
ENSG00000146918	NCAPG2	-1	8.91555	9.03727	9.03186	7.81215	7.88611	7.78709
ENSG00000146950	SHROOM2	-1	8.98653	8.97437	9.00374	8.1848	8.3958	8.13974
ENSG00000147041	SYTL5	1	6.35851	6.39023	6.35657	7.12722	6.94155	7.07167
ENSG00000147065	MSN	-1	14.3706	14.3898	14.4201	13.7906	13.8067	13.7891
ENSG00000147166	ITGB1BP2	-1	2.29963	2.22912	2.21246	2.14181	2.16752	2.17465
ENSG00000147224	PRPS1	-1	10.5912	10.6199	10.6583	9.96179	10.0789	9.9111
ENSG00000147234	FRMPD3	-1	2.48574	2.4977	2.47169	2.36912	2.38014	2.3637
ENSG00000147324	MFHAS1	1	9.00218	9.09613	9.08335	9.85803	9.71178	9.8301
ENSG00000147408	CSGALNACT1	1	8.54688	8.50993	8.50048	9.30967	9.35115	9.39399
ENSG00000147536	GINS4	-1	8.45176	8.4634	8.5185	7.6969	7.62269	7.6656
ENSG00000147571	CRH	1	3.7767	3.7948	3.75041	3.98975	4.03255	4.03655
ENSG00000147573	TRIM55	-1	8.04517	8.01941	8.04071	7.58085	7.52408	7.51044
ENSG00000147614	ATP6V0D2	1	2.55792	2.53972	2.57385	2.64976	2.70655	2.69563
ENSG00000147642	SYBU	-1	3.25898	3.18336	3.22805	3.04094	3.06474	3.09213
ENSG00000147676	MAL2	1	2.4595	2.45452	2.43521	2.50884	2.55883	2.58116
ENSG00000147852	VLDLR	-1	7.92524	7.91394	7.97823	6.98609	7.14306	6.95552
ENSG00000147862	NFIB	-1	5.48099	5.49678	5.47815	5.05247	4.99203	4.85294
ENSG00000147883	CDKN2B	1	9.29378	9.26646	9.2099	10.4824	10.3325	10.4864
ENSG00000148082	SHC3	1	9.84344	9.88824	9.79892	10.4131	10.3756	10.4413
ENSG00000148154	UGCG	-1	10.9727	10.9581	10.9435	10.2659	10.3389	10.3432
ENSG00000148175	STOM	1	11.4412	11.478	11.4537	12.2403	12.2411	12.2525
ENSG00000148459	PDSS1	-1	6.41079	6.35584	6.42785	5.97856	6.03936	6.07888
ENSG00000148677	ANKRD1	-1	7.52027	7.60852	7.61084	6.90067	7.05267	6.82658
ENSG00000148680	HTR7	1	6.52448	6.47378	6.46489	7.20555	7.01331	7.28061
ENSG00000148773	MKI67	-1	11.1305	11.2447	11.1728	9.43894	9.5304	9.37521
ENSG00000148842	CNNM2	1	9.10171	9.26809	9.19817	9.87995	9.92774	9.82418
ENSG00000149090	PAMR1	1	10.9954	10.9889	11.01	11.6061	11.6338	11.6143
ENSG00000149124	GLYAT	1	2.92804	2.94907	2.91045	3.0126	3.04391	3.03262
ENSG00000149201	CCDC81	-1	5.02198	5.05264	5.08231	4.62919	4.67297	4.60451
ENSG00000149212	SESN3	-1	7.96064	7.79245	7.93067	6.99152	6.95365	6.88888
ENSG00000149218	ENDOD1	-1	8.93321	8.88196	8.92685	7.67793	7.70665	7.64854
ENSG00000149269	PAK1	-1	9.50891	9.49338	9.57253	8.75813	8.88957	8.75325
ENSG00000149403	GRIK4	1	5.18178	5.16057	5.09983	5.65068	5.49586	5.52669
ENSG00000149503	INCENP	-1	8.98501	9.09693	9.15497	8.47326	8.4509	8.47055
ENSG00000149548	CCDC15	-1	5.27472	5.1811	5.18504	4.74086	4.69777	4.74482
ENSG00000149554	CHEK1	-1	8.35969	8.46992	8.44906	7.73929	7.82896	7.74671
ENSG00000149571	KIRREL3	-1	7.80205	7.80205	7.86747	7.15482	7.17847	7.06752
ENSG00000149591	TAGLN	-1	14.158	14.1357	14.1765	12.9331	13.0851	12.8533
ENSG00000149596	JPH2	-1	4.06351	4.20215	4.15635	3.85902	3.95243	3.90041
ENSG00000149679	CABLES2	-1	7.0772	7.13364	7.2034	6.68494	6.66041	6.65974
ENSG00000149929	HIRIP3	-1	6.91602	7.03891	6.99864	6.56562	6.54442	6.58016
ENSG00000149968	MMP3	1	7.57764	7.72307	7.61827	9.53935	9.17086	9.72796
ENSG00000150054	MPP7	-1	4.14263	4.10778	4.13793	3.86459	3.88205	3.93417
ENSG00000150337	FCGR1A	1	3.08795	3.06398	3.06507	3.27856	3.19032	3.12739
ENSG00000150471	ADGRL3	1	6.85835	7.07717	7.00114	8.7161	8.70562	8.86759
ENSG00000150540	HNMT	-1	6.40165	6.35649	6.32428	5.96828	5.98864	5.93948
ENSG00000150551	LYPD1	1	10.745	10.779	10.7573	11.4102	11.3715	11.4014
ENSG00000150636	CCDC102B	1	7.23932	7.3111	7.23781	8.65299	8.74333	8.71472
ENSG00000150681	RGS18	1	3.73962	3.74743	3.75884	3.98898	4.09671	4.03634
ENSG00000150764	DIXDC1	-1	8.55453	8.64467	8.54508	7.77904	7.85247	7.92219
ENSG00000150938	CRIM1	-1	13.2635	13.2651	13.3065	12.0709	12.1711	12.0459
ENSG00000150977	RILPL2	1	8.43834	8.37077	8.38376	9.05073	8.97633	9.04761
ENSG00000151012	SLC7A11	1	11.5884	11.6106	11.5406	12.3697	12.3718	12.469
ENSG00000151062	CACNA2D4	1	2.35542	2.33577	2.34342	2.46935	2.43218	2.40729
ENSG00000151117	TMEM86A	1	5.49906	5.62364	5.63379	6.14889	6.01329	6.09087
ENSG00000151151	IPMK	1	7.46661	7.47035	7.34908	7.9663	8.11721	8.15587
ENSG00000151229	SLC2A13	1	8.79158	8.70209	8.75426	9.69095	9.55812	9.72518
ENSG00000151320	AKAP6	1	6.4015	6.52442	6.26514	7.73585	7.75023	7.79567
ENSG00000151322	NPAS3	1	2.81786	2.7984	2.80848	2.9654	2.97228	3.03715
ENSG00000151466	SCLT1	-1	7.44064	7.49284	7.52023	6.92355	6.93134	6.87578
ENSG00000151470	C4orf33	-1	5.28147	5.52448	5.46467	5.09184	5.14781	5.18569
ENSG00000151498	ACAD8	1	8.23197	8.21662	8.31308	8.83619	8.79148	8.82401
ENSG00000151503	NCAPD3	-1	9.19841	9.19759	9.25434	8.47173	8.53726	8.43206
ENSG00000151617	EDNRA	1	8.70124	8.66226	8.62554	9.79855	9.79458	9.80464
ENSG00000151623	NR3C2	-1	6.74937	6.78209	6.75192	6.18898	6.12821	6.09593
ENSG00000151632	AKR1C2	1	5.71725	5.77297	5.73686	6.32853	6.13094	6.43985
ENSG00000151640	DPYSL4	1	9.40117	9.34885	9.32819	10.1587	10.1035	10.1576
ENSG00000151725	CENPU	-1	7.22981	7.3946	7.29769	6.09749	6.33468	6.16358
ENSG00000151729	SLC25A4	-1	7.89814	7.93963	7.95158	7.01298	7.23995	7.1541
ENSG00000151743	AMN1	1	6.33585	6.22019	6.20709	6.71157	6.70675	6.74204
ENSG00000151789	ZNF385D	1	5.27716	5.36823	5.36726	5.71765	5.66494	5.65853
ENSG00000151834	GABRA2	1	7.58914	7.63109	7.6073	9.40368	9.28553	9.67606
ENSG00000151892	GFRA1	-1	8.45515	8.41407	8.32633	7.41782	7.45511	7.3993
ENSG00000151893	CACUL1	-1	9.81757	9.76043	9.74349	8.91091	8.97672	8.843
ENSG00000151917	BEND6	-1	7.65136	7.66787	7.6851	7.15388	7.13053	7.06464
ENSG00000152049	KCNE4	1	7.56028	7.64885	7.66414	8.7124	8.67968	8.8119
ENSG00000152137	HSPB8	-1	8.65546	8.58745	8.65267	7.91375	7.94289	7.94187
ENSG00000152223	EPG5	-1	11.7313	11.7122	11.6869	10.8628	10.8908	10.7891
ENSG00000152253	SPC25	-1	4.22991	4.07898	4.13997	4.0131	3.82975	3.97251
ENSG00000152402	GUCY1A2	1	2.03073	2.04288	2.02345	2.07085	2.1845	2.06847
ENSG00000152527	PLEKHH2	1	7.16725	7.13254	7.17107	7.9051	7.85618	7.84472
ENSG00000152578	GRIA4	1	6.6249	6.62651	6.61168	8.58418	8.58659	8.60423
ENSG00000152580	IGSF10	1	4.31193	4.25098	4.34118	4.42547	4.50145	4.50639
ENSG00000152661	GJA1	1	12.7046	12.6891	12.7002	13.3042	13.2959	13.4017
ENSG00000152689	RASGRP3	1	7.28431	7.19802	7.28812	8.44831	8.34195	8.61408
ENSG00000152779	SLC16A12	-1	4.83231	4.78005	4.75611	4.36172	4.34926	4.34606
ENSG00000152784	PRDM8	-1	8.79338	8.87586	8.94168	8.15082	8.12831	8.13035
ENSG00000152804	HHEX	-1	7.38901	7.40858	7.32216	6.91423	6.90309	6.79778
ENSG00000152894	PTPRK	1	10.7165	10.6915	10.7003	11.6385	11.597	11.7142
ENSG00000152936	LMNTD1	-1	3.21969	3.19585	3.21248	3.01373	3.02429	3.0308
ENSG00000152990	ADGRA3	1	10.4001	10.3435	10.345	11.1023	11.0171	11.1956
[truncated: 899 more rows]

## Sheet: S4 GO terms STRING Hoxa1
Enriched GO Biological Process terms using STRING API
[truncated: 31 more rows]

[truncated: 13 more sheets: S5 Pfam domains STRING Hoxa1, S6 Pathway GAGE KEGG  Hoxa1, S7 Pathway GAGE MsigDB.Motif, S8 Genomic regions, S9 GAGE KEGG Absolute values, S10 p53 data Kmeans, S11 p53 Kemans enrichment, S12 DEGs in p53 data, S13 IR-Mock in p53 null enrich, S14 p53 interaction enrichment, S15 p53 pathway analysis, S16 MSigDB Motifs in DEGs, Sheet1]
