# Supplementary material for: iDEP: an integrated web application for differential expression and pathway analysis of RNA-Seq data
Source: BMC Bioinformatics. 2018 Dec 19;19:534. doi: 10.1186/s12859-018-2486-6 (PMC6299935; doi:10.1186/s12859-018-2486-6)
Supplement: Supplementary file 2 — Read count file for Hoxd1 knockdown example. This file is derived from short read archive (SRA) SRP012607 using Sailfish. (CSV 718 kb) [file 12859_2018_2486_MOESM2_ESM.csv]

ensgene	control_1	control_2	control_3	Hoxa1KN_1	Hoxa1KN_2	Hoxa1KN_3
ENSG00000198888	17528	23007	30241	24418	29152	34416
ENSG00000198763	21264	26720	35550	28878	32416	38422
ENSG00000198804	130975	151207	195514	178130	196727	244670
ENSG00000198712	49769	61906	78608	66478	69758	86808
ENSG00000228253	9304	11160	12830	12608	13041	16063
ENSG00000198899	45401	51260	66851	63433	66123	79215
ENSG00000198938	48934	60098	73735	68369	75057	91468
ENSG00000198840	4228	5158	6058	5932	6446	7760
ENSG00000212907	10184	10959	14985	13072	14015	16715
ENSG00000198886	77648	84582	113525	105426	110399	136075
ENSG00000198786	37023	39916	52220	52774	55824	67638
ENSG00000198695	12937	13874	17218	19678	20493	24490
ENSG00000198727	23850	27482	36742	37470	40237	49983
ENSG00000150510	4	11	7	8	7	8
ENSG00000158014	9	5	9	15	12	7
ENSG00000147905	288	353	446	369	419	452
ENSG00000198785	2	1	3	7	3	7
ENSG00000189298	94	87	92	88	104	112
ENSG00000136932	87	96	125	60	50	65
ENSG00000120669	2	2	0	3	0	2
ENSG00000134326	0	2	1	3	6	1
ENSG00000143797	682	779	945	538	546	796
ENSG00000124557	1	0	0	0	0	0
ENSG00000050393	356	418	535	334	360	446
ENSG00000082556	0	1	0	2	2	1
ENSG00000103375	1	0	0	0	0	2
ENSG00000204632	0	0	0	0	0	0
ENSG00000173673	0	0	0	0	0	0
ENSG00000198865	18	21	26	6	13	20
ENSG00000125970	1923	2201	2845	2018	2307	2693
ENSG00000258677	41	29	22	24	20	31
ENSG00000088812	1571	1844	2183	1489	1714	1925
ENSG00000134057	1078	1219	1678	203	244	263
ENSG00000243749	115	136	145	201	172	220
ENSG00000054803	0	0	0	0	0	0
ENSG00000197646	487	551	712	141	198	168
ENSG00000155621	106	123	146	146	152	137
ENSG00000189410	346	399	542	221	272	239
ENSG00000257115	0	0	0	0	0	0
ENSG00000174236	15	13	19	31	25	32
ENSG00000122033	276	318	374	365	380	491
ENSG00000226174	7	7	5	8	10	13
ENSG00000125851	1	0	2	1	1	0
ENSG00000150526	3	4	4	3	5	4
ENSG00000269881	3	3	0	7	14	8
ENSG00000152936	14	14	19	1	2	3
ENSG00000101200	0	0	0	0	0	0
ENSG00000137204	0	0	0	0	0	0
ENSG00000168303	239	288	349	401	419	492
ENSG00000198445	0	0	0	0	0	0
ENSG00000188573	2	0	3	2	2	3
ENSG00000181472	329	444	556	538	610	818
ENSG00000101346	1641	1917	2433	1836	2005	2303
ENSG00000242173	4	3	11	7	7	7
ENSG00000140623	0	0	0	1	0	0
ENSG00000166211	0	0	0	0	0	0
ENSG00000153179	702	796	983	620	707	790
ENSG00000276409	0	0	0	0	1	0
ENSG00000116863	340	405	477	405	427	505
ENSG00000135312	3	2	5	2	2	5
ENSG00000115844	8	13	18	33	31	30
ENSG00000100362	0	0	0	0	0	0
ENSG00000127540	767	789	1055	897	1031	1167
ENSG00000163145	12	5	8	9	8	6
ENSG00000260092	0	1	1	0	0	0
ENSG00000213689	58	74	86	95	92	122
ENSG00000124257	5	7	17	30	11	24
ENSG00000188643	3422	4189	5331	3420	3838	4431
ENSG00000144645	195	228	249	264	276	339
ENSG00000101363	594	707	889	818	856	1088
ENSG00000181961	0	0	0	0	0	0
ENSG00000161920	119	110	110	113	113	157
ENSG00000129355	75	91	110	86	120	136
ENSG00000243627	0	2	1	0	0	0
ENSG00000146039	1	1	2	0	0	1
ENSG00000185885	123	161	207	386	494	558
ENSG00000235942	0	0	0	0	0	0
ENSG00000156689	2	3	6	1	2	4
ENSG00000163206	0	0	0	0	0	0
ENSG00000146281	202	276	326	169	196	233
ENSG00000124143	0	0	0	0	0	0
ENSG00000224982	0	0	0	0	0	0
ENSG00000163909	0	1	2	11	16	15
ENSG00000221836	0	0	0	0	0	0
ENSG00000139540	1	0	1	0	0	0
ENSG00000136732	571	630	740	633	657	788
ENSG00000279408	0	0	0	0	0	0
ENSG00000139675	57	50	74	51	45	41
ENSG00000132109	181	228	260	227	266	340
ENSG00000176720	717	824	1010	712	701	819
ENSG00000196911	138	147	188	220	243	299
ENSG00000237136	0	0	0	0	0	0
ENSG00000114744	323	435	455	275	325	366
ENSG00000148200	13	9	7	16	9	12
ENSG00000163803	12	22	26	13	13	11
ENSG00000187566	14	20	25	15	8	20
ENSG00000181958	0	0	0	0	0	0
ENSG00000196639	305	311	380	178	195	167
ENSG00000158301	306	326	396	218	254	309
ENSG00000105717	3	8	10	1	3	2
ENSG00000123684	752	939	1073	947	1174	1344
ENSG00000168038	40	44	55	40	56	61
ENSG00000126890	272	309	388	298	334	380
ENSG00000273170	15	18	15	2	2	3
ENSG00000138771	1063	1287	1597	1189	1367	1405
ENSG00000173320	82	92	101	153	214	269
ENSG00000137860	3	8	0	8	7	2
ENSG00000163444	962	1097	1364	1011	1167	1294
ENSG00000197766	2	4	6	2	3	3
ENSG00000251369	96	81	104	165	165	203
ENSG00000147168	0	3	4	4	1	3
ENSG00000160539	16	26	35	10	16	15
ENSG00000166529	93	103	116	146	124	142
ENSG00000280308	5	5	6	8	13	18
ENSG00000180773	277	360	431	373	466	607
ENSG00000156345	75	79	118	85	90	109
ENSG00000197857	67	84	97	128	132	131
ENSG00000102243	0	0	0	0	0	0
ENSG00000279007	34	36	57	65	65	105
ENSG00000281126	0	0	1	0	0	0
ENSG00000107566	684	795	1037	326	347	424
ENSG00000160963	1	0	0	3	2	5
ENSG00000182974	0	0	0	0	0	0
ENSG00000123636	346	340	426	700	784	926
ENSG00000250486	6	7	7	5	6	4
ENSG00000108684	1	0	9	7	10	5
ENSG00000134758	168	224	260	115	131	147
ENSG00000276760	0	0	0	0	0	0
ENSG00000154065	14	11	19	24	40	44
ENSG00000059758	974	1257	1426	1127	1265	1536
ENSG00000183439	37	32	36	27	40	36
ENSG00000160716	0	2	0	3	3	4
ENSG00000139372	364	415	513	428	534	642
ENSG00000229859	1	4	4	4	5	1
ENSG00000090402	0	0	0	0	0	0
ENSG00000066855	415	510	634	574	684	732
ENSG00000133027	270	299	375	345	385	453
ENSG00000100427	9	2	14	6	11	23
ENSG00000166866	0	0	1	0	0	0
ENSG00000101134	73	86	106	22	22	27
ENSG00000172716	595	702	825	149	204	230
ENSG00000164099	1845	2109	2732	1767	2205	1973
ENSG00000137076	20084	22283	29060	18034	20111	22611
ENSG00000047056	532	625	753	1216	1369	1654
ENSG00000132478	227	273	304	308	330	421
ENSG00000274847	8	16	13	19	20	15
ENSG00000111348	59	81	100	28	25	27
ENSG00000142700	0	0	0	0	0	2
ENSG00000167555	205	248	256	461	493	634
ENSG00000203546	28	47	15	12	46	30
ENSG00000080854	1	0	1	1	1	2
ENSG00000186204	2	0	0	0	1	0
ENSG00000213015	357	407	547	604	609	717
ENSG00000130270	46	70	71	42	53	52
ENSG00000125445	575	595	761	574	567	676
ENSG00000123505	1059	1419	1719	1369	1475	1982
ENSG00000281071	0	0	0	0	0	0
ENSG00000116957	291	363	462	241	244	291
ENSG00000064835	0	0	0	0	1	0
ENSG00000120798	174	183	261	228	269	335
ENSG00000151490	0	0	1	0	0	0
ENSG00000275869	0	0	0	0	0	0
ENSG00000126653	466	514	694	646	682	740
ENSG00000085377	597	682	826	675	800	991
ENSG00000089063	1189	1339	1645	1471	1660	1858
ENSG00000138684	0	0	0	0	0	0
ENSG00000130520	884	1000	1248	843	890	1134
ENSG00000063180	47	45	55	85	84	121
ENSG00000064102	314	399	479	297	348	394
ENSG00000145354	254	322	397	475	538	625
ENSG00000197889	0	3	3	1	3	3
ENSG00000214216	0	0	0	0	0	2
ENSG00000108423	33	56	57	55	50	64
ENSG00000173065	453	480	650	984	987	1293
ENSG00000115419	3334	4004	4854	2442	2739	3227
ENSG00000278782	0	0	0	0	0	0
ENSG00000183258	718	833	1064	895	915	1159
ENSG00000197919	0	0	3	0	1	5
ENSG00000130300	0	0	0	0	0	0
ENSG00000278868	2	0	0	0	0	4
ENSG00000187516	0	0	0	0	0	0
ENSG00000047315	1840	2297	2902	2560	3092	3516
ENSG00000115053	8052	9271	11569	8406	9358	10552
ENSG00000175536	4	10	15	12	10	18
ENSG00000274175	0	0	0	0	0	0
ENSG00000130175	4369	4692	6198	6049	6564	7731
ENSG00000189056	2468	2792	3234	321	433	355
ENSG00000138068	0	0	0	0	0	0
ENSG00000133937	0	0	0	0	1	0
ENSG00000162231	750	841	1111	1011	1132	1348
ENSG00000154370	333	398	500	542	577	692
ENSG00000120833	224	265	355	456	498	663
ENSG00000204385	87	103	125	284	281	367
ENSG00000203666	48	61	77	88	75	92
ENSG00000221955	62	54	86	27	28	33
ENSG00000138175	455	506	584	524	708	771
ENSG00000277726	7	8	10	5	17	20
ENSG00000182378	276	356	466	278	295	376
ENSG00000141431	11	13	12	21	41	27
ENSG00000110841	1187	1469	1756	2237	2459	2856
ENSG00000279530	3	7	7	4	8	11
ENSG00000279386	0	2	0	1	1	1
ENSG00000188130	473	554	715	748	764	909
ENSG00000051620	519	584	744	659	679	840
ENSG00000277761	0	0	0	0	0	0
ENSG00000186185	207	267	342	37	45	57
ENSG00000186526	3	3	2	3	5	9
ENSG00000264545	2	2	0	0	2	0
ENSG00000164344	0	0	0	3	4	1
ENSG00000273554	0	2	0	0	0	1
ENSG00000101282	0	0	0	0	0	0
ENSG00000120242	0	0	0	0	0	0
ENSG00000215126	66	68	85	69	83	94
ENSG00000124198	1209	1338	1609	1645	1844	2194
ENSG00000279374	0	2	0	1	5	2
ENSG00000236287	402	472	582	404	486	628
ENSG00000100485	465	506	622	475	555	633
ENSG00000188386	0	0	0	1	0	0
ENSG00000254737	0	0	0	0	0	0
ENSG00000274750	5	11	8	4	13	10
ENSG00000175602	1343	1668	2277	1420	1596	1947
ENSG00000280273	2	1	0	2	6	4
ENSG00000009694	0	0	3	8	15	30
ENSG00000148672	2327	2666	3269	2501	2786	3138
ENSG00000279816	3	4	6	3	4	3
ENSG00000177684	0	0	0	0	0	0
ENSG00000147003	1	1	1	0	4	7
ENSG00000104517	2277	2460	3049	3006	3410	3823
ENSG00000236981	0	0	0	0	0	0
ENSG00000160688	328	337	510	564	566	706
ENSG00000205420	0	0	0	0	0	0
ENSG00000089639	282	298	359	279	315	376
ENSG00000142937	7452	8731	10634	6797	7758	8575
ENSG00000275896	29	10	47	13	33	15
ENSG00000278540	555	452	493	401	427	515
ENSG00000280298	0	0	0	4	0	0
ENSG00000108582	3885	4221	5425	3593	4187	4750
ENSG00000279461	0	0	0	0	1	0
ENSG00000279261	0	0	0	0	1	2
ENSG00000165168	1	1	0	0	0	0
ENSG00000272047	349	393	454	394	387	471
ENSG00000185155	0	0	1	1	2	6
ENSG00000279782	0	0	2	0	0	0
ENSG00000281873	0	0	0	0	0	0
ENSG00000065457	321	346	450	394	439	532
ENSG00000280544	2	0	0	0	0	1
ENSG00000198945	271	277	372	581	675	725
ENSG00000279988	0	0	0	0	0	0
ENSG00000104221	203	210	256	217	237	241
ENSG00000068383	577	709	832	654	837	942
ENSG00000279054	0	0	0	0	0	0
ENSG00000108592	1039	1146	1508	1347	1440	1687
ENSG00000140386	140	168	176	131	162	186
ENSG00000196405	374	486	553	405	556	528
ENSG00000057468	1	0	0	1	2	0
ENSG00000235156	6	2	2	1	3	2
ENSG00000234560	0	0	0	0	0	0
ENSG00000149488	9	12	18	17	22	15
ENSG00000130803	337	418	501	613	640	852
ENSG00000124523	100	99	135	78	89	115
ENSG00000177294	0	0	0	0	0	0
ENSG00000172156	1	0	0	1	0	0
ENSG00000133740	92	79	123	81	83	103
ENSG00000122515	910	966	1317	936	1031	1257
ENSG00000279109	0	0	0	0	0	0
ENSG00000175591	0	2	1	4	3	10
ENSG00000116791	530	680	782	454	513	602
ENSG00000138778	602	731	971	132	143	147
ENSG00000102189	1164	1356	1757	1828	2033	2190
ENSG00000182979	743	843	1157	877	975	1161
ENSG00000111725	265	320	346	399	424	543
ENSG00000115919	101	107	136	664	675	1015
ENSG00000106336	6	12	8	14	8	14
ENSG00000183054	429	520	644	720	780	905
ENSG00000147687	188	192	218	216	226	261
ENSG00000128791	3404	3841	4852	2513	2988	3550
ENSG00000280151	12	10	17	28	28	22
ENSG00000182634	0	0	0	0	0	0
ENSG00000204542	0	0	0	0	0	0
ENSG00000163605	986	1118	1363	1077	1202	1481
ENSG00000280717	0	0	0	0	0	0
ENSG00000168993	2	3	4	4	5	6
ENSG00000196620	459	500	661	514	574	633
ENSG00000204740	1	5	8	3	5	2
ENSG00000279808	0	0	0	0	0	0
ENSG00000162873	0	0	1	0	1	0
ENSG00000065518	562	694	820	996	1088	1320
ENSG00000187581	0	0	0	0	0	0
ENSG00000188373	0	0	0	0	0	0
ENSG00000160460	13	32	24	5	12	17
ENSG00000184995	22	13	23	30	36	42
ENSG00000145476	121	112	175	178	197	273
ENSG00000280264	0	0	0	0	0	0
ENSG00000113088	0	0	0	0	0	0
ENSG00000060642	124	137	189	126	111	143
ENSG00000141429	1495	1758	2274	5083	5432	7173
ENSG00000198829	4	3	2	9	7	4
ENSG00000268187	0	0	0	0	0	0
ENSG00000095739	135	177	202	382	357	440
ENSG00000178338	63	67	88	84	114	133
ENSG00000280034	0	0	0	0	0	0
ENSG00000279735	2	0	0	1	0	1
ENSG00000279768	11	14	11	12	18	19
ENSG00000145882	237	270	341	89	94	103
ENSG00000279546	0	0	0	0	1	0
ENSG00000127863	1015	1201	1442	1362	1702	1896
ENSG00000175938	203	247	267	590	542	720
ENSG00000167619	5	3	7	9	5	9
ENSG00000236320	0	0	0	0	0	0
ENSG00000277856	0	0	0	0	0	0
ENSG00000177731	3135	3398	4524	2609	2702	3184
ENSG00000278899	2	2	5	1	2	2
ENSG00000281741	13	16	17	10	5	13
ENSG00000277666	0	0	0	0	0	0
ENSG00000026025	72500	83493	109619	45360	52090	58037
ENSG00000279232	628	485	759	248	427	449
ENSG00000186106	162	183	204	283	278	352
ENSG00000147127	2	4	6	3	4	4
ENSG00000124260	2	10	11	6	2	4
ENSG00000141744	0	0	0	0	0	0
ENSG00000280316	5	0	0	1	0	7
ENSG00000099797	657	709	952	968	1031	1308
ENSG00000102984	103	103	135	99	117	133
ENSG00000167825	0	0	0	0	0	0
ENSG00000204130	290	342	375	176	177	222
ENSG00000279096	1	0	1	0	1	1
ENSG00000213760	2	6	7	17	2	0
ENSG00000233050	0	0	0	0	0	0
ENSG00000280230	0	3	3	2	3	5
ENSG00000070190	1	2	0	1	1	0
ENSG00000279813	0	0	0	0	0	0
ENSG00000126524	1751	2143	2625	1644	1889	2151
ENSG00000270394	2	5	4	2	3	2
ENSG00000130227	1364	1539	2008	562	632	687
ENSG00000279777	29	30	46	52	68	76
ENSG00000196236	280	286	376	384	409	525
ENSG00000119723	204	186	252	258	249	331
ENSG00000280041	0	0	0	0	0	0
ENSG00000130598	0	0	0	0	0	0
ENSG00000129951	53	47	60	131	135	184
ENSG00000279524	0	0	0	0	0	0
ENSG00000123473	209	266	375	81	97	106
ENSG00000095970	0	0	0	0	1	0
ENSG00000280127	0	0	0	0	0	0
ENSG00000086475	663	746	979	649	746	913
ENSG00000130313	673	746	884	814	816	1037
ENSG00000172062	166	38	82	126	183	253
ENSG00000167930	1497	1508	2074	2337	2497	3050
ENSG00000073536	280	327	399	158	165	211
ENSG00000280447	9	9	21	34	41	46
ENSG00000134242	2	3	3	6	7	6
ENSG00000134201	7	11	19	5	12	11
ENSG00000280098	0	0	0	0	0	0
ENSG00000013293	307	371	443	49	69	41
ENSG00000280141	0	0	0	0	0	0
ENSG00000142233	1	6	2	2	4	6
ENSG00000166090	0	0	0	0	0	0
ENSG00000270339	0	0	0	0	0	1
ENSG00000173114	579	658	853	1057	1365	1387
ENSG00000078699	253	300	361	719	786	930
ENSG00000176490	267	354	428	215	203	260
ENSG00000174963	0	0	0	0	0	0
ENSG00000100678	1	4	5	2	3	7
ENSG00000023516	1205	1395	1687	2034	2382	2933
ENSG00000280852	17	0	6	0	0	0
ENSG00000277836	0	0	0	0	0	0
ENSG00000198223	9	20	17	8	21	16
ENSG00000280252	0	0	0	0	0	19
ENSG00000278939	0	1	0	0	0	1
ENSG00000169180	2719	3126	4003	2060	2447	2535
ENSG00000151612	450	537	657	371	517	537
ENSG00000279317	0	0	0	0	0	0
ENSG00000267001	0	0	0	0	0	0
ENSG00000184599	3	8	11	2	2	1
ENSG00000146918	515	680	845	125	161	157
ENSG00000197888	0	0	0	0	0	0
ENSG00000164924	11502	13770	16802	5233	6379	7047
ENSG00000279274	1	1	0	1	0	1
ENSG00000166920	7	9	8	2	6	5
ENSG00000198818	411	448	580	613	633	811
ENSG00000281325	0	0	45	7	32	77
ENSG00000141873	325	406	484	483	515	587
ENSG00000278633	0	0	0	0	0	0
ENSG00000174460	5	2	2	13	10	10
ENSG00000129932	233	267	316	287	232	330
ENSG00000279533	0	12	0	0	0	0
ENSG00000281676	0	0	0	0	0	0
ENSG00000279576	506	512	801	1162	1305	1481
ENSG00000281273	0	0	0	0	0	0
ENSG00000281656	0	0	0	0	0	0
ENSG00000280006	28	49	61	35	67	95
ENSG00000112333	3	2	2	4	12	5
ENSG00000204592	735	804	1020	1356	1510	1854
ENSG00000071243	118	122	183	146	148	187
ENSG00000123444	286	264	391	300	348	379
ENSG00000274792	32	33	40	27	29	59
ENSG00000159958	4	8	8	6	6	6
ENSG00000132475	3792	4809	5975	6324	7308	9144
ENSG00000135211	148	139	176	203	208	250
ENSG00000270149	0	13	0	3	0	0
ENSG00000176273	75	95	98	90	120	103
ENSG00000171954	0	0	0	0	0	0
ENSG00000174744	650	782	947	796	845	1099
ENSG00000106415	210	235	274	396	409	471
ENSG00000188763	37	34	45	37	44	53
ENSG00000156504	365	450	541	178	208	277
ENSG00000121691	665	705	887	546	613	704
ENSG00000156687	0	0	0	0	0	0
ENSG00000118620	73	90	116	106	125	138
ENSG00000100979	489	549	685	797	903	992
ENSG00000148773	2568	3320	3853	344	451	403
ENSG00000133958	3	6	9	7	8	13
ENSG00000131269	123	170	182	191	216	261
ENSG00000138829	3583	4196	4474	3617	4269	4441
ENSG00000230031	0	0	0	0	0	0
ENSG00000163344	250	292	336	162	214	202
ENSG00000077274	0	0	0	0	0	0
ENSG00000131378	1281	1494	1930	1785	2082	2216
ENSG00000114547	0	0	0	0	0	0
ENSG00000280360	0	0	0	0	0	0
ENSG00000135899	184	254	319	219	325	308
ENSG00000273748	34	26	39	70	69	87
ENSG00000185158	71	113	103	83	97	101
ENSG00000087365	3208	3665	4675	3486	3806	4410
ENSG00000279909	0	6	0	13	0	21
ENSG00000128268	42	57	57	32	20	29
ENSG00000136045	938	1065	1347	893	957	1123
ENSG00000277475	4	3	3	2	3	1
ENSG00000116667	223	275	287	116	133	152
ENSG00000259752	0	0	0	0	0	0
ENSG00000085721	397	468	586	418	498	600
ENSG00000275217	0	0	0	0	0	0
ENSG00000180884	30	34	45	119	131	153
ENSG00000280403	0	0	0	0	0	0
ENSG00000281899	2	3	2	0	0	2
ENSG00000188558	0	0	0	0	0	0
ENSG00000214891	0	0	0	0	0	0
ENSG00000100106	2286	2649	3406	940	1015	1159
ENSG00000174705	1365	1579	1904	1497	1774	1981
ENSG00000139354	250	313	398	103	118	117
ENSG00000111237	731	853	1015	414	463	496
ENSG00000197013	52	51	78	56	64	75
ENSG00000130477	15	9	12	45	44	59
ENSG00000105655	129	163	181	289	292	338
ENSG00000205212	0	0	2	0	0	0
ENSG00000143502	10	14	17	2	6	10
ENSG00000169740	189	202	242	233	313	328
ENSG00000107669	383	413	568	446	583	615
ENSG00000150316	463	554	718	524	620	722
ENSG00000114771	3	1	7	10	17	22
ENSG00000255423	11	10	15	6	12	11
ENSG00000181982	234	278	342	154	171	185
ENSG00000101935	355	402	487	997	1146	1323
ENSG00000280184	12	18	20	28	31	39
ENSG00000187187	18	21	21	22	21	24
ENSG00000142920	46	60	100	89	102	104
ENSG00000279115	1	1	0	1	0	1
ENSG00000172986	182	195	219	73	86	97
ENSG00000226742	136	164	187	260	263	338
ENSG00000280329	0	0	0	0	0	0
ENSG00000164303	0	3	8	4	6	7
ENSG00000121297	496	653	820	560	703	717
ENSG00000179240	30	29	28	35	40	31
ENSG00000057294	8	15	23	6	5	3
ENSG00000279392	0	0	0	0	0	0
ENSG00000120915	5	3	6	6	5	7
ENSG00000280130	22	10	28	19	14	27
ENSG00000120860	195	255	295	59	67	78
ENSG00000280240	1	1	0	2	2	4
ENSG00000126010	121	140	151	21	18	28
ENSG00000280301	0	0	0	0	0	0
ENSG00000133048	7	2	12	25	17	23
ENSG00000182783	0	0	0	0	0	0
ENSG00000101574	126	133	177	166	166	259
ENSG00000106290	888	1004	1340	1055	1148	1349
ENSG00000182111	2	3	4	3	6	2
ENSG00000177599	23	24	40	36	49	45
ENSG00000183310	0	0	0	0	0	0
ENSG00000184022	0	0	0	0	0	0
ENSG00000134256	0	1	4	4	4	4
ENSG00000107537	146	181	203	268	276	323
ENSG00000166436	111	132	159	158	177	212
ENSG00000115252	4	7	2	15	9	19
ENSG00000166902	321	373	484	340	352	411
ENSG00000100403	4394	4924	6008	5632	6295	7453
ENSG00000181004	49	67	63	119	123	141
ENSG00000157510	133	157	221	102	136	178
ENSG00000279152	7	7	6	20	21	36
ENSG00000280226	1	2	2	5	2	2
ENSG00000182798	0	0	2	1	1	0
ENSG00000188624	1	1	0	0	1	0
ENSG00000279119	1	6	7	3	5	0
ENSG00000167858	0	0	0	0	0	0
ENSG00000147117	2	1	0	1	1	2
ENSG00000143889	713	812	1030	816	921	1164
ENSG00000092470	128	144	181	26	43	28
ENSG00000188186	341	420	481	498	481	586
ENSG00000171202	192	220	272	177	209	240
ENSG00000281571	61	55	90	37	36	54
ENSG00000105953	1452	1647	2232	1050	1229	1427
ENSG00000280108	0	0	0	0	0	0
ENSG00000279081	0	0	0	0	0	0
ENSG00000280649	57	76	100	61	74	81
ENSG00000138286	371	431	525	275	275	304
ENSG00000141759	813	970	1202	937	1009	1238
ENSG00000074935	114	135	144	105	92	111
ENSG00000280363	0	0	0	0	0	0
ENSG00000176222	41	50	76	87	116	115
ENSG00000105438	3294	3976	5073	5871	6312	7449
ENSG00000143409	108	139	167	93	99	127
ENSG00000278817	20	10	21	11	11	17
ENSG00000215472	110	46	125	150	56	175
ENSG00000101343	445	431	558	663	734	829
ENSG00000168275	188	208	245	239	237	316
ENSG00000275249	0	0	0	0	0	0
ENSG00000175832	279	354	484	572	597	803
ENSG00000145868	447	494	614	707	822	947
ENSG00000108515	21	22	17	19	22	27
ENSG00000119801	1115	1347	1653	1950	2348	2596
ENSG00000140451	95	111	149	45	48	56
ENSG00000125648	575	635	872	428	552	515
ENSG00000279473	0	0	0	0	0	22
ENSG00000276256	718	822	906	824	911	1094
ENSG00000160307	1	0	0	1	0	2
ENSG00000276017	245	342	467	263	281	413
ENSG00000279654	7	7	8	5	12	13
ENSG00000089356	0	1	3	0	2	1
ENSG00000279126	7	7	8	5	12	13
ENSG00000122121	0	0	0	0	0	0
ENSG00000137843	0	0	2	0	0	1
ENSG00000278198	3	1	3	2	2	2
ENSG00000124657	1	1	1	0	1	0
ENSG00000279986	12	11	16	13	10	11
ENSG00000279508	4	6	2	10	13	12
ENSG00000280188	0	0	0	0	0	0
ENSG00000108641	72	98	117	48	56	62
ENSG00000135842	798	922	1133	244	322	265
ENSG00000271254	466	556	623	381	427	421
ENSG00000278938	0	0	0	0	0	0
ENSG00000197363	67	76	83	144	133	178
ENSG00000140274	0	0	0	0	0	0
ENSG00000147364	216	284	320	393	472	506
ENSG00000279131	0	0	0	0	0	0
ENSG00000127980	160	211	254	240	295	330
ENSG00000231924	14	28	30	30	22	32
ENSG00000177721	12	12	27	12	11	15
ENSG00000160352	127	158	195	90	104	141
ENSG00000280473	5	2	5	6	5	8
ENSG00000279183	1	0	0	1	1	0
ENSG00000171116	6	3	7	9	8	3
ENSG00000277400	2	20	27	9	25	33
ENSG00000156256	635	750	991	696	825	921
ENSG00000105926	223	296	383	173	222	257
ENSG00000278704	10	5	10	25	27	38
ENSG00000279342	2	3	1	3	3	2
ENSG00000171314	7034	8098	10192	7322	8338	9782
ENSG00000125652	192	191	231	231	249	301
ENSG00000184903	27	35	49	34	50	50
ENSG00000253293	2	2	5	8	11	7
ENSG00000279448	0	0	0	0	0	0
ENSG00000281267	1	1	3	1	0	1
ENSG00000115488	0	0	0	0	0	0
ENSG00000135097	5	1	3	5	3	2
ENSG00000279921	37	57	62	53	57	51
ENSG00000281042	0	0	0	0	0	0
ENSG00000182752	3275	3601	3768	14605	15780	18851
ENSG00000008516	12	14	21	12	20	27
ENSG00000150048	2	2	1	3	1	2
ENSG00000130021	697	798	1039	697	791	863
ENSG00000227500	1038	1094	1432	1639	1694	2089
ENSG00000280410	0	0	0	0	0	5
ENSG00000279824	0	0	0	0	0	0
ENSG00000280113	0	0	0	0	0	0
ENSG00000263639	0	1	0	0	0	0
ENSG00000182742	166	181	208	188	213	259
ENSG00000188674	2	1	0	0	1	2
ENSG00000278888	0	1	0	2	4	2
ENSG00000268674	0	0	0	0	0	0
ENSG00000279483	3	19	13	3	3	12
ENSG00000276345	203	244	264	182	213	258
ENSG00000134815	366	354	495	371	383	485
ENSG00000263464	2	0	3	0	2	1
ENSG00000274391	0	0	0	0	1	0
ENSG00000188869	14	20	22	10	12	10
ENSG00000174600	2	1	1	0	1	1
ENSG00000281620	0	0	0	0	0	0
ENSG00000035499	76	79	113	13	21	32
ENSG00000123584	0	0	0	1	0	0
ENSG00000235034	4	4	1	3	5	3
ENSG00000279646	6	3	6	9	1	3
ENSG00000160051	17	40	42	21	24	28
ENSG00000165682	0	0	0	0	0	0
ENSG00000132517	8	3	4	4	6	3
ENSG00000164746	234	324	351	195	493	142
ENSG00000180340	1085	1117	1430	544	606	599
ENSG00000166681	2423	2697	3382	3794	4109	4810
ENSG00000214357	139	161	220	35	43	39
ENSG00000136630	103	94	135	84	103	107
ENSG00000034713	718	816	1013	1108	1212	1398
ENSG00000125735	1	1	3	3	5	4
ENSG00000164742	8	8	13	14	18	18
ENSG00000111615	533	641	834	2560	2784	3291
ENSG00000129946	15	6	15	78	95	108
ENSG00000131738	0	2	2	0	1	1
ENSG00000149635	0	0	0	0	0	0
ENSG00000117758	1136	1370	1610	1172	1474	1552
ENSG00000122376	552	628	741	494	555	604
ENSG00000136011	3	1	5	3	2	0
ENSG00000117000	348	360	472	457	483	544
ENSG00000243978	15	16	26	14	10	18
ENSG00000013583	511	597	711	480	509	541
ENSG00000204610	40	41	92	292	289	316
ENSG00000214212	3	1	4	6	4	12
ENSG00000162378	858	1067	1273	954	1057	1299
ENSG00000186487	4	0	1	5	2	5
ENSG00000186160	0	0	0	0	0	0
ENSG00000111731	285	311	411	246	354	314
ENSG00000162980	685	766	1031	1069	1099	1461
ENSG00000100612	666	737	952	1675	1747	2187
ENSG00000185860	2	2	2	1	3	1
ENSG00000279084	1	0	0	1	1	0
ENSG00000279380	0	0	0	0	0	0
ENSG00000123992	448	504	634	762	779	1075
ENSG00000130558	11	12	19	12	23	13
ENSG00000156127	0	0	0	0	0	0
ENSG00000111291	1	0	1	1	1	1
ENSG00000149596	16	31	33	3	11	8
ENSG00000177679	50	82	84	121	144	190
ENSG00000102359	732	800	947	1258	1392	1539
ENSG00000132744	0	0	0	0	0	0
ENSG00000146094	34	30	63	39	39	64
ENSG00000100522	1345	1603	1886	1120	1257	1408
ENSG00000279928	0	0	2	0	0	0
ENSG00000069399	292	291	369	404	338	441
ENSG00000205639	2	11	9	8	8	10
ENSG00000072756	276	313	373	299	329	417
ENSG00000095564	690	738	1009	1159	1302	1465
ENSG00000279510	0	0	0	0	0	0
ENSG00000279346	0	0	0	0	0	0
ENSG00000169129	1	7	5	19	12	21
ENSG00000119715	0	0	1	0	2	1
ENSG00000256660	0	0	1	0	1	0
ENSG00000110675	10	26	32	23	13	22
ENSG00000090054	994	1187	1520	1396	1607	1927
ENSG00000018408	2199	2759	3314	2623	3227	3771
ENSG00000136868	1419	1709	1994	2803	2955	3800
ENSG00000158815	0	0	0	1	0	2
ENSG00000175040	202	212	275	985	941	1188
ENSG00000112964	49	41	61	15	17	19
ENSG00000183185	2	0	2	1	1	1
ENSG00000159495	0	0	0	0	0	0
ENSG00000240204	0	0	0	0	0	0
ENSG00000104320	807	940	1059	871	1073	1277
ENSG00000270885	221	238	308	161	176	233
ENSG00000279457	197	270	317	226	224	301
ENSG00000106648	1	0	1	1	0	0
ENSG00000175906	164	191	206	82	79	103
ENSG00000159251	17	20	29	17	28	24
ENSG00000165633	155	205	260	109	145	120
ENSG00000145241	121	152	160	138	194	193
ENSG00000198483	52	64	67	30	33	38
ENSG00000151502	1009	1128	1506	1102	1220	1291
ENSG00000179218	26062	27892	35762	37146	38970	45136
ENSG00000133422	833	865	1053	1280	1446	1663
ENSG00000111262	2	0	0	1	1	0
ENSG00000137038	261	311	360	366	398	485
ENSG00000138119	13033	15027	18588	9245	11418	11106
ENSG00000204866	1	2	1	0	2	1
ENSG00000144671	1	0	0	1	1	2
ENSG00000174718	187	201	216	461	481	620
ENSG00000105939	770	907	1140	642	729	843
ENSG00000196344	0	0	0	0	0	0
ENSG00000165501	138	185	239	94	115	120
ENSG00000144406	34	33	47	48	53	45
ENSG00000262180	2	3	2	4	4	1
ENSG00000169800	0	0	0	0	0	0
ENSG00000130294	5	2	1	9	6	17
ENSG00000172819	484	497	655	483	631	681
ENSG00000164694	21	17	32	39	37	40
ENSG00000184602	406	417	566	256	284	304
ENSG00000044446	164	185	272	162	165	226
ENSG00000125691	5312	6198	7300	6038	6737	7511
ENSG00000089057	483	538	671	1078	1118	1445
ENSG00000083123	188	183	228	102	151	142
ENSG00000171303	3	9	7	4	6	6
ENSG00000134463	53	67	86	80	69	87
ENSG00000170624	640	776	1005	420	663	553
ENSG00000130312	254	280	369	413	452	543
ENSG00000178605	475	545	757	556	626	758
ENSG00000173171	549	597	769	944	980	1160
ENSG00000185808	69	72	82	82	82	102
ENSG00000033122	5	12	14	8	10	10
ENSG00000122483	131	162	209	82	91	113
ENSG00000278384	4	5	3	4	9	13
ENSG00000100121	0	0	0	2	2	1
ENSG00000277957	7	21	16	12	7	20
ENSG00000184497	147	169	237	81	82	102
ENSG00000198863	194	257	320	287	304	313
ENSG00000101361	1267	1489	1903	1325	1536	1927
ENSG00000173826	4	8	7	56	55	59
ENSG00000204290	0	0	0	0	0	0
ENSG00000279588	0	0	0	0	0	0
ENSG00000138326	6207	7059	8501	6776	7239	8505
ENSG00000166526	341	364	448	449	561	606
ENSG00000242485	630	745	863	684	733	867
ENSG00000108511	505	556	692	645	719	859
ENSG00000206562	153	166	231	207	242	244
ENSG00000150540	91	96	113	42	50	51
ENSG00000178764	74	89	125	122	129	156
ENSG00000124225	363	358	463	858	907	1249
ENSG00000125650	40	58	56	78	66	97
ENSG00000275342	834	901	1149	1029	1242	1285
ENSG00000101203	0	1	0	0	1	1
ENSG00000166377	300	346	399	316	411	430
ENSG00000101577	839	1112	1327	1956	2194	2759
ENSG00000279515	0	0	0	0	0	1
ENSG00000153684	0	0	0	0	0	0
ENSG00000279560	36	35	48	39	46	37
ENSG00000143337	914	1125	1343	1178	1253	1473
ENSG00000107821	168	194	221	137	165	193
ENSG00000114948	473	603	723	489	524	598
ENSG00000280675	0	0	0	0	0	0
ENSG00000011201	20	18	12	21	36	14
ENSG00000153066	628	691	929	462	523	518
ENSG00000082213	324	372	403	407	485	523
ENSG00000115290	0	0	0	0	1	0
ENSG00000182272	354	390	456	431	490	577
ENSG00000198758	0	0	0	0	0	0
ENSG00000185201	697	803	1087	812	952	1071
ENSG00000218739	770	951	1067	672	779	930
ENSG00000135447	0	0	0	0	0	0
ENSG00000157181	228	231	295	367	397	444
ENSG00000204381	1025	1137	1472	906	1121	1169
ENSG00000166086	1490	1728	2286	541	658	724
ENSG00000163507	318	379	487	103	116	158
ENSG00000132182	8	13	22	5	12	15
ENSG00000130653	28	13	27	42	52	62
ENSG00000160948	659	739	933	762	862	992
ENSG00000142945	434	575	705	88	123	117
ENSG00000112773	460	495	601	755	920	889
ENSG00000101126	1147	1228	1613	1404	1591	1900
ENSG00000176239	0	0	0	0	0	0
ENSG00000156009	0	1	0	0	0	0
ENSG00000140396	455	531	609	389	453	515
ENSG00000278923	0	0	0	0	0	0
ENSG00000188786	397	496	619	868	831	1028
ENSG00000111319	1	3	6	3	4	2
ENSG00000117480	2	4	1	0	0	3
ENSG00000108797	1419	1583	2014	1138	1310	1530
ENSG00000249992	1715	2018	2681	5849	4994	7932
ENSG00000206127	0	2	10	0	2	8
ENSG00000166343	13	11	11	28	19	32
ENSG00000071537	2711	3092	3914	3614	4072	4773
ENSG00000120498	0	0	0	0	0	0
ENSG00000205858	0	0	0	0	0	0
ENSG00000214642	0	0	0	0	0	0
ENSG00000100591	1192	1379	1790	1571	1669	1890
ENSG00000150893	0	1	2	1	3	4
ENSG00000132207	239	228	243	319	388	458
ENSG00000161609	2	1	3	2	0	0
ENSG00000124575	1	0	1	0	1	2
ENSG00000172687	55	75	82	108	133	142
ENSG00000186973	0	1	0	1	0	2
ENSG00000125633	539	619	799	665	718	870
ENSG00000101986	364	399	575	490	529	658
ENSG00000183690	5	5	5	13	13	17
ENSG00000167654	15	18	22	43	55	59
ENSG00000280671	0	0	0	0	0	0
ENSG00000205084	152	180	220	256	273	317
ENSG00000168806	157	152	189	151	153	235
ENSG00000073921	4751	5708	7258	3776	4414	4954
ENSG00000277737	0	0	0	0	0	0
ENSG00000161681	238	299	388	245	260	319
ENSG00000157343	4	3	1	2	1	2
ENSG00000185306	1	0	0	0	0	0
ENSG00000175766	0	0	0	0	0	0
ENSG00000102245	0	1	0	0	3	2
ENSG00000164849	1	10	15	19	17	17
ENSG00000176797	0	0	0	0	0	0
ENSG00000198535	4	2	1	2	3	5
ENSG00000248485	1	0	0	0	0	2
ENSG00000170638	333	445	536	478	533	648
ENSG00000143469	50	43	63	289	278	336
ENSG00000188921	69	82	113	39	38	38
ENSG00000170142	907	1116	1391	1284	1428	1732
ENSG00000172340	685	809	1072	678	908	931
ENSG00000254505	323	336	372	341	339	481
ENSG00000163251	8	5	6	9	21	20
ENSG00000130962	358	409	494	1238	1342	1688
ENSG00000184207	261	354	446	317	301	419
ENSG00000167359	0	0	0	0	0	0
ENSG00000128694	60	80	86	73	81	93
ENSG00000163352	0	0	0	2	0	0
ENSG00000161638	15027	16793	22487	14620	15303	18553
ENSG00000100243	5115	5819	7525	6161	6943	7759
ENSG00000143393	1513	1844	2329	1296	1467	1619
ENSG00000140279	1	3	1	1	2	1
ENSG00000183273	1	2	0	1	2	1
ENSG00000280987	497	682	818	573	727	863
ENSG00000213347	213	245	289	127	145	143
ENSG00000196586	700	815	1023	1662	1785	2176
ENSG00000160087	822	980	1301	1344	1480	1865
ENSG00000163285	0	0	0	0	0	0
ENSG00000275004	15	19	23	18	13	12
ENSG00000174579	222	211	288	187	197	223
ENSG00000158865	0	0	1	0	2	0
ENSG00000176903	1070	1312	1592	2178	2193	2721
ENSG00000270647	900	967	1137	975	1048	1242
ENSG00000224051	250	304	400	269	287	369
ENSG00000222036	0	0	0	0	0	0
ENSG00000077009	0	0	1	0	0	0
ENSG00000108557	1120	1316	1693	1453	1618	1985
ENSG00000162144	695	730	952	1046	1081	1260
ENSG00000141551	2071	2424	3001	2256	2594	2952
ENSG00000143106	1265	1410	1804	1424	1552	1766
ENSG00000109046	832	890	1122	908	1101	1118
ENSG00000115421	181	151	219	253	294	316
ENSG00000151694	540	612	744	648	768	891
ENSG00000126733	45	59	71	71	80	79
ENSG00000124772	974	731	1505	1126	1060	1338
ENSG00000175518	4	4	3	1	6	1
ENSG00000197465	6	6	8	6	8	14
ENSG00000100104	273	279	382	295	310	373
ENSG00000149742	2	3	1	3	2	0
ENSG00000128815	0	0	0	0	0	0
ENSG00000047579	112	121	165	144	159	206
ENSG00000281527	3	3	4	3	12	4
ENSG00000104756	1074	1328	1683	1201	1482	1700
ENSG00000134690	428	529	685	64	72	67
ENSG00000107223	2239	2459	3080	2109	2268	2503
ENSG00000006025	56	57	93	42	39	44
ENSG00000167360	0	0	0	0	0	0
ENSG00000122965	570	686	816	440	474	600
ENSG00000160271	432	471	662	762	767	1018
ENSG00000083168	942	1021	1283	995	1069	1298
ENSG00000107672	121	172	228	136	138	188
ENSG00000213741	2149	2401	2859	2064	2308	2512
ENSG00000135837	765	746	975	954	1031	1231
ENSG00000242180	0	0	0	0	0	0
ENSG00000175329	0	0	0	0	0	0
ENSG00000175315	5	3	0	3	4	5
ENSG00000099250	6070	7062	9051	4774	5367	6037
ENSG00000279849	2	3	3	11	6	10
ENSG00000178342	6	5	6	11	11	6
ENSG00000215187	1	0	0	1	1	1
ENSG00000278951	0	0	0	0	0	0
ENSG00000198546	222	264	333	262	281	310
ENSG00000280817	0	0	0	0	0	0
ENSG00000187950	2	2	7	13	16	19
ENSG00000163485	23	19	25	71	50	66
ENSG00000170893	0	0	0	0	1	0
ENSG00000065308	4913	5705	6803	2405	2981	2906
ENSG00000077984	0	0	0	0	0	0
ENSG00000170374	0	0	0	0	0	0
ENSG00000115523	1	0	0	0	3	2
ENSG00000106178	0	0	0	0	2	0
ENSG00000166265	25	63	43	42	42	55
ENSG00000126803	204	230	306	667	726	926
ENSG00000165246	0	4	0	0	1	0
ENSG00000182103	0	0	0	2	0	0
ENSG00000163393	1	2	1	4	3	4
ENSG00000279992	0	0	0	0	0	0
ENSG00000131446	2907	3368	4319	3449	3984	4438
ENSG00000279287	0	0	0	0	0	0
ENSG00000280116	0	0	0	0	0	0
ENSG00000184863	477	568	786	658	750	875
ENSG00000123975	555	599	742	276	321	359
ENSG00000104901	2	4	2	6	3	13
ENSG00000242028	42	23	49	37	41	42
ENSG00000146090	0	0	0	4	0	1
ENSG00000185905	4	4	6	3	5	3
ENSG00000126804	447	497	620	835	871	1104
ENSG00000277196	0	0	0	0	0	0
ENSG00000175592	2446	2929	3859	2424	2654	3202
ENSG00000281331	0	1	0	0	2	0
ENSG00000148297	284	310	408	254	257	312
ENSG00000130052	60	72	100	19	30	22
ENSG00000171243	0	2	0	0	0	0
ENSG00000177992	1	1	4	3	2	3
ENSG00000065325	1	2	5	6	2	13
ENSG00000019144	2930	3374	4287	5235	5407	6910
ENSG00000131737	17	25	44	0	0	0
ENSG00000198691	1	1	3	0	1	4
ENSG00000165828	2	0	2	7	4	4
ENSG00000165724	241	256	334	306	353	386
ENSG00000172209	1	0	0	0	0	0
ENSG00000279804	0	0	0	0	0	0
ENSG00000116981	0	0	0	0	0	0
ENSG00000089775	90	102	107	131	170	167
ENSG00000070081	1310	1464	1929	972	1193	1209
ENSG00000281079	0	0	0	0	0	0
ENSG00000110002	64	76	90	1742	1570	2343
ENSG00000144118	1206	1403	1694	1123	1269	1519
ENSG00000281192	0	0	0	0	0	0
ENSG00000258130	16	16	24	26	27	22
ENSG00000119782	55	68	78	75	87	89
ENSG00000281760	0	0	0	0	0	0
ENSG00000165757	2960	3745	4222	2839	3431	3559
ENSG00000206105	0	0	0	0	0	0
ENSG00000215193	894	985	1283	1463	1501	1850
ENSG00000188938	273	298	343	338	339	445
ENSG00000164751	320	401	454	240	299	338
ENSG00000172478	0	0	0	0	0	1
ENSG00000179674	0	0	1	0	1	0
ENSG00000094796	0	0	0	0	0	0
ENSG00000280175	3	3	3	4	2	3
ENSG00000143341	725	901	973	3755	3808	4494
ENSG00000203857	0	2	0	8	7	13
ENSG00000171984	32	37	48	51	47	74
ENSG00000183087	10882	11872	15659	5130	6339	6135
ENSG00000183454	1	1	3	13	5	6
ENSG00000198563	623	725	804	1139	983	1041
ENSG00000122545	2720	3451	4141	3343	3825	4211
ENSG00000176454	290	311	439	263	269	341
ENSG00000118162	77	92	109	88	90	125
ENSG00000109099	659	764	914	515	579	629
ENSG00000172404	5	1	7	4	5	13
ENSG00000133398	385	493	588	378	469	546
ENSG00000104974	0	0	0	0	0	0
ENSG00000243449	204	229	296	388	424	546
ENSG00000148248	4039	4734	6073	5014	5566	6295
ENSG00000186191	0	0	0	0	0	0
ENSG00000174599	47	51	71	59	64	59
ENSG00000156284	0	0	0	0	0	0
ENSG00000185267	4	8	13	13	6	7
ENSG00000281674	1	1	1	0	2	1
ENSG00000091136	7953	8463	10892	17959	21280	23434
ENSG00000280603	0	0	1	3	1	2
ENSG00000164896	791	932	1214	845	931	1112
ENSG00000279058	0	2	1	4	3	2
ENSG00000280427	0	1	2	4	2	0
ENSG00000105856	719	761	1006	1460	1628	1947
ENSG00000125485	217	231	290	232	269	307
ENSG00000183208	18	35	36	27	48	54
ENSG00000280260	0	0	0	0	0	0
ENSG00000121236	82	102	128	23	34	24
ENSG00000279644	23	57	27	8	36	36
ENSG00000168291	879	1076	1280	815	926	1080
ENSG00000196220	19	13	26	34	33	41
ENSG00000021488	0	3	0	0	1	4
ENSG00000138398	660	780	1043	831	956	1161
ENSG00000078668	957	1139	1416	892	1005	1173
ENSG00000167186	129	147	174	129	160	202
ENSG00000104731	775	841	1128	741	757	933
ENSG00000174937	0	0	0	0	0	0
ENSG00000069956	1324	1679	2028	2712	3133	3695
ENSG00000186103	0	1	0	0	0	0
ENSG00000274618	0	0	0	0	0	0
ENSG00000169627	207	189	257	171	197	199
ENSG00000143753	1975	2401	2905	2148	2376	2862
ENSG00000078399	3	8	9	0	3	1
ENSG00000203970	0	0	0	0	0	0
ENSG00000173868	15	12	11	7	10	14
ENSG00000168769	431	490	618	601	678	816
ENSG00000100348	769	871	1117	913	1006	1080
ENSG00000025770	411	467	636	266	283	347
ENSG00000118855	1139	1266	1550	1618	1691	2043
ENSG00000179841	30	37	61	21	10	16
ENSG00000269741	0	0	0	0	0	0
ENSG00000180318	0	0	0	0	1	0
ENSG00000039600	1	3	1	0	0	3
ENSG00000162572	19	17	34	39	46	51
ENSG00000100258	1540	1798	2418	1105	1259	1418
ENSG00000184785	129	164	188	235	218	239
ENSG00000130713	275	304	434	247	282	321
ENSG00000261701	0	0	13	0	0	0
ENSG00000183722	618	676	796	1155	1227	1433
ENSG00000213022	0	0	0	0	0	0
ENSG00000020256	223	243	365	177	209	276
ENSG00000147010	1397	1671	2060	1917	1986	2634
ENSG00000126953	116	108	163	106	124	132
ENSG00000120256	1471	1706	2126	2312	2404	2732
ENSG00000279547	0	0	0	5	0	0
ENSG00000281359	0	0	0	0	0	0
ENSG00000159023	178	231	272	63	86	74
ENSG00000033178	952	1023	1255	1183	1299	1513
ENSG00000139908	10	23	15	15	17	12
ENSG00000113460	374	521	586	402	468	565
ENSG00000279168	0	0	8	1	6	5
ENSG00000128340	1029	1064	1427	995	1195	1517
ENSG00000132388	1085	1235	1577	1335	1444	1793
ENSG00000152253	28	18	29	13	0	13
ENSG00000092621	1902	1890	2468	410	537	446
ENSG00000108963	875	1025	1314	1370	1418	1738
ENSG00000152332	3327	4290	5044	6388	7254	8607
ENSG00000214022	776	930	1207	1077	1210	1480
ENSG00000103343	108	133	201	168	155	204
ENSG00000185043	716	847	1056	1116	1107	1250
ENSG00000143443	25	37	45	48	42	44
ENSG00000198178	0	2	0	0	0	0
ENSG00000172680	0	0	0	0	0	0
ENSG00000122543	0	0	0	0	0	0
ENSG00000122481	125	118	159	134	134	149
ENSG00000006118	1825	1996	2706	3878	3959	5742
ENSG00000198225	0	1	0	0	2	0
ENSG00000151164	7	6	9	8	9	9
ENSG00000278919	1	1	3	3	0	3
ENSG00000125820	0	0	0	0	0	0
ENSG00000155897	0	1	0	3	2	3
ENSG00000182545	6	2	10	8	18	11
ENSG00000149577	797	855	1072	957	974	1120
ENSG00000133884	698	789	976	946	1019	1228
ENSG00000113070	547	621	791	188	265	212
ENSG00000204379	0	0	0	0	0	0
ENSG00000088451	109	107	170	138	170	201
ENSG00000153006	329	381	466	543	645	786
ENSG00000168542	30817	31750	41968	88021	103099	121371
ENSG00000175356	21	20	33	28	29	38
ENSG00000135870	477	512	592	894	964	1145
ENSG00000125355	0	0	1	0	1	1
ENSG00000105514	102	131	161	46	50	52
ENSG00000280550	5	5	6	5	6	2
ENSG00000279229	1	0	0	1	0	1
ENSG00000180787	28	37	35	60	59	62
ENSG00000150977	227	235	301	609	623	790
ENSG00000124459	184	226	300	389	376	474
ENSG00000131931	162	167	213	202	243	259
ENSG00000154620	0	0	0	0	0	0
ENSG00000156787	79	97	114	52	71	77
ENSG00000197822	12	20	12	13	18	27
ENSG00000144130	0	2	1	0	0	0
ENSG00000214944	482	590	684	1145	1191	1618
ENSG00000262560	0	0	2	0	0	0
ENSG00000171403	0	0	0	0	0	0
ENSG00000198105	110	108	110	162	184	233
ENSG00000266472	400	525	628	650	641	829
ENSG00000087191	1547	1638	2206	1581	1888	2117
ENSG00000132004	88	108	136	169	179	239
ENSG00000184857	77	96	109	78	81	116
ENSG00000050130	695	842	1032	1094	1190	1503
ENSG00000204396	2	2	3	2	2	3
ENSG00000262621	27	24	65	39	7	40
ENSG00000101255	578	593	729	264	318	344
ENSG00000215186	0	0	0	0	0	0
ENSG00000169122	42	44	50	41	37	41
ENSG00000281472	4	1	2	17	1	16
ENSG00000167604	16	26	32	27	38	45
ENSG00000278881	0	1	0	0	0	1
ENSG00000181371	0	0	0	0	0	0
ENSG00000102053	14	25	23	12	16	10
ENSG00000279335	0	2	0	0	1	1
ENSG00000279435	0	0	0	0	0	0
ENSG00000281370	0	0	0	0	0	0
ENSG00000115461	105455	116777	141598	295502	311826	381473
ENSG00000280575	0	0	0	0	0	0
ENSG00000102760	231	244	265	229	247	249
ENSG00000189401	1	0	0	1	2	0
ENSG00000128886	7	7	13	4	6	3
ENSG00000275663	0	0	0	0	0	0
ENSG00000120942	231	290	332	232	263	290
ENSG00000132849	67	81	91	41	52	51
ENSG00000256043	68	92	100	105	143	150
ENSG00000166170	562	652	867	582	664	780
ENSG00000100889	541	536	696	135	175	155
ENSG00000266728	0	4	0	0	4	0
ENSG00000023041	290	354	431	360	367	463
ENSG00000161896	3	6	2	1	5	2
ENSG00000116688	2006	2402	3098	2121	2362	2622
ENSG00000117614	301	404	413	695	725	850
ENSG00000184708	355	401	543	379	426	563
ENSG00000214595	11	9	15	28	27	26
ENSG00000054148	699	798	954	1096	1174	1364
ENSG00000165417	738	888	1117	715	801	987
ENSG00000170836	251	229	307	396	338	474
ENSG00000279664	0	0	0	0	0	0
ENSG00000185028	0	0	0	0	0	1
ENSG00000270181	180	248	311	175	319	310
ENSG00000154263	0	7	13	11	7	10
ENSG00000167757	5	5	1	3	5	2
ENSG00000153230	0	0	0	0	0	0
ENSG00000138433	391	448	537	539	582	684
ENSG00000169214	0	0	0	0	0	0
ENSG00000176783	521	565	786	414	473	494
ENSG00000100101	0	0	0	0	0	0
ENSG00000160783	220	271	307	242	279	304
ENSG00000175155	133	109	173	225	257	310
ENSG00000269237	0	2	0	0	0	0
ENSG00000156802	431	573	689	178	238	223
ENSG00000159216	1242	1533	1759	1826	2150	2467
ENSG00000257184	0	0	0	0	0	0
ENSG00000138303	220	271	299	194	247	264
ENSG00000281348	0	0	26	3	5	9
ENSG00000186400	0	0	0	0	0	0
ENSG00000196936	0	0	0	0	0	0
ENSG00000183130	0	0	0	0	0	0
ENSG00000188069	0	0	0	0	0	0
ENSG00000176937	0	0	0	0	0	0
ENSG00000101349	0	1	0	0	0	0
ENSG00000176879	0	0	0	0	0	0
ENSG00000277630	0	0	0	0	0	0
ENSG00000184881	0	0	0	0	0	0
ENSG00000170803	0	0	0	0	0	0
ENSG00000175393	0	0	0	0	0	0
ENSG00000279556	0	0	0	0	0	0
ENSG00000176567	0	0	0	0	0	0
ENSG00000099399	0	0	0	0	0	0
ENSG00000087237	0	0	1	0	0	1
ENSG00000181935	0	0	0	0	0	0
ENSG00000198877	0	0	0	0	0	0
ENSG00000186117	0	0	0	0	0	0
ENSG00000181689	0	0	0	0	0	0
ENSG00000174942	0	0	0	0	0	0
ENSG00000165312	74	63	74	110	117	128
ENSG00000279911	0	0	0	0	0	0
ENSG00000184451	15	17	14	7	7	7
ENSG00000163026	204	204	293	221	251	281
ENSG00000172381	0	0	0	0	0	0
ENSG00000160219	39	29	42	21	22	23
ENSG00000172774	0	0	0	0	0	0
ENSG00000266028	867	972	1236	814	878	1058
ENSG00000127152	1	0	0	1	3	2
ENSG00000197263	0	0	0	0	0	0
ENSG00000169902	679	752	961	887	1007	1200
ENSG00000198657	0	0	0	0	0	0
ENSG00000108506	172	193	258	190	205	252
ENSG00000230301	0	0	0	0	0	0
ENSG00000163655	879	1123	1376	764	900	1029
ENSG00000107187	0	0	0	0	0	0
ENSG00000075089	176	203	248	368	373	500
ENSG00000279941	0	0	0	0	0	0
ENSG00000171484	0	0	0	0	0	0
ENSG00000282558	54	58	85	57	93	33
ENSG00000280253	0	0	0	0	0	0
ENSG00000281844	38	20	28	15	9	16
ENSG00000281781	0	0	0	0	0	0
ENSG00000175110	384	444	522	419	480	529
ENSG00000140987	138	163	180	146	208	224
ENSG00000168787	19	8	16	9	17	21
ENSG00000254893	15	173	98	37	42	87
ENSG00000280755	83	35	54	33	0	42
ENSG00000279037	0	0	0	0	0	0
ENSG00000280170	4	2	5	0	3	6
ENSG00000131951	0	0	0	0	0	0
ENSG00000151914	8205	8465	8900	9315	11002	10714
ENSG00000114841	43	51	61	103	100	122
ENSG00000279219	0	0	0	0	1	0
ENSG00000205339	3650	4273	5276	4121	4784	5474
ENSG00000101654	577	694	841	980	1049	1241
ENSG00000279723	0	0	0	0	0	0
ENSG00000280112	0	0	0	0	0	0
ENSG00000279362	1	2	0	0	0	1
ENSG00000118785	8	12	21	26	40	45
ENSG00000122718	0	0	0	0	2	0
ENSG00000282031	134	115	111	178	101	177
ENSG00000279257	4	2	13	17	13	4
ENSG00000282682	1	0	3	8	0	0
ENSG00000124177	770	884	1017	1010	1242	1395
ENSG00000280080	0	0	0	0	0	0
ENSG00000187741	180	244	329	55	75	59
ENSG00000280221	4	2	3	3	5	4
ENSG00000087077	1076	1303	1700	989	1030	1238
ENSG00000277775	2	0	1	0	0	0
ENSG00000100401	3941	4493	5754	3274	3514	4327
ENSG00000170054	1	1	7	2	1	4
ENSG00000120334	135	233	225	125	131	161
ENSG00000143387	111	129	184	215	246	304
ENSG00000242875	0	0	0	0	0	0
ENSG00000110536	311	384	400	394	387	553
ENSG00000275713	6	10	4	1	3	0
ENSG00000169840	0	0	0	0	0	0
ENSG00000147642	15	11	18	1	3	6
ENSG00000196260	0	0	0	0	0	0
ENSG00000153774	509	594	715	706	730	910
ENSG00000168066	2376	2713	3481	2391	2555	2989
ENSG00000179796	2	0	9	9	3	0
ENSG00000183628	28	36	33	57	38	59
ENSG00000169756	1864	2434	2714	3388	3984	4706
ENSG00000143578	38	31	60	32	36	58
ENSG00000139515	1	0	0	0	0	0
ENSG00000280050	0	0	0	0	0	0
ENSG00000087269	919	1086	1274	1004	1088	1273
ENSG00000060140	10	22	22	3	3	5
ENSG00000143178	3	12	14	20	12	13
ENSG00000250722	9	21	24	13	16	18
ENSG00000165810	1	3	1	7	3	10
ENSG00000103335	5891	6532	9019	4634	5036	5877
ENSG00000163072	0	8	4	16	31	10
ENSG00000204703	0	0	0	0	0	0
ENSG00000105982	8	16	18	8	13	20
ENSG00000002587	3	2	4	3	5	8
ENSG00000129214	11	12	16	14	10	18
ENSG00000180817	1133	1402	1700	738	892	951
ENSG00000221840	0	0	0	0	0	0
ENSG00000281523	0	0	0	0	0	0
ENSG00000037042	119	144	190	90	121	127
ENSG00000279906	8	11	11	6	7	9
ENSG00000203778	117	135	175	143	177	180
ENSG00000279487	8	6	9	7	17	15
ENSG00000281282	0	0	2	0	0	0
ENSG00000281602	15	1	8	26	15	34
ENSG00000072310	593	550	790	769	829	1051
ENSG00000173262	19	13	30	62	76	78
ENSG00000279850	0	0	0	0	0	0
ENSG00000169900	0	0	0	0	0	0
ENSG00000181555	952	1167	1337	997	1076	1289
ENSG00000279767	17	20	29	14	45	17
ENSG00000139182	427	427	544	591	568	709
ENSG00000177238	16	17	20	31	24	27
ENSG00000158769	47	12	40	41	57	47
ENSG00000131778	675	798	961	490	648	688
ENSG00000139985	5	1	4	1	2	0
ENSG00000205502	0	0	0	0	0	1
ENSG00000256525	62	57	82	52	76	58
ENSG00000164953	88	95	120	167	175	208
ENSG00000064787	1	4	1	1	0	0
ENSG00000279244	2	2	0	2	1	3
ENSG00000134007	0	0	0	1	2	1
ENSG00000168374	7235	8535	10356	8939	10506	11291
ENSG00000161692	131	185	192	53	59	66
ENSG00000011590	2	9	2	0	11	2
ENSG00000175707	0	0	0	0	0	2
ENSG00000151687	14	6	19	14	11	19
ENSG00000130940	7	4	11	6	2	6
ENSG00000183401	44	44	58	38	64	52
ENSG00000024048	790	875	1092	755	879	987
ENSG00000256223	37	56	56	118	103	158
ENSG00000072958	1422	1630	2136	1500	1620	1991
ENSG00000038382	6587	7919	8620	7038	7896	8809
ENSG00000143727	920	1101	1346	723	826	928
ENSG00000073350	7	5	7	7	11	14
ENSG00000142609	8	12	7	14	21	18
ENSG00000170683	0	0	0	0	0	0
ENSG00000256222	2	1	5	0	2	4
ENSG00000007376	355	412	534	623	627	791
ENSG00000198633	0	0	0	0	0	0
ENSG00000000457	125	127	167	76	71	106
ENSG00000164087	147	195	231	32	68	56
ENSG00000181963	0	0	0	0	0	0
ENSG00000185567	675	791	912	242	237	252
ENSG00000162526	0	4	7	13	9	7
ENSG00000169429	53	80	75	916	675	1396
ENSG00000166823	0	1	5	2	1	4
ENSG00000104140	2	3	3	4	4	6
ENSG00000164442	2801	3346	4536	3588	4486	4639
ENSG00000198798	0	0	0	0	0	0
ENSG00000134330	425	462	561	441	452	513
ENSG00000101670	22	31	55	62	71	93
ENSG00000254996	360	303	562	594	688	540
ENSG00000112238	1	0	0	0	0	1
ENSG00000181652	1	0	1	1	1	2
ENSG00000111785	199	237	254	227	263	313
ENSG00000221977	0	0	0	0	0	0
ENSG00000109065	407	465	571	510	562	624
ENSG00000060982	7368	8557	10681	3516	4841	4397
ENSG00000180424	0	0	0	0	0	0
ENSG00000110911	640	721	852	445	487	607
ENSG00000185736	0	2	0	4	2	3
ENSG00000189186	0	0	0	0	0	0
ENSG00000101146	415	475	577	494	542	632
ENSG00000079337	59	67	87	23	38	47
ENSG00000182901	10	12	12	7	7	8
ENSG00000143452	0	0	0	0	0	0
ENSG00000278882	17	19	23	6	13	21
ENSG00000178385	58	89	93	97	98	126
ENSG00000143862	470	505	660	874	870	1087
ENSG00000012048	182	228	315	98	105	120
ENSG00000137312	210	234	339	191	200	273
ENSG00000156298	0	3	0	1	1	0
ENSG00000078142	630	736	856	885	1011	1151
ENSG00000044524	6	6	9	1	2	0
ENSG00000084731	753	934	1161	1208	1286	1598
ENSG00000273136	247	240	322	192	229	219
ENSG00000258102	0	3	3	5	12	6
ENSG00000186572	0	0	0	0	0	0
ENSG00000183760	7	5	9	5	3	13
ENSG00000074603	690	774	924	915	1096	1204
ENSG00000169607	304	415	490	65	83	76
ENSG00000165490	112	125	203	41	43	35
ENSG00000275063	0	0	0	0	0	0
ENSG00000188822	3	5	2	2	5	4
ENSG00000279363	0	0	0	0	0	0
ENSG00000196235	2315	2667	3327	3438	3790	4449
ENSG00000112761	2	1	2	4	0	3
ENSG00000121350	208	283	360	279	374	357
ENSG00000159079	308	380	491	435	488	632
ENSG00000008256	590	649	826	579	712	805
ENSG00000169184	91	77	84	96	101	118
ENSG00000162885	162	164	228	210	245	269
ENSG00000204701	0	0	0	0	0	0
ENSG00000258366	277	266	380	246	235	288
ENSG00000154007	0	0	0	0	0	0
ENSG00000088320	0	0	0	0	0	0
ENSG00000167195	0	0	0	0	0	0
ENSG00000164600	0	0	0	0	0	0
ENSG00000148346	2	5	3	2	2	2
ENSG00000105662	205	210	298	332	369	507
ENSG00000154165	0	0	0	0	0	0
ENSG00000151503	574	657	880	253	314	311
ENSG00000140478	0	0	0	0	0	0
ENSG00000158710	5542	6396	8302	3134	3563	4197
ENSG00000270033	0	0	0	0	0	0
ENSG00000164327	485	535	705	1537	1652	2143
ENSG00000160710	3827	4305	5394	4587	5429	6226
ENSG00000105700	1125	1252	1647	1299	1339	1661
ENSG00000101166	593	665	880	213	252	293
ENSG00000123297	246	293	329	253	335	353
ENSG00000184032	0	0	0	0	0	0
ENSG00000131669	403	417	539	511	572	730
ENSG00000149187	1406	1596	1891	1980	2222	2647
ENSG00000158022	0	0	0	0	0	0
ENSG00000268940	0	0	0	0	0	0
ENSG00000254585	20	33	39	68	68	70
ENSG00000141433	0	1	0	0	0	0
ENSG00000189037	0	0	0	0	0	0
ENSG00000135702	4	7	3	4	4	7
ENSG00000206104	0	0	0	0	0	0
ENSG00000167755	0	0	1	0	0	0
ENSG00000117479	100	118	154	333	313	443
ENSG00000205978	417	464	637	562	603	679
ENSG00000141441	66	74	81	311	316	568
ENSG00000247315	349	378	449	695	704	926
ENSG00000117593	436	504	631	295	355	372
ENSG00000186532	129	156	199	175	200	237
ENSG00000231068	0	0	0	0	0	0
ENSG00000130511	507	596	807	802	829	1018
ENSG00000167791	0	0	0	0	0	0
ENSG00000109270	338	401	476	551	635	698
ENSG00000160685	454	476	630	314	348	408
ENSG00000164967	92	92	116	80	83	97
ENSG00000196277	3	2	0	0	2	3
ENSG00000147081	0	0	0	0	0	0
ENSG00000177151	0	0	0	0	0	0
ENSG00000171855	0	0	0	0	0	0
ENSG00000147459	845	997	1154	765	769	895
ENSG00000187701	0	0	0	0	0	0
ENSG00000108064	344	375	478	290	345	427
ENSG00000145642	1	1	0	0	1	1
ENSG00000187005	0	0	0	0	0	0
ENSG00000204954	70	92	109	140	162	168
ENSG00000154080	0	2	1	0	2	2
ENSG00000182676	0	0	1	0	1	1
ENSG00000147065	19256	22560	29234	11312	12955	14720
ENSG00000158445	4	0	2	1	4	0
ENSG00000018869	252	355	418	219	241	290
ENSG00000187026	0	0	0	0	0	0
ENSG00000103363	1479	1697	2092	1803	1976	2282
ENSG00000203784	0	0	0	0	0	0
ENSG00000105880	0	0	0	0	0	0
ENSG00000206069	0	0	0	0	0	0
ENSG00000203783	0	0	0	0	0	0
ENSG00000141905	2804	3291	4064	2422	2697	2941
ENSG00000092200	2	2	2	3	1	6
ENSG00000121892	1389	1628	1988	1612	1813	2097
ENSG00000007237	318	382	461	350	388	445
ENSG00000186393	0	0	1	0	0	0
ENSG00000165996	293	310	411	155	137	150
ENSG00000116586	274	320	380	434	430	531
ENSG00000154511	1638	2073	2116	2095	2533	2408
ENSG00000185294	0	0	0	0	0	0
ENSG00000153048	626	698	823	674	746	912
ENSG00000151702	159	197	249	272	298	314
ENSG00000176731	228	285	347	297	388	411
ENSG00000166340	1706	1699	2395	3552	3563	4429
ENSG00000166501	0	0	0	3	5	2
ENSG00000124422	4339	5241	6536	3928	4375	5114
ENSG00000164070	153	196	242	258	277	328
ENSG00000154957	85	99	98	76	96	111
ENSG00000138623	3750	4439	6123	867	976	1137
ENSG00000081148	6	12	11	18	17	14
ENSG00000186787	35	42	57	68	70	72
ENSG00000108187	74	114	118	52	72	67
ENSG00000124107	0	0	0	0	0	0
ENSG00000126934	2085	2418	3145	3045	3176	3871
ENSG00000115295	927	1010	1271	966	1235	1297
ENSG00000248712	5	8	10	5	3	6
ENSG00000168453	93	98	122	47	46	60
ENSG00000072571	307	395	492	29	57	49
ENSG00000164142	1	3	1	0	0	0
ENSG00000108830	29	25	32	14	15	20
ENSG00000176890	758	944	1282	131	176	152
ENSG00000021300	4	4	2	8	6	4
ENSG00000105778	760	842	1005	960	1065	1301
ENSG00000138615	2	1	3	4	0	7
ENSG00000166959	6	5	16	4	0	0
ENSG00000130518	3	11	19	22	22	29
ENSG00000145431	1141	1279	1638	1363	1766	1980
ENSG00000149428	2118	2280	2881	3667	3839	4771
ENSG00000163565	1068	1180	1465	1046	1181	1338
ENSG00000180389	0	0	0	0	0	0
ENSG00000151320	24	41	22	315	359	440
ENSG00000205057	0	0	0	0	0	0
ENSG00000092108	863	948	1195	892	1066	1119
ENSG00000177105	565	671	810	438	429	560
ENSG00000269096	0	0	0	0	0	0
ENSG00000134160	0	3	0	1	2	3
ENSG00000196578	0	0	0	0	0	0
ENSG00000147535	314	352	413	531	563	729
ENSG00000129559	1359	1620	1907	1574	1718	1956
ENSG00000100146	1	0	1	0	0	0
ENSG00000069667	122	143	185	333	364	395
ENSG00000176386	228	227	331	257	266	330
ENSG00000250210	0	0	0	0	0	0
ENSG00000182950	4	1	3	1	3	2
ENSG00000163354	0	0	0	1	1	4
ENSG00000143028	36	41	62	74	93	122
ENSG00000134504	79	91	101	102	148	139
ENSG00000160013	48	64	64	67	87	76
ENSG00000260238	29	33	51	31	32	45
ENSG00000139436	1234	1441	1738	1041	1186	1236
ENSG00000080823	168	202	238	122	133	164
ENSG00000183856	420	532	730	74	98	97
ENSG00000170075	0	1	3	1	2	3
ENSG00000167483	37	39	29	34	40	42
ENSG00000113761	222	250	305	160	200	241
ENSG00000105974	15220	17692	22368	13421	16776	16741
ENSG00000166428	0	1	1	1	0	0
ENSG00000258405	25	29	44	59	45	75
ENSG00000118245	0	0	0	0	0	0
ENSG00000123219	131	164	175	59	65	78
ENSG00000161664	45	50	60	57	83	97
ENSG00000172367	0	0	0	0	0	0
ENSG00000205302	590	677	834	493	601	625
ENSG00000182636	530	588	783	955	1072	1248
ENSG00000167588	1	0	0	3	2	1
ENSG00000170917	41	39	53	71	38	44
ENSG00000196664	0	0	2	1	1	0
ENSG00000151388	2248	2430	3036	2923	3178	3616
ENSG00000172322	0	0	0	0	0	1
ENSG00000183785	20	19	13	26	24	24
ENSG00000122406	7604	8832	10614	7839	8822	10098
ENSG00000004487	1415	1631	2039	2040	2303	2657
ENSG00000116514	195	190	250	306	330	396
ENSG00000162670	37	58	58	58	79	96
ENSG00000131848	27	28	34	22	29	36
ENSG00000164603	258	292	346	375	408	485
ENSG00000189181	0	0	0	0	0	0
ENSG00000159322	1128	1215	1488	759	874	1093
ENSG00000072609	402	548	648	739	789	927
ENSG00000261717	0	2	0	0	4	2
ENSG00000213190	1202	1420	1710	3299	3440	4468
ENSG00000177464	0	2	2	3	4	1
ENSG00000138685	1540	1812	2161	5085	5242	7431
ENSG00000166822	140	120	184	246	246	338
ENSG00000081479	0	3	2	2	2	0
ENSG00000256053	252	351	379	311	364	360
ENSG00000116819	2	0	2	2	2	9
ENSG00000089199	10	5	21	16	18	19
ENSG00000157869	120	184	222	175	169	223
ENSG00000187808	5	0	3	0	1	1
ENSG00000166598	15023	15848	20764	18460	20368	23153
ENSG00000117676	24	24	30	45	48	59
ENSG00000231213	0	0	0	0	0	0
ENSG00000020181	2851	3075	4026	2956	3420	3542
ENSG00000185666	1	1	1	2	2	0
ENSG00000168566	260	328	373	338	407	429
ENSG00000164414	177	191	234	253	264	341
ENSG00000127993	72	103	128	130	146	202
ENSG00000236980	0	0	0	0	0	0
ENSG00000180083	1	1	0	2	1	2
ENSG00000137473	0	0	0	6	4	8
ENSG00000180440	0	0	2	0	0	0
ENSG00000164236	146	139	213	154	215	182
ENSG00000025039	1	1	2	6	10	23
ENSG00000184343	5	5	6	3	4	10
ENSG00000203782	0	0	0	0	0	0
ENSG00000081248	0	0	0	0	0	0
ENSG00000174799	164	178	225	219	263	308
ENSG00000260903	0	0	0	0	1	0
ENSG00000166592	31	23	48	52	43	70
ENSG00000279538	2	0	0	0	3	0
ENSG00000215301	5998	7095	8732	7097	8024	9373
ENSG00000267206	0	0	0	1	0	0
ENSG00000023330	564	655	826	924	964	1263
ENSG00000186469	546	637	704	1652	1936	2474
ENSG00000204936	1	3	2	1	1	0
ENSG00000275700	1274	1476	1760	1375	1398	1696
ENSG00000261609	183	217	233	247	293	290
ENSG00000119812	2368	2676	3504	1668	2010	2022
ENSG00000139636	434	463	617	837	845	1058
ENSG00000100292	203	213	278	206	265	276
ENSG00000223601	0	0	0	0	0	0
ENSG00000186314	36	54	59	16	15	18
ENSG00000232258	0	0	0	0	0	0
ENSG00000121853	0	0	0	0	0	0
ENSG00000279238	0	0	0	0	2	0
ENSG00000279471	0	1	0	2	0	0
ENSG00000066056	53	31	77	20	33	40
ENSG00000103196	541	614	788	722	841	945
ENSG00000281227	0	0	0	0	0	0
ENSG00000139546	340	398	556	425	484	566
ENSG00000112499	1	0	0	0	0	0
ENSG00000112769	2453	2576	3217	3356	4086	4180
ENSG00000074219	680	802	979	1259	1367	1568
ENSG00000164692	188161	199712	261542	242815	287096	295933
ENSG00000163528	101	110	122	105	114	142
ENSG00000255192	7	11	14	26	14	20
ENSG00000279230	0	0	0	0	0	0
ENSG00000281584	3	7	6	4	3	3
ENSG00000165568	8	12	21	7	11	7
ENSG00000087303	6918	7376	9859	14727	15374	19914
ENSG00000072210	70	78	75	53	51	80
ENSG00000279973	0	0	0	0	0	0
ENSG00000279745	2	6	2	1	2	0
ENSG00000152932	0	1	0	1	0	0
ENSG00000280530	0	0	0	0	0	0
ENSG00000279963	0	0	0	0	0	0
ENSG00000281855	0	0	0	0	0	0
ENSG00000187792	114	159	164	154	158	192
ENSG00000113732	1802	2011	2447	3286	3692	4145
ENSG00000281889	0	1	1	0	2	3
ENSG00000281635	8	10	8	1	4	10
ENSG00000281137	0	1	0	0	0	0
ENSG00000281182	0	1	0	0	0	0
ENSG00000121898	2	6	5	5	3	5
ENSG00000152939	6	3	8	7	7	7
ENSG00000029725	1243	1399	1781	1229	1444	1640
ENSG00000105971	3043	3717	4449	3276	3951	4061
ENSG00000122547	137	163	201	77	87	88
ENSG00000164190	1010	1084	1289	1560	1818	2055
ENSG00000108578	438	515	647	595	675	822
ENSG00000087111	1165	1252	1731	1682	1893	2057
ENSG00000171102	0	0	3	7	8	7
ENSG00000116809	366	374	476	446	447	577
ENSG00000160613	2531	3008	3902	2031	2400	2583
ENSG00000164053	107	146	158	102	147	143
ENSG00000231861	0	0	0	0	0	0
ENSG00000133116	0	1	1	0	1	5
ENSG00000255526	3	8	8	9	12	18
ENSG00000223501	108	85	140	105	93	146
ENSG00000061676	4231	4809	6283	4547	5231	6080
ENSG00000169919	258	304	386	308	368	428
ENSG00000036448	4	2	3	0	3	3
ENSG00000178789	0	0	1	1	0	0
ENSG00000178381	111	143	179	153	198	259
ENSG00000102837	1	0	0	0	0	0
ENSG00000257017	4	1	2	5	2	3
ENSG00000063601	602	640	851	285	384	413
ENSG00000172432	616	792	1001	1028	1133	1389
ENSG00000167850	0	0	1	0	0	0
ENSG00000180383	0	1	1	0	0	1
ENSG00000204287	0	0	0	0	0	0
ENSG00000179580	79	95	113	116	122	169
ENSG00000165905	0	1	2	0	2	0
ENSG00000219073	2	1	5	0	1	2
ENSG00000107897	384	398	464	464	575	580
ENSG00000134644	1352	1621	2031	1816	2180	2509
ENSG00000164867	4	6	4	2	2	3
ENSG00000164506	796	942	1131	1091	1158	1408
ENSG00000147570	2	7	0	3	0	2
ENSG00000129003	967	1062	1177	1915	2194	2279
ENSG00000221818	2	5	3	4	4	7
ENSG00000280178	1	3	2	10	10	12
ENSG00000123178	289	341	427	289	387	398
ENSG00000177694	317	391	478	150	176	194
ENSG00000279857	0	0	0	0	0	0
ENSG00000163531	72	94	100	32	32	49
ENSG00000137872	442	535	653	1840	1935	2667
ENSG00000090447	68	88	100	80	86	132
ENSG00000069764	2	2	2	4	1	5
ENSG00000118898	25	27	27	20	20	19
ENSG00000171604	644	736	939	512	671	698
ENSG00000172554	2	2	2	9	4	1
ENSG00000113520	0	1	0	0	0	0
ENSG00000168348	0	0	0	0	2	0
ENSG00000004700	1210	1372	1707	1238	1477	1664
ENSG00000198853	1256	1434	1952	1789	1871	2373
ENSG00000134602	4	4	3	4	3	12
ENSG00000213523	610	799	904	722	843	941
ENSG00000115705	0	2	1	2	5	4
ENSG00000189283	2	5	1	2	2	3
ENSG00000100162	70	98	143	10	13	20
ENSG00000124749	2	18	11	7	2	6
ENSG00000163755	398	422	551	387	409	510
ENSG00000158828	1414	1561	1926	1388	1488	1890
ENSG00000165115	31	39	50	44	57	85
ENSG00000090659	2	3	3	7	4	9
ENSG00000134061	2	2	1	2	2	2
ENSG00000131746	4	5	1	7	4	3
ENSG00000132383	967	1179	1473	699	774	881
ENSG00000133111	34	50	60	22	33	38
ENSG00000168878	4	8	3	2	4	5
ENSG00000276023	54	117	132	59	61	69
ENSG00000198087	811	917	1166	691	846	916
ENSG00000132613	1417	1518	2217	2694	2949	3540
ENSG00000174106	415	526	673	643	754	887
ENSG00000139200	186	193	281	209	248	281
ENSG00000079263	29	26	21	34	34	36
ENSG00000182985	2159	2394	2972	5014	5547	6222
ENSG00000203972	0	0	0	0	0	0
ENSG00000101224	996	1141	1553	1007	1120	1271
ENSG00000122733	1	1	0	1	1	1
ENSG00000279916	0	0	0	0	0	0
ENSG00000151474	1747	1888	2303	3333	3669	4365
ENSG00000161048	86	92	109	80	72	103
ENSG00000136108	946	1198	1425	260	350	372
ENSG00000169660	62	51	93	92	109	150
ENSG00000058804	520	718	861	205	242	285
ENSG00000116983	0	0	0	0	0	0
ENSG00000180730	4	1	2	16	17	25
ENSG00000168269	0	0	0	0	0	0
ENSG00000213186	356	430	518	147	136	139
ENSG00000010319	0	1	0	0	0	0
ENSG00000112578	425	465	591	474	459	591
ENSG00000170426	0	0	0	0	0	0
ENSG00000140986	4	9	6	4	6	7
ENSG00000112977	5217	6042	7984	7589	8659	10020
ENSG00000177627	1	1	1	1	0	0
ENSG00000229937	0	0	0	0	0	0
ENSG00000135482	98	115	140	181	165	231
ENSG00000171711	0	0	0	0	0	0
ENSG00000174099	1748	1883	2393	1118	1369	1389
ENSG00000173809	1	4	3	2	2	5
ENSG00000101639	315	380	474	272	316	364
ENSG00000101331	0	0	0	0	0	0
ENSG00000279018	0	2	3	21	9	7
ENSG00000105552	299	292	385	171	185	216
ENSG00000178078	13	15	9	15	22	12
ENSG00000150244	0	0	0	0	0	0
ENSG00000041982	18880	22033	28047	18266	22151	24534
ENSG00000196950	649	783	883	535	670	785
ENSG00000173273	1038	1109	1300	909	944	1267
ENSG00000117983	0	1	0	0	0	0
ENSG00000107020	110	125	159	114	119	133
ENSG00000171459	0	0	0	0	0	0
ENSG00000173193	426	498	537	905	1005	1160
ENSG00000160883	0	0	1	0	1	0
ENSG00000136104	144	177	248	144	150	180
ENSG00000080910	0	0	0	0	0	0
ENSG00000126522	457	496	680	421	471	583
ENSG00000113456	405	474	581	434	539	558
ENSG00000102858	1254	1532	1922	2254	2361	2789
ENSG00000166589	0	0	0	0	0	0
ENSG00000244038	4072	4459	5703	5322	5881	7000
ENSG00000273496	3	1	3	2	2	2
ENSG00000022840	2196	2452	3168	1025	1098	1219
ENSG00000270168	0	0	0	0	0	0
ENSG00000280789	262	292	367	327	379	447
ENSG00000279937	2	2	4	6	1	1
ENSG00000279892	0	0	0	0	0	0
ENSG00000280684	0	0	0	0	0	0
ENSG00000183978	217	255	331	266	272	305
ENSG00000281446	0	0	0	0	0	0
ENSG00000085999	83	108	148	19	15	13
ENSG00000278883	3	1	2	3	4	8
ENSG00000107807	0	0	0	0	0	0
ENSG00000179431	582	698	909	1008	954	1332
ENSG00000176919	0	1	0	2	5	4
ENSG00000197329	59	48	85	196	223	207
ENSG00000076641	324	372	443	1472	1631	2054
ENSG00000079150	531	623	775	1241	1390	1655
ENSG00000139547	3	13	6	11	12	9
ENSG00000046653	68	57	86	91	112	134
ENSG00000169575	0	0	0	0	0	0
ENSG00000135506	2797	3196	4060	4604	5025	5877
ENSG00000105829	309	324	456	681	756	942
ENSG00000004897	1924	2335	2879	1539	1934	2034
ENSG00000101695	22	23	28	20	36	28
ENSG00000280893	0	1	0	0	0	0
ENSG00000134897	353	397	484	426	448	483
ENSG00000265817	10	0	11	2	2	0
ENSG00000184924	166	197	224	214	190	270
ENSG00000184471	0	0	0	0	0	0
ENSG00000037280	66	48	80	122	75	60
ENSG00000183813	6	9	10	13	12	11
ENSG00000124635	29	30	47	73	91	101
ENSG00000179397	5	4	4	6	8	6
ENSG00000179314	52	64	93	68	59	82
ENSG00000096717	2520	2894	3615	1721	1931	2247
ENSG00000164609	489	567	679	744	842	1001
ENSG00000278662	0	0	0	4	4	6
ENSG00000279282	3	1	1	0	3	1
ENSG00000248993	0	0	0	0	0	0
ENSG00000102575	7	6	3	60	64	85
ENSG00000182858	304	333	422	455	499	587
ENSG00000103351	181	215	244	255	284	308
ENSG00000134901	285	318	395	502	535	649
ENSG00000117525	4348	5269	6400	3732	4958	6056
ENSG00000147416	1224	1421	1666	1115	1267	1420
ENSG00000197275	71	94	116	28	28	30
ENSG00000175294	3	6	10	3	5	9
ENSG00000196787	32	28	60	35	47	42
ENSG00000197599	0	3	1	5	3	4
ENSG00000137343	17	13	25	38	44	46
ENSG00000099834	0	1	1	0	0	0
ENSG00000119705	339	391	490	324	348	458
ENSG00000153234	41	61	79	1133	1202	1692
ENSG00000263956	107	175	203	178	203	260
ENSG00000092964	1785	1860	2365	878	996	1118
ENSG00000196372	84	115	139	161	192	250
ENSG00000248710	0	0	0	0	6	0
ENSG00000102879	62	87	119	26	49	49
ENSG00000091010	1	0	0	0	0	0
ENSG00000171885	0	0	0	0	0	0
ENSG00000164309	11	7	9	7	5	4
ENSG00000125498	0	0	0	0	0	0
ENSG00000130758	233	274	337	416	440	559
ENSG00000167232	135	156	157	246	258	319
ENSG00000233276	2388	2716	3451	2869	2868	3632
ENSG00000180777	0	3	1	0	0	0
ENSG00000251493	1288	1603	2126	1784	1887	2283
ENSG00000166845	147	173	220	61	68	77
ENSG00000117971	3	1	0	2	4	1
ENSG00000151500	203	202	293	186	228	304
ENSG00000185591	967	1144	1439	1344	1542	1740
ENSG00000167721	1166	1388	1654	1032	1260	1378
ENSG00000091009	565	707	785	403	479	570
ENSG00000055813	18	23	23	7	14	0
ENSG00000132970	416	514	606	636	827	845
ENSG00000170537	27	13	27	9	11	17
ENSG00000170776	962	1139	1185	1169	1395	1484
ENSG00000186111	1793	2011	2752	3011	3198	3871
ENSG00000212747	423	508	600	716	762	890
ENSG00000170522	667	800	1030	507	562	631
ENSG00000163596	58	85	89	80	71	100
ENSG00000197622	1121	1219	1640	2343	2487	3123
ENSG00000180628	531	602	755	304	368	402
ENSG00000086666	744	823	1041	1085	1264	1522
ENSG00000100234	10719	12596	16510	10639	11989	12976
ENSG00000225556	1	3	0	2	4	5
ENSG00000196456	90	100	128	84	78	114
ENSG00000136866	43	42	61	42	41	55
ENSG00000186868	4	3	4	5	4	4
ENSG00000137767	352	379	501	571	670	774
ENSG00000138592	848	977	1160	986	1147	1441
ENSG00000128218	1	0	1	0	0	0
ENSG00000172476	16	27	23	28	23	35
ENSG00000147457	699	778	984	1045	1103	1370
ENSG00000197978	31	28	27	2	21	14
ENSG00000104133	646	737	938	719	803	945
ENSG00000203740	0	0	0	0	0	0
ENSG00000213204	2	10	20	2	17	7
ENSG00000167600	144	145	213	793	614	1038
ENSG00000141696	1399	1565	1972	1637	1612	1900
ENSG00000165966	0	0	0	0	0	0
ENSG00000075151	2543	2983	3731	4555	4904	6258
ENSG00000268439	115	130	162	57	55	75
ENSG00000103495	2007	2253	2832	2479	2606	3118
ENSG00000032219	210	236	326	285	306	356
ENSG00000256713	1	5	2	4	1	2
ENSG00000002822	441	525	678	523	628	723
ENSG00000140943	2463	2691	3373	760	837	1016
ENSG00000213699	833	961	1199	1451	1580	1873
ENSG00000153989	1418	1629	2016	1413	1743	1977
ENSG00000141448	182	199	292	100	136	130
ENSG00000142549	0	0	1	1	0	4
ENSG00000070831	3952	4799	5796	4624	5474	6237
ENSG00000103174	184	232	295	299	303	351
ENSG00000221986	0	0	1	0	3	1
ENSG00000101367	2894	3369	4260	2036	2438	2652
ENSG00000163993	0	0	0	0	0	0
ENSG00000121210	298	334	446	312	370	424
ENSG00000159625	0	0	0	0	0	1
ENSG00000169427	0	0	1	0	0	1
ENSG00000150656	9	7	10	2	19	6
ENSG00000137817	155	182	246	252	307	329
ENSG00000204595	0	0	0	0	0	0
ENSG00000089159	4471	5274	6908	1857	2139	2426
ENSG00000136141	335	402	459	467	523	582
ENSG00000181072	3981	4553	5674	5520	6757	7513
ENSG00000189431	0	0	0	0	0	0
ENSG00000185864	70	79	78	76	130	104
ENSG00000179051	636	723	924	1271	1359	1701
ENSG00000166856	0	0	0	0	0	1
ENSG00000174177	332	400	502	348	348	442
ENSG00000135407	32	24	19	29	27	38
ENSG00000127588	1	0	0	0	0	0
ENSG00000121634	0	0	0	0	0	0
ENSG00000244414	0	0	2	0	0	0
ENSG00000180872	0	0	0	0	0	0
ENSG00000168811	98	114	121	73	79	107
ENSG00000174327	32	35	46	47	54	83
ENSG00000156049	0	0	1	1	3	3
ENSG00000164185	4	6	10	2	4	0
ENSG00000158604	907	1067	1365	1569	1612	2017
ENSG00000117215	0	3	4	1	6	3
ENSG00000197930	1063	1220	1531	678	781	901
ENSG00000049541	202	255	303	168	194	215
ENSG00000111737	932	1082	1476	776	896	1040
ENSG00000101230	1	0	2	3	4	7
ENSG00000149591	18987	21251	27807	5066	7012	5889
ENSG00000156599	1909	2151	2696	3469	3740	4672
ENSG00000126870	217	244	309	261	288	384
ENSG00000105372	7220	8254	10174	9170	9549	10940
ENSG00000139168	453	511	626	526	607	742
ENSG00000204428	145	151	221	166	176	211
ENSG00000101307	25	17	38	24	22	27
ENSG00000119397	251	247	328	170	196	226
ENSG00000126561	32	36	48	122	124	135
ENSG00000185340	520	631	833	758	779	1038
ENSG00000277322	0	0	0	0	0	0
ENSG00000076826	0	1	1	0	2	1
ENSG00000163898	28	33	45	6	16	10
ENSG00000215021	1551	1886	2385	1741	2093	2507
ENSG00000219607	8	14	14	14	9	14
ENSG00000225828	20	13	20	25	44	46
ENSG00000100345	48764	53925	71168	23650	29115	30575
ENSG00000152104	3094	4018	3959	2907	3466	3410
ENSG00000102081	325	398	438	465	491	559
ENSG00000111605	1029	1118	1438	1235	1371	1542
ENSG00000153930	1	0	0	0	0	0
ENSG00000163930	847	1015	1244	560	574	727
ENSG00000259823	0	1	0	0	3	0
ENSG00000126562	296	307	418	164	223	203
ENSG00000225526	0	2	1	0	1	1
ENSG00000169019	399	497	508	386	457	533
ENSG00000083817	67	69	75	94	83	108
ENSG00000132953	591	672	865	522	640	710
ENSG00000122133	2	2	2	3	3	1
ENSG00000124818	0	0	0	0	0	0
ENSG00000187922	0	0	0	0	0	0
ENSG00000110921	137	167	224	161	163	230
ENSG00000136869	0	3	1	3	7	2
ENSG00000143412	16	15	19	14	23	17
ENSG00000171649	100	112	165	216	222	267
ENSG00000126945	1177	1281	1691	1762	2010	2279
ENSG00000105518	253	259	362	381	396	498
ENSG00000183246	0	10	10	2	35	28
ENSG00000123094	791	958	1152	1637	1875	2435
ENSG00000124767	1447	1736	2121	1109	1349	1501
ENSG00000170298	0	1	0	0	0	0
ENSG00000145649	0	0	0	0	0	0
ENSG00000165449	5	8	5	9	6	10
ENSG00000132535	534	621	797	1073	1090	1390
ENSG00000204296	7	8	11	1	11	9
ENSG00000188404	0	0	1	0	1	0
ENSG00000127184	1239	1372	1712	1347	1457	1661
ENSG00000106554	662	790	883	702	761	851
ENSG00000149925	15605	17396	23007	15799	17718	20365
ENSG00000183607	0	0	0	0	0	0
ENSG00000116726	0	0	0	0	0	0
ENSG00000204700	0	0	0	0	0	0
ENSG00000175137	1092	1262	1621	1491	1656	1884
ENSG00000136114	124	133	179	71	116	103
ENSG00000232434	76	88	114	75	73	93
ENSG00000132313	428	496	587	509	584	712
ENSG00000111358	444	494	672	252	308	306
ENSG00000127586	115	153	192	52	43	67
ENSG00000184113	1	1	0	2	2	4
ENSG00000170214	34	20	29	3	11	3
ENSG00000179468	0	0	0	0	0	0
ENSG00000175485	0	0	0	0	0	0
ENSG00000087495	1	7	7	7	6	3
ENSG00000114503	1220	1375	1757	1980	2168	2632
ENSG00000205765	523	528	713	366	432	475
ENSG00000171819	1	0	2	0	0	1
ENSG00000108389	480	492	698	452	480	534
ENSG00000123374	479	615	815	1063	1124	1424
ENSG00000133657	3844	4681	5618	9856	10848	13926
ENSG00000102393	315	365	420	890	1032	1272
ENSG00000185651	1718	2053	2603	2081	2310	2774
ENSG00000168488	1693	2021	2694	2011	2164	2713
ENSG00000067955	958	1269	1539	1266	1329	1571
ENSG00000168412	0	1	0	0	0	1
ENSG00000272297	0	1	1	1	1	0
ENSG00000112984	808	1020	1342	106	129	109
ENSG00000183137	159	234	241	72	84	90
ENSG00000133636	0	0	0	0	0	0
ENSG00000052723	544	622	731	813	842	1039
ENSG00000156414	1	1	1	3	2	2
ENSG00000171903	1	0	3	3	2	1
ENSG00000111863	11	18	34	15	19	29
ENSG00000196767	0	0	0	0	0	0
ENSG00000113810	1507	1783	2330	430	590	640
ENSG00000122687	347	393	498	398	443	509
ENSG00000275740	192	157	311	119	118	129
ENSG00000156398	69	60	78	32	22	33
ENSG00000088926	0	0	0	1	0	0
ENSG00000118482	832	894	1114	903	1044	1202
ENSG00000100142	397	460	571	501	583	659
ENSG00000134363	2839	3540	4647	4345	5034	6012
ENSG00000130707	398	483	554	132	180	168
ENSG00000008405	307	367	466	271	305	362
ENSG00000103187	9423	10730	13976	6336	7335	8182
ENSG00000173698	6	9	13	6	19	12
ENSG00000171456	1152	1279	1697	914	1029	1053
ENSG00000138031	547	667	802	1239	1405	1693
ENSG00000174136	5961	7859	9729	3224	4275	4196
ENSG00000113389	286	368	449	294	352	355
ENSG00000180878	0	3	2	0	1	0
ENSG00000198961	2314	2694	3416	1766	2172	2277
ENSG00000198707	368	418	500	386	491	501
ENSG00000125484	734	846	1023	1033	1166	1313
ENSG00000196436	16	18	36	23	31	41
ENSG00000110987	181	194	252	266	302	327
ENSG00000178988	440	629	764	778	928	1106
ENSG00000272514	2	6	6	7	2	10
ENSG00000172007	133	176	205	163	191	197
ENSG00000078900	5	3	4	5	7	5
ENSG00000157087	0	1	2	1	1	0
ENSG00000234414	0	0	0	0	0	0
ENSG00000134193	0	0	0	0	0	0
ENSG00000186910	0	0	0	0	0	0
ENSG00000140945	1176	1250	1896	1602	1790	2006
ENSG00000036549	702	711	985	918	935	1125
ENSG00000105643	75	69	91	120	140	184
ENSG00000116984	703	768	842	696	871	860
ENSG00000225781	0	0	0	0	0	0
ENSG00000171596	0	3	2	1	2	0
ENSG00000197616	0	0	0	0	0	0
ENSG00000092929	8	7	7	4	7	6
ENSG00000165970	0	0	0	0	0	0
ENSG00000168961	34	26	31	99	109	130
ENSG00000171806	39	51	64	46	40	55
ENSG00000136158	649	843	1072	1962	2356	2972
ENSG00000183977	3	4	0	3	5	4
ENSG00000125885	210	283	375	147	214	211
ENSG00000148516	2483	2746	3384	4195	4687	5776
ENSG00000257529	5	0	5	0	5	0
ENSG00000206503	0	3	2	2	0	2
ENSG00000141956	133	140	166	171	185	214
ENSG00000101199	1901	2196	2802	1993	2205	2425
ENSG00000169918	1	1	5	1	4	4
ENSG00000197860	608	780	895	493	599	650
ENSG00000101435	0	0	0	0	0	0
ENSG00000116833	6	8	7	32	28	44
ENSG00000144566	947	1113	1385	1503	1761	2003
ENSG00000112699	181	235	296	154	174	193
ENSG00000165527	1815	2059	2615	2001	2245	2731
ENSG00000204909	27	39	28	27	28	41
ENSG00000104368	4268	4834	6328	21457	20694	28382
ENSG00000154814	84	91	113	63	92	68
ENSG00000118972	6	9	13	8	10	13
ENSG00000111832	737	828	975	666	804	843
ENSG00000153936	831	1047	1254	1125	1212	1443
ENSG00000119514	39	35	44	21	22	29
ENSG00000177613	382	449	566	475	537	569
ENSG00000170632	334	370	488	181	189	294
ENSG00000196268	54	51	64	73	97	122
ENSG00000126759	5	3	4	6	6	7
ENSG00000169181	0	0	3	1	1	2
ENSG00000101213	6	8	11	11	13	9
ENSG00000112759	172	231	300	138	167	140
ENSG00000188243	498	623	674	605	628	692
ENSG00000068323	1908	2169	2804	2227	2407	3002
ENSG00000167978	6041	7521	8832	7590	8484	9746
ENSG00000099817	2327	2577	3331	2293	2394	2972
ENSG00000137055	802	897	1097	1080	1353	1508
ENSG00000137976	0	0	1	0	0	0
ENSG00000090612	290	307	408	388	414	472
ENSG00000214415	0	0	0	0	0	0
ENSG00000253251	17	23	27	27	26	30
ENSG00000101194	128	177	208	82	93	98
ENSG00000277363	220	251	333	223	222	236
ENSG00000213638	32	44	41	86	81	119
ENSG00000100077	99	97	140	107	153	172
ENSG00000114125	1046	1243	1484	1326	1418	1680
ENSG00000178502	54	59	69	74	64	73
ENSG00000167513	144	185	270	68	92	78
ENSG00000185532	430	435	557	1121	1370	1600
ENSG00000177674	295	308	411	494	481	668
ENSG00000131876	479	623	753	464	597	635
ENSG00000108700	0	0	0	0	0	0
ENSG00000153531	11	6	9	7	8	12
ENSG00000139990	633	797	972	655	721	857
ENSG00000114812	0	0	0	0	0	0
ENSG00000163479	3389	3834	4819	4151	4725	5522
ENSG00000185947	126	146	149	326	343	452
ENSG00000145592	4791	5322	6446	5137	5692	6347
ENSG00000133246	1	8	2	5	5	3
ENSG00000179348	165	188	223	127	143	189
ENSG00000181704	641	732	930	777	825	1031
ENSG00000196705	125	105	169	186	205	272
ENSG00000123213	729	904	1169	451	551	667
ENSG00000153714	252	263	323	492	514	676
ENSG00000087995	263	317	359	257	291	352
ENSG00000104899	1	1	1	3	0	9
ENSG00000206418	458	502	639	765	883	1075
ENSG00000090857	954	1104	1260	1124	1238	1507
ENSG00000116721	0	0	0	0	0	0
ENSG00000155850	570	755	851	1105	1106	1375
ENSG00000242252	0	2	0	1	0	0
ENSG00000133961	1551	1869	2400	2028	2101	2652
ENSG00000164011	53	69	82	61	73	87
ENSG00000078674	1437	1535	1894	2241	2643	2903
ENSG00000127220	101	137	176	117	138	159
ENSG00000164893	0	0	0	0	0	0
ENSG00000138036	113	134	166	135	156	182
ENSG00000119707	1601	1853	2350	1872	2198	2484
ENSG00000134571	1	0	1	0	0	0
ENSG00000170085	156	181	257	131	131	177
ENSG00000049130	1287	1469	1854	3032	3738	4110
ENSG00000104805	3124	3353	4535	4732	5216	6127
ENSG00000213213	21	15	29	49	28	34
ENSG00000107165	41	40	49	107	117	145
ENSG00000181374	0	1	0	0	0	0
ENSG00000140474	177	220	260	348	399	492
ENSG00000131143	1944	2216	2854	2463	2787	3371
ENSG00000090565	366	401	549	760	800	971
ENSG00000005100	587	756	836	684	852	877
ENSG00000140464	840	902	1212	829	908	1068
ENSG00000116525	295	298	415	272	336	392
ENSG00000154736	80	87	123	500	662	885
ENSG00000128346	152	195	202	194	243	264
ENSG00000162992	0	0	0	0	0	0
ENSG00000113645	162	188	272	69	75	72
ENSG00000104093	519	586	793	528	665	645
ENSG00000163602	27	34	42	38	26	33
ENSG00000106392	431	510	603	399	440	463
ENSG00000156218	47	85	69	75	109	121
ENSG00000275835	261	313	399	245	311	329
ENSG00000135722	65	63	90	98	137	179
ENSG00000171421	407	477	564	728	773	851
ENSG00000189079	357	352	411	471	493	606
ENSG00000237247	0	0	0	0	0	0
ENSG00000140262	2039	2184	2805	1380	1665	1853
ENSG00000047617	11	3	13	26	0	74
ENSG00000159674	2914	3354	4053	6827	7433	8427
ENSG00000077463	156	198	253	188	204	265
ENSG00000089116	0	0	0	1	0	0
[truncated: 17,809 more rows]
