# Supplementary material for: iDEP: an integrated web application for differential expression and pathway analysis of RNA-Seq data
Source: BMC Bioinformatics. 2018 Dec 19;19:534. doi: 10.1186/s12859-018-2486-6 (PMC6299935; doi:10.1186/s12859-018-2486-6)
Supplement: Supplementary file 4 — DNA microarray data of thymic tissue of down syndrome infants. Data is from GSE69210 from NCBI. (CSV 4745 kb) [file 12859_2018_2486_MOESM4_ESM.csv]

Symbol	thymus_down-syndrome_DS1	thymus_down-syndrome_DS2	thymus_down-syndrome_DS3	thymus_down-syndrome_DS4	thymus_down-syndrome_DS5	thymus_down-syndrome_DS6	thymus_down-syndrome_DS7	thymus_down-syndrome_DS8	thymus_down-syndrome_DS9	thymus_down-syndrome_DS10	thymus_control_CT1	thymus_control_CT2	thymus_control_CT3	thymus_control_CT4	thymus_control_CT5	thymus_control_CT6	thymus_control_CT7	thymus_control_CT8	thymus_control_CT9	thymus_control_CT10
A1BG	10.11065687	9.771536348	8.742608893	9.774077231	8.527726426	9.269008125	9.788149461	9.754107668	9.92206372	10.85742666	9.361863963	9.088982175	8.912972843	9.338177244	9.709351471	9.362901379	8.08710955	8.717040949	9.287347389	9.014149386
A1BG-AS1	7.819286897	7.668269492	7.225568005	7.803133377		7.447759357	8.045659202	6.488501834	6.095516231	8.916379904	6.083087393	7.44831292	7.062199441	7.417473652	7.51210123	7.47840885	6.174783103	6.399771294	7.069987808	7.162601801
A1CF	3.726241802	3.726887823	2.500832704	3.9078478	3.544682381	3.376500145	3.988004574	4.179318459			3.281109712	4.284475452	4.165461244	4.206759919	2.895514195	4.049979812	1.954604551	2.406801947	3.143965563	2.893052124
A2LD1	4.870151136	5.5726493	5.159834613	5.585350473	6.961357081	6.469856191	6.879740069	7.04969175	5.191178871	6.713460753	4.528258743	5.318498703	4.698785775	4.917471856	5.981857904	5.541880299	3.265487305	4.964706824	5.262116274	3.621396673
A2M	10.20815905	10.89749098	11.24158082	10.52716136	13.06184608	10.65496534	11.66882322	10.53446689	10.85954923	11.8710389	10.11349104	10.17462039	10.74734804	10.1158143	12.40730657	11.29328334	8.878025087	9.766573225	10.41869042	9.736933821
A2ML1	4.064045577	6.16577992	4.946060347	5.174132731		4.853651894	6.236849039		5.311581221	5.277122219	4.039553416	4.56979304		3.24182234	4.947497848	4.317280187	2.421681387	3.907139679	4.833716416	4.049855518
A4GALT		10.70931304	7.811594975	7.26851393	10.00682816	7.785579976	8.349526726	7.042838011		9.561445287	8.399768389	9.806618734	9.578475724	10.33178358	11.06178767	8.312746846	6.500337436	7.820401095	8.52133386	7.429505498
AAAS	9.295503785	9.363278855	8.553914541		8.344433512	8.817393981	8.84848461	7.928610752	8.673743674	9.733947771	7.630208142	8.845766646	8.245459059	8.796955567	9.064536381	7.805540752	7.415085119	7.808110207	8.931016685	8.880279006
AACS	8.82597638	8.836242912	7.906703634	7.75726532	8.989429697	9.182944509	9.017048067	7.042187952	8.740911374	9.873224154	7.400548176	9.11994542	8.04821493	8.511419807	8.915857275	7.664314298	6.97012085	7.454841308	8.57930085	8.142292425
AADACL3	7.830795955	7.755764875	6.395279633	7.223863671	7.725762284	7.717507813	7.988267154	7.371289639	8.108574114	8.852864045	7.483978575	8.074514535	7.981832679	7.728181069	8.454407466	8.134882674	6.025357307	6.221797251	7.122115658	6.332440849
AADAT	5.587383895	5.648458828	3.706662052	4.902011817	6.625693795	5.921635792	6.183232611	6.277177095	6.264032113	6.394129443	3.658757604	5.632041031	5.35902421	5.044296188	6.577198432	4.024072293	3.429542321	4.362172482	4.724926889	3.972628329
AAGAB	10.48203246	10.41842716	8.939097256	9.982431784	9.555471465	10.410163	10.46679941	10.78452116	10.44291862	10.91067496	9.503671127	9.979355167	9.718875829	9.523073003	10.74407362	9.639806999	8.947044252	9.676079428	9.957004069	9.364478978
AAK1	6.360913436	6.553357278	5.585850987	5.357247599	6.242445691	5.590756196	6.218459199	4.442354358	5.940736667	6.25617547	5.131104197	6.564408656	5.570251915	6.28698554	7.321077556	5.764907674	5.1147085	5.332659604	5.870803627	5.018217541
AAK1	11.1462549	11.00297179	9.684586812	10.26767975	11.90138283	11.73269148	11.65251831	12.06190071	10.69088585	11.55418783		10.71366059		10.64464134	12.08568788	10.51967261		10.46209527	10.89209878	9.63342122
AAK1	6.854053015	7.229146626	6.407492459	6.7223253	6.208623772	6.420233106	6.583961434	5.810907817	7.071119078	7.704590506	6.28792159	7.260273174	7.00133838	7.467523224	7.052159365	6.817747314	5.886718647	6.20672878	6.565435869	6.273589552
AAK1	9.188913446	9.416755523	8.257777695	8.712772874	8.810543038	8.902930679	8.956472866	8.051258435	8.800959418	9.557980375	8.515113575	8.7525944	8.244161154	9.1019993	9.535505178	8.366490519	7.892877307	8.080873476	8.959530807	7.988797712
AAK1	7.051401469	7.183928108	6.391869946	6.779257093	7.890866769	7.264752219	6.984505046	4.084280313	6.77598683	8.129475192	6.162021267	6.953414251	6.598647624	7.198951799	7.873243536	6.398206183	5.678242651	6.187660673	6.717217155	6.06066805
AAMP	9.335656313	9.506622371	9.033047136	9.48928803	9.351297712	9.258435773	9.705885657	5.510291986	8.693737142	10.42214889	8.088904286	8.917597641	8.807989504	8.866056102	9.268558141	8.719564056	7.781444961	8.136407253	8.991985475	9.130946824
AARS	7.6390288	7.6833224	7.692056796	8.136539527	7.49365774		8.37269271	5.225004939	6.954725589	9.119174065	6.779292556	7.464403618	7.399440292		7.526615824	7.765272836	6.023143552	6.67762663	7.186543145	7.702880523
AARS2	9.307486132	9.24847625	8.384156899	8.959742629	9.452493098	9.655348608	9.550380487	8.983091367	9.383311169	10.55130452	8.263255114	8.941469639	8.904419669	9.038868522	9.928931361	8.708946603	7.623481356	8.190199512	8.763954939	8.425136159
AARSD1	8.19756339	8.161084305	7.130653544	7.915230543	7.746826526	7.595291587	8.523207903	7.272628541	7.558390252	9.237200717	6.960279586	7.828888521	7.764751453	7.974199403	8.056462847	7.707611409	6.278456547	6.794197379	7.406418045	7.094562814
AASDH	6.219685087	6.318181605	5.337608345	6.161205666	5.924052603	6.50721253	6.467669125	4.737181622	6.407512513	7.005067573	5.023762779	6.257276383	5.956774103	5.826466372	6.474557398	5.818513157	4.49237045	4.970706893	5.940644593	5.245809374
AASDHPPT	8.860636963	9.326492632	8.023799809	8.657574628	9.234305393	9.424659073	9.081488232	8.117617649	9.355329951	9.698197291	7.602896283	8.766736271	8.600641814	8.884288067	9.754044849	8.252750573	7.328097734	7.98569453	8.614928808	7.938220502
AASS	5.616255644	5.459836828	4.928873402	5.941500509	6.730553011	5.852937932	6.279750967	5.254685493	5.861511027	6.292957659	4.67420357	6.214028998	5.633274842	5.833546418	6.49758203	4.479451114	4.19562792	4.217126776	6.25882002	4.301264248
AATF	10.12377352	10.1720299	9.239111582	10.12755977	9.367526144	9.821200456	10.22179252	9.244032441	10.16445696	11.25036179	8.85018715	9.592043044	9.297964933	9.575769908	10.04723027	9.281403376	8.690442588	8.900386232	9.671538236	9.543528556
AATK	3.062089007	5.307611729	4.591466994	3.171118391	7.437568069	4.427877137	4.822685909	4.46641145		5.113806789	4.385189486	3.515781611	3.779042699	3.523390175	6.216668029	4.494356297	2.59260985	2.48840865	4.299643886	2.729028563
ABAT	7.986985396	7.894925658	6.749570469	7.392335456	8.223700076	7.84723403		8.77922754		8.519834364	6.864462274	7.399136052	7.192722846	7.613122743	8.629567908	7.216019236	6.36980077	7.151868962	7.454231013	6.897147228
ABCA1	9.219581663	9.28915689	8.836358749	8.490424923	10.42394157	9.291813724	9.903068708	8.924808645	8.632573229	10.0004395	9.060991465	9.239026827	8.43860849			9.553753113	7.020548871	7.251683119	8.407636146	7.835176897
ABCA1	7.107276718	6.969850412	6.243602443	6.569375339	7.4474982	6.877451019	7.329811583	4.873980486	5.465474657	7.020754422	7.244482766	7.400339819	6.576149474	6.727661835	6.822030297	7.914774981	4.759735353	4.652247843	5.878646879	5.546749103
ABCA10	4.255382896	4.631522242		2.834588256	4.514269363		3.930745852	4.629825784	4.686774473	4.218737778	2.787208228	5.201144516	4.211974708	4.295645893		3.347903724	3.169038754	2.951794226	4.638903872	2.280684373
ABCA11P	5.94574206	5.90458477	4.750617223	4.551221296	6.620324385	5.806933645	6.428291491		5.894246634	6.631637044	4.930911869	6.148273803	5.333344297	5.57628056	6.884814016	5.83658541	4.133076024	4.641731556	5.190563899	4.700902416
ABCA13	3.069763509	3.791776571	4.788849075	3.724280275	7.885828131	5.957203056	6.608023677	4.047354289		4.323230261	4.313085463	3.854387696		3.363556586	4.953419373	5.131419508		3.326510024	4.571748397	2.699100942
ABCA2	5.830427486	6.40265414	6.208355525	5.389709629	5.281404489	4.493371295	5.671168235	4.129278895	5.006311939	6.369067192	4.464129116	5.783451416	5.028487379	5.757830802	5.673750881	4.090814484	4.224758046	4.562694856	5.863672627	4.931421628
ABCA3	8.074543969	9.71932122	8.697604257	9.292955865	8.62862598	9.046771513	9.690925295	8.613141902	9.110503407	10.67297244	8.627715532	9.269815828	8.092625548	9.221149171	9.969924643	7.983276954	7.576677071	7.929537747	9.177380667	8.851458912
ABCA4	3.276911251	3.586088566	2.925859698	3.166143716	4.168563417	2.923711693	4.194258078				2.215622689	3.09722361		2.059514145	4.138413938	2.946293494		2.424376071	3.653871735	3.011810121
ABCA5	8.628066726	8.468233027	6.814231242	7.493603306	9.153031605	8.330097177	8.754312647	8.726812829	8.434088575	8.945812218	7.129613768	8.138956246	7.690231997	8.090989418	8.692190389	8.564328625	6.712982263	7.344316327	7.593676459	6.516132109
ABCA6	6.263583577	6.777944356	6.285591606	6.106983296	9.944498898	6.705463746	7.115976872	5.362069357	6.661507344	6.852093748	5.906420681	6.153176451	6.655308891	5.818586523	7.691644429	6.413940127	4.391846065	6.307959602	6.1970997	4.713774435
ABCA7	11.06135567	10.95492402	9.968460885	10.44316009	9.366965163	10.09100423	10.63256541	9.157501808	10.05509124	11.57205262	9.346908149	9.850679427	9.939704967	9.941059201	10.53819669	10.7708018	8.903684855	9.052551749	9.523608412	10.03235435
ABCA8		3.579068037	3.301661938	2.271945004	6.642822002	3.138464072	4.184731874		4.901211806		1.92954125	3.570083607	4.10219694	2.85632207	4.035378112	3.60259362	1.707636545	2.59008626	3.06555791	2.418444185
ABCA9	15.08342946	14.96018298	13.25523487	14.07986308	14.64222378	14.53407547	14.58198846	14.35106552	14.94972642	15.39757738	14.12661575	14.61914015	14.3527759	14.05881451	15.69939026	14.46485011	13.27701563	13.64214084	14.15538353	13.25697716
ABCB1	4.590491092	5.192901979	5.124797422	5.430792477	6.449988343	4.832731956	5.394716533	3.852169922	4.733345482	5.663521842	3.891240093	4.931795556	4.325266233	4.834786825	5.517028258	4.298303389	2.957203125	3.58202401	4.691861489	3.972275958
ABCB1	3.22683988	4.114174597	4.230683371	3.334817093	5.886921503	3.217571803				4.413529772	1.907466789	3.657030561	3.075676893	2.813394985	5.815587981	3.529927115	2.999281178	3.395018915	4.733815279	3.03285709
ABCB10	7.814581184	7.895528025	6.699838933	7.333131193	8.587811638	8.072307888	8.709957439	8.569410582	8.09586958	8.778139897	6.254584973	7.942869857	7.32775472	7.770665875	8.617276808	7.221308705	6.152486248	6.70662172	7.244271538	6.52896788
ABCB10	5.556269686	5.628129079	3.904531304	4.864088063	5.549025297	4.977643986	5.786337072	5.564850961	5.373630117	6.157623219	4.610995279	5.701684061	4.951993356	5.624832295	5.695852431	4.507070257	3.366122147		4.137334653	3.963213306
ABCB4	2.474057505	4.32114522	4.467689012	3.316949719	5.886915652	4.108492675	5.540397756	4.924949761		5.133621883	4.07041509	4.306100343	3.733737201	3.864994323	5.691252745	3.49286327	1.719833109	3.63723115	4.027731757	3.437174463
ABCB6	8.394195139	8.707700437	7.513647071	8.363256949	9.15134945	8.511526943	9.098416136	8.544308794	8.35486292	9.466822044	7.913495021	8.721344973	8.442045263	8.454662441	9.768198884	8.466510887	6.535018235	7.677399712	8.224605646	7.557819784
ABCB7	8.329621007	9.264118837	7.778305182	8.65507593	9.044103365	9.244603115	9.078006398	9.998446576	9.390597616	9.555061871	8.239516905	8.768889286	8.377174083	8.646736179	10.04545526	8.418876802	7.726953116	8.264129161	8.581925138	7.994912302
ABCB8	5.786894279	5.754350934	4.451635119	5.222848215	3.465305839	4.591453829	4.472791875			5.92772132	3.017517541	5.325703013	4.607900768	5.203484263	5.0394999	3.694109064	4.328377652	4.374776594	5.593862868	4.598247874
ABCB8	7.752543223	7.806283452	6.972709884	7.529115821	7.554671728	8.065570696	8.335216149	7.865826046	7.438625538	8.469995427	6.704044722	7.710413857	7.759665189	7.807456036	8.658470002	7.646597589	5.852667827	6.720398867	7.292319792	6.758167238
ABCC1	7.969159126	8.51205381	7.128686236	7.525860595	6.930532744	7.919840005	7.998538531	4.511272571	8.218276485	8.926682342	6.723969414	7.948050622	7.83140986	8.00500299	8.255930739	6.282632547	6.209047014	6.810729712	8.119287174	7.360740003
ABCC10	7.614817306	7.828006334	7.302209364	7.331593263	7.501200269	7.478522106	8.035415518	5.026317605	6.619588641	8.869439927	6.770095622	7.766779992	7.681837858	7.809082545	7.737919261	7.529988783	5.81886564	6.076937206	6.79278509	6.806228665
ABCC10	6.470826416	6.575535163	5.024034605	5.91254209	6.42283142		5.717457638	5.38304897	6.366368555	7.119194301	6.68746387	7.513773383	7.431654715	7.522608992	5.644399983	6.661178097	4.354116414	4.111734121	4.68513282	4.89058434
ABCC10	7.476782651	7.165008465	6.12862541	6.606174067	6.552419649	6.325125889	6.839789567	4.08849612	6.408851607	7.603702743	6.060678425	7.26911265	6.802946686	7.004984457	7.241948839	6.874987493	5.484181966	5.605929258	6.505915377	5.771650039
ABCC2	6.061552217	6.045018496	4.813712453	5.672617971	5.159978677	5.593814475	5.573665969	5.031209024	5.165165081	5.994647377	5.355321141	5.461307214	5.018110248	6.045040127	6.134301658	5.507512732	4.6793095	4.278376601	5.082469273	4.80254635
ABCC3	6.271017918	7.15651898	6.883345886	5.956479545	7.25569522	5.625930891	7.383968618	5.545918652	6.597884952	7.449782549	6.015360856	6.671879278	6.057667527	6.159961729	7.719117713	6.406917905	4.565566104	5.01625383	5.886759367	5.688202463
ABCC4	3.336231964	4.734022382	3.655253356	3.673438833	4.096649804		4.876267922			4.178270054		4.762389215	3.950521604	4.083301034	5.190442216	3.879182302		3.252137527	6.094104295	3.480814431
ABCC5	9.746433031	9.122812986	9.089379238	9.302069272	10.3506199	10.33689926	10.01057706	10.10550523	9.994364752	10.4947626	8.413176434	10.0076188	8.615094389	10.1505876	9.781766398	10.1695505	8.518997316	8.757936646	9.560692221	8.374274861
ABCC5	6.014460858	5.927051633	5.166317364	5.62570446	6.412771365	6.01664585	5.909123601	4.125143557	6.588646134	6.310938998	5.504762748	6.993764924	6.373630987	6.985159982	5.832185959	6.372951228	4.540973913		5.211893744	4.485955504
ABCC5	9.784028525	9.065519806	9.220004847	9.21499562	10.27850521	10.58292006	10.26645862	9.370412789	9.814486657	10.56165359	8.248551439	10.02374049	8.623057694	9.742899532	10.30469014	10.39042049	8.647997268	8.758151911	9.665025669	8.601243746
ABCC6	4.004727134	4.040021971	2.326023474	2.39538449	3.539634129		2.951525972			4.544644262	3.973176626	4.841116317	5.126707639	5.133405261	2.372272274	3.876152133			2.54905796
ABCC8	4.319523283	4.799014755	2.506963408	4.297820165	4.322327666		4.439379122		4.610506367	7.557845817	5.09060661	7.73669078	6.477530169	6.37047661	6.009865335	4.951653065		3.55623688	6.477222043	3.55414431
ABCD1	7.556621006	7.553127767	7.188026988	6.958179161	6.07366666	6.416656354	7.221823926	6.187733904	6.713899229	8.230183796	6.149764797	7.176056432	6.176498311	7.086565121	6.859272624	6.383426957	5.723939662	5.64745526	7.022235745	5.855502905
ABCD1	5.065311648	5.148221934	5.182226683	4.500303013			4.748641559		5.717727688	5.395589657	3.934138087	5.160822193	4.966386628	5.267326045	4.235656608		3.574169341	2.538547599	4.767347054	3.837812082
ABCD1	5.485584935	5.36449014	4.522871806	5.227176161	3.850151325	4.330153213	5.843318856	4.696696065	4.803054957	6.055231669	4.407375187	5.561072833	4.900726757	5.466207496	4.730837192	4.664864512	3.932929514	3.985653435	5.089798963	4.155750852
ABCD3	8.657051147	8.549121973	5.416958948	7.562343944		7.091991728	8.443921129	8.243814722	8.278784422	8.94649197	7.087107428	8.143444441	7.310267402	7.803955434	7.865813676	7.116152629	6.254541513	6.597306499	6.769869573	6.216990441
ABCD3	6.645733357	6.171578744	4.217923199	6.231458138	4.252928026	6.157815394	7.297653651	6.345784888	6.785194804	7.165617543	4.798767535	6.831017092	5.786849334	6.555708041	6.675029742	6.077931704	4.690378541	5.199388881	5.156611807	5.195414534
ABCD4	9.835368781	9.798443773	8.460946473	9.075920849	9.937647325	9.89400238	10.3321093	10.18969486	9.470418507	10.39797298	8.467647119	9.520873413	9.462510043	9.424772849	10.47296798	9.396537782	7.966601773	8.75240674	9.11181303	8.534870121
ABCD4	4.300169861	4.431361539	2.505241825	4.048645112	3.121593524	3.1870779	3.938553037				4.682190101	5.657133487	5.434149474	5.467527626	4.197200963	4.397505221			2.494360052
ABCE1	8.204389206	9.110397437	8.091999131	8.46658593	8.619468402	8.876929744	8.667050497	6.690637785	9.032587428	9.28917995	7.532913802	8.913423813	8.228774928	8.662760221	9.204083969	7.747695537	6.97167	7.831514369	8.651709367	8.223508468
ABCE1	6.909529515	6.820046177	5.564266273	6.409842684	6.222715317	6.781500042	6.71615548	6.93158024	7.17470402	7.599687496	5.362021651	6.957225115	6.370717742	6.852214876	7.565508071	6.405406146	4.598324706	5.625105049	6.141245575	5.5700023
ABCF1		9.896450933	9.288425472	9.963206484	9.274716626	9.949860699	10.29787921	8.389465283	9.379971786	11.2563066	8.964908014	9.60158473	9.310638909	9.483754522	10.09592442	9.435539006	8.113475998	8.581713909	9.439907327	9.505945101
ABCF2	8.28845408	8.314358468	8.09770823	8.538528852	8.121993449	8.110747421	8.498830064	5.59082804	7.411661817	9.661199122	7.051162165	7.906776979	7.400150222		8.235585387	7.898266407	6.474696263	6.870914565	8.005537536	8.155839277
ABCF3	9.633073508	9.707984912	9.206610016	9.321176796	9.456310877	9.333389741	9.82418565	8.323873519	9.385256083	10.72190749	8.761210796	9.279485921	8.963841976	9.334354637	10.01325846	9.341875478	8.441798421	8.50854948	9.428009193	9.214322278
ABCG1	8.867175554	8.829914236	8.538246755	8.696265128	9.462817566	8.262505039	9.201304513	6.996579692	8.724601845	9.061023878	8.018371567	8.730285352	7.651396174	8.60322686	8.72512934	8.500440776	6.650369659	6.908889747	7.74485805	7.740593689
ABCG4	8.920007699	8.747853273	7.155828148	8.582797962	4.673143116	8.687898773	9.382530221	8.505246669	8.139116432	8.82250455	7.250445286	8.099589774	7.408941934	8.419643803	7.359449132	8.355784501	7.22186935	7.46395344	6.84761364	7.310199226
ABHD1	3.744296746	4.022699817	3.8041713	3.910319171	5.081150841	3.560213592	4.876032611	3.991796641				4.874698128	4.867364743	5.264516539	4.871472087	3.444227089	2.669034478	2.434294084	3.169051746
ABHD11	9.519067121	9.627694378	8.430324585	9.387430614	9.745484921	8.988425944	10.00249157	9.53653728	9.39429312	10.56399702	8.548640453	9.251442171	9.345513473	9.287702454	9.799357559	9.24605079	7.883611042	8.753847519	9.204803668	8.691350606
ABHD11	6.095228426	6.331159159	5.647606646	6.266761996	6.16381147	5.502014198	6.921253031	3.685808988	6.784929243	7.201083925	5.352063559	6.338150541	5.971685632	6.057754592	5.720308293	6.153081578	3.504821212	5.087757291	5.661298972	5.810317647
ABHD12	6.813260445	6.960820965	6.312707462	6.830679986	7.407791204	6.473803793	7.468501862			7.7140662	5.319819137	6.57671652	6.08707602	6.594092261	6.884187618	6.305029691	4.338138415	5.793190485	6.100107439	6.121867914
ABHD14A	10.09464383	10.05886438	9.290083375	9.523498053	10.90726925	9.852593177	10.56229109	9.551757088	9.916331681	10.91130509	9.197705947	9.495802873	9.198049873	9.490179602	10.66947417	9.555356039	8.19750078	8.968676296	9.665530632	9.178087658
ABHD14A	9.989854272	9.922725172	9.242129675	9.008753822	10.92232275	9.734657804	10.50224009	9.258762698	9.752963127	10.77818475	9.003544897	9.34912108	8.995182889	9.231829577	10.66114656	9.380299145	8.056334243	8.959175187	9.481996755	8.99179477
ABHD14B	8.664912996	8.639297653	8.139902263	8.090240007	8.572900276	8.532134195		6.522629078		9.475860472	6.967302355	8.018404952	7.203965574	8.015765717	8.447864302	7.418767619	6.29606309	7.013719063	8.158704098	7.635916874
ABHD15	6.443653724	6.487718344	4.892317189	5.193191001	5.730999091	5.373758514	6.151080691	5.398388681	5.77523416	6.781240358	4.211342449	5.649921496	5.538692109	5.785517858	6.833299985	5.204406814	4.181518439	4.790628699	5.494697529	4.49913983
ABHD16A	7.26095904	7.33922559	7.021169879	7.338862042	6.409649919	6.535334328	7.367073095	5.568288446	6.789442353	7.948788881	6.180077826	7.072930054	6.788372501	6.972406614	6.667508983	6.450337316	5.91274039	6.043643285	7.062569678	7.009174709
ABHD2	6.431472699	6.57609126	5.761556817	6.182734005	6.978172744	6.533612247	7.33194432		5.168231245	7.014849572	5.272473774	6.4535533	6.29879796	6.3838045	6.528350491	5.910770312	3.199892481	4.784962997	6.129944238	5.559610503
ABHD3	7.932077712	7.963713397	7.192527572	7.998311171	7.084099353	7.992654017	8.455877477	6.479841203	8.410496296	8.564109468		8.179099461	7.854155896	7.734596503	8.520688211	7.541689838		6.995769412	8.149939127	7.265552228
ABHD4	8.231012323	8.547074978	7.416313663	7.822317799	8.062072589	6.637375352	7.754248835	6.044409858	7.221729209	8.825072943	7.311741959	8.486944803	8.103172913	8.11083823	7.566769498	7.38764429	5.691823345		7.583560452	7.057366871
ABHD5	7.468550735	7.644336527	6.797680978	7.201121182	8.102284918	7.637915943	7.953588272	7.622786162	7.754492043	8.601235945	6.07593475	7.422967115	7.320651647	7.404290916	7.913874343	6.998395237	6.02103037	6.596819186	7.41558714	6.554390391
ABHD6	7.854509379	7.870295666	7.5693802	7.448597055	9.667044996	7.799398846	8.041907701	7.440031123	7.197473259	9.090264093	6.708398326	7.705756782	7.368201739	7.216348153	8.467292117	7.446923653	6.096216093	6.783206492	7.708928676	6.828188541
ABHD8	10.98716736	10.762029	9.869077434	10.57393873	10.13324113	10.55763888	10.7422269	10.95545739	10.56612065	11.45087204	9.490908022	10.13277989	9.702898007	10.05305159	10.87103813	9.953932616	9.418887762	9.770402086	10.24265609	10.14445304
ABI1	8.3086239	8.483871791	7.23803303	8.134646558	8.527552853	8.732475778	9.385079596	8.510534347	9.194223747	9.190300273	7.60321165	8.436390491	8.103217508	8.425018214	8.850283118	8.351972338	6.698969918	7.329665402	7.76583837	7.416578838
ABI2	9.553522936	9.487684504	8.022097005	8.460572618	9.227679714		8.989934576	5.421733623	9.017966435	9.805642477	7.963481638	9.169031055	8.739296255	9.234649566	9.728362212	8.218260014	7.510965083	7.8948705	8.893624622	8.287162435
ABI3	8.052449587	8.281860961		7.770253571	8.210721015	7.355003927	8.039917559	6.594252486	8.080466336	9.39934266	7.411160123	7.848251735	7.443972086	7.710271952	8.207042637	7.361409571	6.80557364	6.994815025	7.965588642	7.275787427
ABL1	8.873895615	9.08765616	8.446149513	8.500666236	9.340451668	8.794694955	8.831284122	6.470238794	8.599827691			8.573871337	8.252615765	8.342086227	9.42374833		7.310850863	7.588401331	8.63322085	8.227163932
ABL1	3.872445631	4.122065533		4.564728129	4.233046703	4.059706563	5.304714363			4.818256983	3.34871116	3.71864	4.269645114	3.497381158	4.390595466	3.85831029	3.143357335		3.128294556	2.611608428
ABL2	7.78468457	7.924931833	6.672114139	7.073547132	7.395986473	7.221782367	7.803464064	7.016645627	7.64188701	8.268603286	6.635974464	7.434230389	7.050677997	7.325400807	7.74162136	6.769831233	5.975957076	6.49202669	7.237561806	6.476559907
ABL2	7.444797908	5.001860778	3.794657075	4.857751141		4.852697536	5.232290443			5.89975037	3.890040969	4.897493601	5.115451138	4.775194909	5.91899057	5.114261235	2.03678323	3.451902121	4.191242051	3.779622187
ABL2	6.260032056	6.21196089	5.163597753	5.419772805	5.966156567	5.345558535	5.723746394			5.88377451	5.027931202	5.837972751	5.282657008	5.663463036	7.106885335	5.417928444	4.810898566	5.294988635	5.824878316	4.730514971
ABLIM1	12.01526137	12.55387788	11.70459924	11.94797036	13.37840595	12.28661003		12.68303144	11.98189938	13.33041414	11.69658073	12.0140707	11.17291187	11.93321964	13.06324608	11.20237854	11.15012997	12.03319722	12.19984746	11.44734983
ABLIM1	4.65216178	5.518631441	4.525943572	4.952258075	4.564578766		4.653608664			6.163003526	4.926889439	6.093204994	5.405323257	6.135023606	5.079209552	4.91523262	3.256515852	3.953474782	4.391866682	3.971177488
ABLIM1	7.729853867		7.822795144	8.243082562	9.586014083	8.523900244	9.395794375	8.409776593	7.292954715	8.976483072	7.019744163	8.570977058	7.490095144	8.297062992	9.673577977	8.246658428	6.820872056	7.48302248	7.934729965	7.631897314
ABLIM2	6.0362932	6.92965136	4.51363286	5.55197613	7.35991556	5.420138766	6.330524878	6.159936307	5.50224721	6.631416454	6.061663888	6.09034662	5.255294889	6.086797351	6.394724371	5.801883444	4.835342535	5.498884301	5.992423801	4.527989248
ABP1	4.395593427	5.645626732	4.034311692	5.484583506	5.138085403		6.939770777	5.190704137		6.875499949	3.519872725	5.576994897	3.398141011	5.195721611	4.676544997	5.007555233		3.081102852	4.647058878	4.605206288
ABR	10.8277841	11.22560994	10.66759591	10.56308661	11.49822992	10.8172579	11.20426729	10.84063632	10.88721909	11.80076363	9.758857794	10.65905935	10.14979919	10.5543874	11.44085567	10.06820055	9.65530084	9.923807016	10.46624168	10.08992711
ABR	4.441089022	4.578717765	4.674889961	4.880188871	4.244203595	2.56240705	4.871843156	4.482202926	4.342945091	5.624961808	3.073329256	4.123438585	3.958827831	4.875208474	5.130636866	3.767363476		3.854021588	3.950839772	3.769419484
ABT1	6.07342738	6.390056804	4.956717426	5.998775218	6.537427159	6.051030966	7.006887056	6.648533032	6.226428185	7.378518559	5.447078596	5.98952643	5.945245767	5.694756249	6.308293701	5.379021678	4.036985031	5.362871361	5.398395864	5.501596145
ABTB1	12.11714989	12.00690669	11.33429005	11.98832894	12.35951376	12.14477135	12.42143003	11.92571242	12.02967995	12.73497671	11.21795528	11.61791508	11.3820771	11.73176705	12.6750447	11.90600667	10.96331444	11.2296474	11.55321265	11.4618948
ABTB1	10.46088178	10.45246468	9.897055689	10.07199992	10.02056471	9.892030307	10.1889572	8.703336071	10.04921962	11.02336834	9.299185347	9.857445326	9.560000689	10.22809115	10.23735458	9.948665669	9.021921341	8.918557974	9.83156282	9.807359269
ABTB2	8.431584101	8.417771941	7.351240503	7.955190148	7.116570616	7.642495086	8.350003446	7.642532631	8.231085787	8.696171565		7.99650004	7.419295332	8.018057154	8.935498349	7.176931082	6.701919109	7.072285912	7.496812243	7.392651437
ACAA1	11.06928192	11.14719793	10.30786564	10.40928803	9.950842949	10.30200025	11.11663832	10.54933033	10.49145029	12.05768244	9.919976276	10.88336727	10.491318	10.79422496	11.13413364	10.29874766	9.912499427	10.05374401	10.54437236	9.783279843
ACAA2	9.424044904	9.32491971	7.740554564	8.423370172		9.141678526	9.560306846	9.3563012	8.898974671	9.883432648	7.035769052	8.950940759	8.958869928	9.050371092	9.933813972	8.929898084	6.719710525	8.007584048	8.434255414	7.614590596
ACACA	4.317655726	4.723506685	3.970528827	4.454167995	5.428723293	4.993383167	4.961455251			6.001784682	3.576175027	6.831280638	5.937438089	4.631199178	5.916745333	4.932354614	2.16922304	3.39471717	4.331599891	4.010758359
ACACA	8.839850966	9.051777205	7.8948214	8.462669538	10.11037238	9.243309438	9.302884949	9.121620802	8.759793664	10.05035749	8.077992783	8.82429689		8.698004503	9.850070698	8.417496015	7.098806929	8.355697302	8.712873274	7.850056786
ACACB	3.796648625	3.96542599	4.104496018	3.618871752	4.707979703	3.6690279	3.546258608			5.890560265	2.786906194	4.885059861	4.032221651	4.255258249	4.394209547	3.707251996	2.105852036	2.586450114	3.586104182	2.924238636
ACACB	8.144685261	8.452184808	7.914953726		10.52330221	9.087563084	8.750661436	9.684702692	9.040428367	8.986411789	7.227081602	9.138231348	8.648974438	8.368114851	10.01505398	8.220951906	6.799589882	7.585444821	8.098824821	7.25795915
ACAD10	6.107490782	6.189334157	5.597496909	6.526254772	5.779901855		6.856574926			7.206502573	4.633811306	6.040268896	6.255210843	6.300874719	5.891472169	6.242098465	4.369998235	4.534994121	5.328804876	5.195303498
ACAD10	8.282879923	8.382214611	7.229350466	7.932661815	7.539986184	7.499853858	8.192516723	5.827037523	8.013270185	9.005422165	7.49502194	8.264451045	8.121849995	8.388498678	8.165340675	7.774318602	6.640405323	6.744988524	7.27924934	7.037701785
ACAD11	8.352312292	8.315485623	6.451350758	7.353076233	7.135190079	7.897827309		4.737817074	7.699497497	8.293386119	6.527878559	7.874893462	7.725683906	7.767394597	8.396364597	7.308791337	6.31207137	6.61877017	7.46308782	6.955608064
ACAD8	6.535262	6.621149743	5.860552172	6.661988965	5.740345023	6.112452018	6.466547349	5.067652053	6.261454654	6.794475652	5.539172773	6.538526524	6.278837098	6.65363761	5.973507501	5.738497374	4.407732751	4.969831076	5.548441865	5.835734632
ACAD9	10.55273345	11.3791119	9.269211321	10.33483528	10.65727557	10.6467558	10.76713501	10.83308141	10.22049683	11.65999901	9.234031816	10.10844082	10.06915838	10.07889665	11.04315787	10.11666236	8.592219309	9.868991811	10.05484441	9.026679738
ACAD9	7.780449217	8.624852103	7.275577939	7.99888881	7.314642152	7.355115841	7.790404542	5.101129812	7.021753982	9.045533071	6.378301446	7.448535112	7.378239358	7.614704692		7.188438511	5.950033487	6.693321073	7.270476616	6.881018492
ACADM	8.346740203	8.177310397	6.746980476	7.567271631	7.811461397	7.933343068	8.258927781	7.502282859	8.350392489	8.689660837	7.194277189	8.014576791	7.878994412		8.957315092	7.682467254	6.383757853	7.234071107	7.466185794	7.082284254
ACADS	5.858172761	5.636074697	5.236205199	5.639184111	4.629719725	4.945079049	6.050519328	3.932287047	5.363364195	6.534385531	4.310638227	5.497370938	5.425314612	5.878734904	5.003184838	5.324406679		3.865255695	5.343000541	5.325527094
ACADSB	5.319535566	4.81328251	4.226575577	6.140916662		6.309345926	5.366449166		4.677285535	5.411271663	1.613561355	5.054052692	4.430846584	4.808793293	5.646988629	4.431727916	3.230644179	4.070312897	4.729309129	3.832369538
ACADSB	9.897747458	9.521095703	8.3264587	9.429711569	9.749297598	9.477821396	10.25485265	10.4759877	9.470830889	10.59538058	8.898338368	9.269956516	9.173859991	9.254669622	9.708839378	9.601599957	7.922260894	9.080657663	9.191262831	8.521102575
ACADVL	12.65819541	13.14160953	12.27881735	12.51087664	12.45351604	12.19510918	12.71903131	12.00017082	12.15349092	13.6652815	11.86030601	12.51137958	11.97765522	12.31168815	12.85557359	12.29833928	11.39315982	11.61513762	12.45932787	12.09051638
ACAN	5.27942375	5.455578745	3.395098455	4.468084739	5.123730335	4.84640957	4.216029522	4.320676014	4.790866894	4.422220216	4.96199738	6.167427981	5.820321437	5.925168206	5.824497004	4.869984883	2.774234856	2.585263752	4.17254192	3.341033596
ACAP1	9.270812735	9.517475113	9.167655732	9.531221975	8.906725879	9.65210157	10.06148596	6.26996147	7.927863277	10.65184729	7.911163056	8.909811499	8.954178567	9.100021524	9.384319251	9.608362581	7.735520146	7.969390551	8.615838532	9.329574368
ACAP2	8.158857563	8.359513264	7.171936359	8.221598237	8.243075896	8.404616635	8.817013373	4.353983787	8.7229366	8.449802766	7.056631213	8.442791756	7.870995298	8.229517747	8.560870448	7.644048777	6.238969859	6.589946209	7.36254353	7.371478711
ACAP3	11.33161174	11.58350075	10.46987377	11.15922551	10.15856425	10.02004932	10.25364779	10.57733252	11.86636518	12.24558657	10.75554274	11.55336914	11.31035773		11.05876023	10.5961823	9.650328907	10.1617693	10.78271324	10.36428461
ACAP3	11.06847533	11.25697702	9.925352523	10.86410642	10.14216834	10.38693917	10.9216803	10.69189092	10.80523521	11.92445921	9.885693171	10.64824342	10.49849921	10.6252714	11.14555774	10.13241876	9.767322918	9.868275616	10.52579581	10.21288178
ACAT1	8.663231815	8.545982265	7.817765218	8.601628183	9.860161578	8.637013878	9.467797897	10.10461972	8.691305236	9.690683525	7.855979734	8.562481327	8.071688671	8.360181645	8.953514941	8.491604611	6.863769994	7.798419957	8.353285794	7.645314738
ACAT1	6.170908104	5.606571923	4.769486662	5.687191175	6.627842016	5.826758457	6.387466803		5.619492832	6.47923331	4.828410713	6.080834579	5.249111556	5.728982214	6.173380723	5.15486468	4.255445592	5.017285468	5.754456232	4.848624443
ACAT1	5.755064088	5.768448221	5.28279191	5.591713521	6.891698658	5.863031031	6.438378193	6.101491873	5.581577216	6.72166795	4.857758106	6.012035833	5.337682552	6.413979041	6.457293535	5.614780799	3.078949976	4.651858226	5.565620327	4.57880651
ACAT2	10.63264538	10.10902226	8.841168358	10.46527559	9.726148322	10.9658016	10.94958308	11.55844128	10.79919337	11.89460824	9.39302829	9.656883342	9.806839743	10.01953235	11.05396931	9.794259891	8.755300214	9.661942841	9.902567461	9.333920335
ACBD4	6.197742358	6.358014648	5.791546861	6.046536897	6.626739034	5.928805909	6.433130049	4.422076207	4.936521577	7.096341982	4.878128427	6.235974188	5.902903252	6.068414576	6.399441147	5.609302276	3.549681491	4.622174846	5.771150314	5.39924562
ACBD4	7.285128451	6.207044785	4.692483552	5.916544239	5.328059845	5.434085739	5.488238307	5.923865357		7.183365425	6.477449865	7.565022847	6.097948046	6.68871889	5.434295285	5.777203755	3.697564783	4.472975086	5.28362476	4.692849522
ACBD5	7.956928443	8.083931877	6.588424718	6.920026463	7.757345336	7.005876017	7.02817019	4.977253359	6.996037295	8.108287124	7.237985246	7.841412759	7.224726217	7.846368573	8.571243724	6.778589705	6.378619648	7.042057686	7.391622529	6.360665216
ACBD6	10.25383094	10.21898817	8.957889068	9.711719966	10.05840444	9.622943342	10.36689371	10.3273584	9.967412169	11.21129455	8.984428143	9.615190049	9.392280926	9.810822558	10.49705644	9.188934458	8.579262378	9.284690869	9.722932332	9.033601125
ACBD7	7.566587622	7.636785555	6.499049714	7.180057332	6.766693211	6.805159583	6.037826516	6.094817719	7.796074662	7.896962632	6.037619869	7.628008747	6.987179864	7.65471908	7.752672334	6.556225382	4.808098234	6.26000702	7.209467013	6.621872826
ACCN1	5.085773475	4.773375031	2.826773403	4.618706163	4.332741584		4.359618855	5.156892882	5.402274676	6.100025415	5.008902309	5.259863381	4.899388828	5.230149972	5.482259729	5.835785405			4.234771073
ACCN2	8.410117193	8.601679805	7.823171683	8.544904947	8.411271154	8.700023843	9.127350315	8.633509315	8.187428289	9.690436477	7.24587591	7.977466546	7.527560672	7.995887535	9.173512247	7.253121347	7.113466101	7.678822644	7.969165459	7.68683525
ACCN3	5.109616728	5.593633139	4.595107963	4.590881023	4.766653992	5.521174203	4.935249457	5.585019306	5.081395449	5.826105061		4.430064435	4.714521939	4.676529764	4.735434985	4.087630014	4.785034165	3.521435237	4.751131075	3.169474329
ACCN4	9.241735333	9.949227481	8.311298751	8.306937525	7.732235276	7.367972937	7.55329445	7.724632538		9.925091962	7.842848129	9.357668559	8.628858513	9.480812008	9.317800371	7.358912247	7.273189493	7.452392813	8.766002751	7.737785443
ACCS	9.330096728	8.650555276	7.899823948	8.160971603	9.376511576	9.360910934	8.918546346	6.987667626	8.354479049	9.750106506	7.90834398	8.55242011	8.405509963	8.599402231	9.074930313	9.380864703	7.303312253	6.994757335	7.914013123	8.494823591
ACD	10.39751955	10.5041218	9.541600406	10.32020259	10.56077322	10.404454	10.25987152	10.30388575	10.11062033	11.41297518	9.137530164	9.945991547	10.04718936	10.03495574	11.15111804	9.51196094	9.12292788	9.809359776	9.9905862	9.777611054
ACE	6.682222131	7.159817865	5.839745988	6.272929256	6.051128006	5.221044933	5.851560667	6.083235498	6.935895791	7.313788212	5.710639223	6.547868683	6.319428987	6.306036163	6.937732794	5.682171556	4.64143158		6.131059529	5.005150684
ACE2	2.142613735	3.981616141	3.311028	2.805317223	6.481713069	3.877603899	5.470348788			4.449065425	2.956260958	4.090633284	3.773773787	4.089868438	4.394692479	3.317061187			3.520177064	2.702084119
ACER1	4.73349318	4.936919149	2.644598121	4.637629372		3.738888867	4.269251629	4.106225186		4.930641785	4.765868331	5.713611142	5.845859584	5.805826917	3.773624003	4.854873867	3.013852226		3.486097782	2.359378918
ACER2	4.358809768	4.191264954	3.608110194	5.158552737	3.906431746	4.351853026	4.573208481	6.084193344	5.444410319	5.732676223	4.788107264	5.790961483	4.155588151	5.977893969	3.849308762	4.68970004	3.06234038	3.354876669	3.611442712	3.481863353
ACHE	6.821091529	7.396342761	5.91207593	6.721203114	6.036500257	5.754579962	6.905400243	4.942924032	6.044317829	7.899227603	6.091245589	6.863979323	6.304702865	6.798009028	6.989853137	5.847401672	4.936200707	5.391663596	6.633800701	6.216561763
ACIN1	9.657889519	9.21492109	8.113467663	8.412419536		7.869683286	7.891060656	5.13872438	8.432239968		8.569374883	8.912098032	8.946435531	8.691520556	9.328123771			7.873854407	8.41189735	8.15035201
ACLY	8.491934446	8.697124302	7.975157831	8.62350111	7.768386156	8.708699043	8.875427761	6.862548097	8.777235586	8.92677543	7.347080063	8.65544593	8.299722717	8.462837601	8.688357677	7.677256637	6.625897879	7.40445783	8.333697881	8.088356823
ACN9	8.211361724	8.802854947	7.5107879	8.755378002	9.081318055	9.556796672	9.158934037	9.46682184	9.010440548	10.5247699	7.985011366	8.457843781	9.041774672	8.631694368	9.863813658	8.531680886		8.281927246	8.345909935	8.049789752
ACO1	7.670551451	7.73177519	6.626539012	7.645099257	7.677810534	7.903854738	7.950573976	7.482127078	7.903099145	9.162140535	6.825209401	7.548461286	7.41254529	7.225783918	8.011689627	6.818502931	5.691652244	6.424527442	7.571147381	6.60228717
ACO2	10.8747612	10.98453296	10.03157549	10.63633216	11.04701284	11.21434159	11.11730128	10.76359333	10.82486529	12.06175605	10.05062354	10.6081258	10.16588908	10.51362025	11.48194142	10.03803903	9.424983731	9.830816058	10.62754088	10.19088532
ACOT1	9.962259229	9.715576991	9.008290789	9.466983305	10.32439997	9.887219549	9.886047397	9.85109609	9.857989235	10.74556005	8.66435448	9.184826509	8.980590314	9.395024872	9.830997451	8.361309989	7.889975405	8.665060855	9.417954597	8.871393968
ACOT11	5.609286317	5.718417524	3.587292974	4.613069539	3.963603591	3.160726773	4.438976772			5.832511827	5.268069032	6.308891063	6.161766378	6.144175292	3.73930591	5.796329871	2.602009265		4.044743821	2.255834252
ACOT11	6.340393494	6.18286746	5.940044798	5.699555519	7.447195661	5.563739302	6.754405187	6.217585335	5.800127237	7.218001305	6.037400453	6.651954349	6.464565027	6.520745326	6.266327241	5.712432904	3.714226831	4.585501006	5.672087259	4.891402174
ACOT12	3.440965482	4.745544988	2.696331961	3.932739638		4.973021588	4.486933785			4.757704418	4.231024519	4.214780709	2.953090503	4.390568641	3.889685745	4.073010418				2.627811089
ACOT13	10.57532841	10.48516415	8.705478952	10.42755799	9.568674393	9.900437708	10.03862823	10.50188693	10.05151621	11.08109059	9.144568773	9.918818823	9.847161354	10.02008683	10.38676784	9.41631113	8.306558001	9.517107553	9.720552263	9.124481682
ACOT4	5.608352711	5.998368156	6.464393652	5.446780931	6.283190241	5.137128046	6.654882304	4.006459611	4.921220653	7.623916597	4.982565607	4.852419395	4.349517438	5.672803788	5.85813247	4.744732677	3.654818162	4.068167757	5.691379502	4.973487296
ACOT7	9.320519653	9.287972503	8.171788781	7.379900762	7.31997282	8.721060899	9.095413375	6.199974985	8.168873154	10.42365485	7.803755936	8.638675559	8.334536992	8.599204335	9.17444487	8.199527577	7.255270337	8.353447245	8.55660453	8.647046426
ACOT8	8.417921273	8.281101021	7.493330301	7.924760851	7.204187679	7.806948463	7.893604298	6.835411261	8.040193812	9.329296072	7.037599664	7.740746807	7.563073452	7.853877164	8.234088836	7.480584231	6.825392597	6.885501154	7.623390634	7.668875059
ACOT9	8.787996234	9.15138091	8.190336822	8.595098935	9.856631413	8.897879028	9.253265091	8.812843455	8.749033059	9.849498619	7.913416033	8.532578401	8.739129816	8.358340873	9.922830108	8.46934633	6.977451663	8.715662098	8.547243133	7.764432414
ACOT9	6.331647539	6.68024558	5.64097456	6.226529916	6.792433724	6.225082856	6.562004703	6.21837356	6.794610812	7.676323833	5.041355141	6.351325145	6.311815329	6.017263194	6.871645314	5.875992078	4.208887874	5.388830478	5.880602272	5.275959091
ACOX1		9.792945453	8.571867903	9.211084492	10.44143679	10.39379157	10.36517744	10.23252886	9.788625847	10.72075129	8.94663028	9.253088246	8.924244813	8.933596832	10.4865193	9.491720843	8.095254592	8.898115823	9.72790191	8.651452504
ACOX2	6.627058266	6.314431053	6.696349628	6.490411017	8.328956259	6.865952791	7.043905925	6.514900727	6.754758228	7.207993653	6.085569951	6.786437644	6.644353531	6.441347191	7.646601189	6.155517581	4.760794302	5.836531889	6.912789827	5.602299702
ACOX3	6.747725743	7.079691706	6.138839447	6.510540281	7.144676595	6.657934344		6.276585436	6.925232783	7.897722655	5.714579085	6.230674149	6.132269805	6.580873886	7.085895181	6.599424325	4.953794161	5.642038115	6.447610106	5.891582016
ACOXL	6.20495353	6.638575651	5.210610567	5.344265367	6.535615362	7.562064557	5.800651709	5.149389856	4.78576762	7.090907404	5.609430237	6.267179762	5.599407067	6.126277847	8.224131945	5.251783463	5.359453349	5.252068554	6.818393001	5.916291996
ACP1	10.5346657	10.42201009	9.332363776	10.19406612	9.957543491	10.31227717	10.79262438	11.13049141	10.77462236	11.30664674	9.627190041	10.03907532	9.743828982	10.20633065	10.60236668	9.582071774	8.643364508	9.403283276	9.986546039	9.287385024
ACP1	4.376665458	4.1268044	3.437712463	2.786272033		3.339795856	4.309532742			4.268255468	2.442555541	4.623413315	4.322572114	4.457624495	5.177625238	4.059678013		2.217795273	3.525626668	2.726043622
ACP1	9.617647447	9.405148272	8.394962085	9.262002031	9.23068313	9.887441497	9.678518628	8.4196813	9.314674323	10.41429095	8.396070842	9.102107989	8.868018742	9.197351863	10.0827864	8.944486892	7.516842505	8.236654291	8.78443822	8.22622239
ACP2	6.388734579	6.582449122	6.603158821	6.40497582	5.987006095	5.864237907	6.470406385	4.038466033	5.231315277	7.82713752	5.633021652	6.68888111	6.317872032	5.89304422	5.60141722	6.180296874	4.02109946	5.190185385	5.969202075	6.027711634
ACP2	4.491619681	4.407006653	4.597989355	4.335282439	5.370424124	4.44762085	4.951574274			5.460326795	3.861518719	4.824843702	4.73853007	4.937965785	4.255091282	4.618741984	1.942235229	2.471629698	3.97267887	3.946795415
ACP5	10.7614781	11.20703507	10.95066379	10.80106082	13.24024098	11.22744928	11.758909	9.924952165		12.34501319	10.73308567	10.75106448	10.32060878	10.33277953	12.27907513	10.96756708	8.955678383	10.3690771	11.21982497	10.12007066
ACP6	5.367589131	5.37399162	4.546243171	5.853161317	5.979451034	5.602751117	5.392351429	4.154200807	5.180793539	7.254057316	4.751482467	4.796003257	5.183372968	5.434451758	5.053695249	5.639021128	3.15383808	4.049036492	4.744953284	4.872053534
ACPL2	10.65229736	10.50482197	9.058540817	9.89788553	8.985744331	10.97296328	11.30393939	11.05284651	11.38815401	11.85729952	9.228442338	10.29003152	10.37682757	10.66739633	10.53838296	9.739401241	8.827375734	10.17954464	11.04642762	9.360083735
ACPL2	7.06711271	7.410679451	6.087158146	7.208640158	6.432456714	7.147648606	7.089879452	5.466842432	8.011213835	8.30620937	6.314540104	7.282001407	7.583066967	7.704261262	6.829181068	6.599686306	5.137135016	5.557464008	6.966167414	6.312947558
ACPT	5.165165081	5.243141987	3.369028095	4.868689234		4.260818318	4.879955668	5.510914461	5.089690509	5.864774743	5.362402557	5.880228306	5.797830619	5.913765462	3.609204156	5.65100317		3.371175487	4.472608641	2.729935988
ACR	4.890509438	5.100731292	2.977729425	4.552524014	4.934261247	4.066190822	4.300842696	5.125497782	4.632849249	5.375892281	4.275655965	4.260321544	4.352622948	4.384723322	4.101639152	3.746300941	3.297775568	3.274281344	3.661868148	2.434294618
ACR	3.984426206	4.432299357		5.212334318	3.820241265	4.897926753	3.769770682	5.032049254	5.890478066	5.770726785	4.269808162	4.123232462	4.130173091	4.214564698	4.374644461	4.023609328		2.962848636	3.203781094
ACRBP	8.646503629	8.732011698	8.190136286	8.482581705	7.965439151	8.81980228	9.124727737	8.358805461	8.285690729	9.350157528	7.256785179	7.759340288	7.790099527	7.811922444	8.685877443	8.373980487	6.481026667	7.02014435	7.48997236	6.65710261
ACRC	8.122412335	7.819852085	7.449507726	7.767352219	8.776933036	8.579152989	8.227406082	8.534652278	7.230011787	8.579514695	7.211825038	8.171531609	8.091471354	8.013897683	9.67688884	8.001665464	7.206243701	7.67728483	8.187817224	6.933816922
ACSBG1	8.450819058	8.026234598	7.761620374	8.002201248	4.609805186	7.729913671	8.651107316	6.282738915	8.196053712	8.5968718	8.3168223	8.557209413	7.996932705	7.804242689	8.273217473	8.446474189	6.527284165	7.143495462	7.60981331	7.374103984
ACSF3	9.275281346	8.989788154	8.415721068	8.49405153	6.573206208	8.519652763	9.427253752	5.415271242	8.037060391	9.961830938	6.911544189	8.333080641	8.194288025	8.48030148	8.097949415	8.523536081	6.725079906	7.217475992	8.085905269	8.724195607
ACSF3	11.3095889	11.08759278	10.44068233	10.73330349	8.801806637	10.7425907	11.14573285	10.0341538	11.10946504	11.93331776	9.836669445	10.58171278	10.37233837	10.64772733	10.72218507	10.52712997	9.983264411	9.562980376	10.27831355	10.95200151
ACSL1	7.00068523	7.606130232	7.901252904	6.790832509	8.732361468	8.017762602	7.886997689	5.829372077	8.610043062	7.81376048	7.644074669	7.626715018	6.943490235	7.407659323	8.09390772	7.486376593	5.69227784	5.546109976	7.331678945	6.434050719
ACSL3	8.290232239	8.296454195	6.765863558	7.381331831	7.750642679	7.601921549	8.556745909	8.62100457	8.149607923	8.909973764	6.398875858	8.236087401	7.974822961	7.908834519	8.757543355	7.603877033	6.346124707	7.094489448	7.82558213	7.03044975
ACSL4	7.216579029	7.406487351	6.44176249	6.744556706	6.754960971	6.645600796	7.198771115		7.290074157	7.421305785	5.800041014	7.082425842	6.603502023	6.964246129	7.16471489	5.844221929	4.831706519	5.212226522	6.43359145	6.322489555
ACSL5	9.47259134	9.991698983	9.144441058	9.215282539	10.34998554	9.83079437	9.987327973	9.69762111	9.489809635	10.63188549	9.00403081	9.540541313	8.937333209	9.211272159	10.66198469	9.14451881	8.443247342	9.129486268	9.75908724	8.622826785
ACSL6	3.333957489	2.969846361	4.667508415	3.223711369	5.108136341		3.947398724	3.935334332		4.185058568	2.256930634	3.026365415		2.699865411	3.823997939	4.09619859	1.824851745	4.696947502	3.639797089	2.196706808
ACSL6	5.738959913	2.150011413	2.958039924	3.691192434	5.287026371	3.065403252	3.713752994				1.732294818	2.963522398	3.235272432	3.046036632	3.789030163	4.299615396	3.289140684		4.52078492	2.407838916
ACSM1	2.467899406	3.606977661	3.534301715	3.791401709	4.531293804	3.222415607	3.919226608		5.353882721		1.944603047	3.237669312	2.777804655	3.573840342	3.170199853	2.624427892	2.172479195	2.629029222	3.479679407	2.753910164
ACSM3	4.075560869	5.287508126	3.370568848	4.104199933	5.111580985	4.186376947	4.049880778			4.405557444	3.851768027	5.121051053	4.657483952	4.971657126	4.249994401	3.649216507		2.499231312	3.490133662	1.818933571
ACSM5	6.374074067	6.912775592	4.333890244	5.212154913	4.757459084	3.692918131	4.807801058	5.02126695	5.909177618	6.654310938	6.446078198	7.467430297	7.512097278	7.648366211	5.093668763	6.324542953	2.732092244	3.321299953	4.277243874	3.237865472
ACSM5	3.739741192	4.176649895	4.504561921	3.896380362	5.769706161	3.090153757	4.897725438	4.159249734		4.509603375	3.15947548	3.209730336	2.228519502	2.854123548	4.281856975	4.071058995		3.101056002
ACSS1	10.14841643	10.47228508	9.268430604	9.821132884	10.45001854	10.63400845	10.51718149	10.73666432	10.13479298	11.11838354	9.276312618	10.08832025	9.67337703	10.10370001	11.00774031	9.835713745	8.547969561	9.11076514	10.00450485	9.416928768
ACSS1	5.964519006	6.08517818	5.114284143	5.817494074	5.326088234	6.789842691	5.935401992	4.692566127	5.449248372	7.322391486	4.326014507	5.551555084	5.449091514	5.381125526	6.463188059	5.667777193	4.229873973	4.691391787	5.269343652	4.660129991
ACSS2	7.506094906	7.499573264	7.053114596	7.345405247		7.53302987	7.586850294	5.184032682	7.705561892	8.48681974	5.923890309	6.845881407	6.627389133	6.945344337	7.475963595	6.782298471	5.256784991	5.840472298	7.180037434	6.467732371
ACTA1	5.323914076	6.605428654	7.55389719	5.370400687	10.71529169	7.155592907	8.257711706	6.391810347	6.374923509	7.460247003	6.287952073	6.514795133	8.805356307	5.727179045	7.016145275	7.14392325	4.673582315	5.956355874	7.257579812	5.626201248
ACTA2	7.412398788	8.557841606	8.02223852	7.996359368	9.796777158	8.071218317	8.13941782	6.561751366	8.544760085	9.43542816	6.685187498	7.495690366	8.310201953	7.466521899	9.716627089	7.283105026	6.447665478	8.268583169	8.347127911	7.420674398
ACTB	12.50614824	12.87876921	12.20431706	12.74836468	12.54889443	12.81869587	13.4095728	11.64895768	13.10643401	13.53750693	11.43107377	12.96773965	12.40575501	13.02932345	12.99359345	12.75675626	10.77646692	11.15689384	12.28054469	12.14397242
ACTB	16.84301688	16.95720296	15.86594901		16.24027762	16.34569094	16.59382177	16.76031452	16.89159386	17.18077262	15.68193455	16.36844883	15.98623537	16.39790238		15.77870576	15.19152541			15.96682423
ACTBL2	9.096427641	9.422555115	8.46777141	9.221327558	7.499888131	7.913460913	8.027299495	6.51973657	8.147983312	9.790318844	7.843735169	9.153031098	8.40392679	9.221768836	8.354013506	7.484047074	7.121500363	7.423703376	8.296523942	8.380163188
ACTG1	13.99916852	14.08431263	12.55110958	13.75417767	13.10922424	13.64569445	13.86241846	12.11565592	13.72606485	14.83653811	12.54580069	13.51378557	13.43531736	13.91340276	14.01716509	12.7586744	11.71199642	12.15858476	13.11008457	12.74241787
ACTG2	5.497145761	6.197871091	4.372002057	5.496323966	6.381488963	6.171912347	6.195641699	5.091840289	5.620249449	7.263635404	5.1253647	5.771222431	5.376693237	5.762874979	8.076695902	4.567479128	3.883302137	5.374457021	5.489949407	5.049084426
ACTL6A	10.28594775	10.20808191	8.745722385	10.13295849	9.572288483		10.81263058	10.8275793	10.6451243	11.07056778	9.301613023	9.927968433	9.686552876	9.892280664	10.88647622	9.587861695	8.823100014	9.544622356	9.840903938	9.580297014
ACTL6B	5.130820111		3.800214489	5.088354491	3.562723548	3.27058351	4.775184372	4.738939113		5.401797688	4.752125037	5.780188557	5.330803609	5.56571506	4.781474075	4.273662837	3.33934123	2.737702551		3.288916779
ACTL8	4.967759309	5.577386226		4.646772102	4.237620311	3.708285473	4.764327576	5.732621417	5.489861444	6.3375823	5.310782896	5.618192249	5.021298935	5.057143504	4.655695859	5.008895587	2.479548509		4.093144344
ACTN1	9.071000251	9.667261127	9.390943417	9.194914902	10.0538363	8.866989863	9.255607421	7.320695868	9.220975598	10.49551929	7.937843999	8.912826778	7.978533722	8.9360254	9.50966279	8.329361334	7.305752605	7.800217208	9.190704236	8.411967663
ACTN4	7.790031867	8.647600926	8.105514974	7.303272862	8.696354755	7.349575624	7.584120909	5.587385995	7.630287676	9.295838829	6.622726368	7.906222413	7.094880092	7.552715432	8.392454343	6.766731104	6.279423898	7.021225745	8.281313743	7.412980686
ACTR10	6.895656465	6.66120233	6.249618651	6.312951005	7.445090187	7.039518982	7.232876569	7.465957328	6.329366717	7.777455881		6.515851668	5.983983164	6.286682135	6.759757719	6.524649996	4.706981359	5.89278322	6.106795742	5.935764049
ACTR1A	9.974859089	9.788047474	9.136525172	9.701310968	8.755471809	9.677598972	9.635191182	7.414883078	9.217350936	10.6792716	8.549084228	9.505349103	9.092640347	9.490916243	9.773997479	9.258275346	8.308951022	8.54955867	9.442611389	9.554254998
ACTR1B	9.906491094	9.962810424	9.224419223	9.591638468	9.361037968	9.556984958	9.677483048	7.05195063	9.256199723	10.66832481	8.514518	9.347935339	8.813658397	9.187279318	9.754912716	8.832889065	8.163261216	8.421877582	9.287771933	9.125089247
ACTR2	9.718012556	10.12182488	8.522568193	9.568428913	9.447366363	9.842699974	10.76635332	9.750946104	9.86781741	10.69390942	8.852081572	10.50666362	9.977830848	10.47556119	10.67746332	10.31469992		8.779913343	8.812519404	8.774323874
ACTR3	11.72387541	11.68891769	10.64340131	11.42246756	11.40339428	11.78155083	12.02122819	11.68635104	11.62260091	12.26139442	10.88579687	11.48259128	11.00964124	11.42072964	12.12580751	11.11584959	9.976416252	10.87736965	11.30957881	10.71950451
ACTR3B	6.530026719	6.78134791	5.442688431	6.697312341	7.325108434	7.002037494	7.482490952	7.919034324	6.774100463	7.992043276	6.235839048	6.576666793	6.511814629	6.509432992	7.482982158	6.46026093	5.263286104	6.267906911	6.813750413	5.544293723
ACTR3B	5.627928957	6.205835858	5.231031818	5.964523626	6.4875132	6.339010858	6.39106878	4.423512287	5.699903602	7.913185028	4.886352605	6.072406831	5.569711939	5.717131317	6.74679242	5.414171397	4.404897674	4.833390062	5.812938924	5.427158278
ACTR3B	7.06206989	7.024908048	5.262487656	6.639260386	6.200162582	6.665259161	6.633777892	5.681355088	6.851852712	7.420744285	6.06281983	6.630302223	6.29845084	6.332769864	6.772046632	6.051819503	5.538313423	6.146267454	6.586225208	5.558766306
ACTR3BP5	6.945094972	6.973023425	3.362154243	5.38735289	4.491074472	4.448095486	5.129992648		6.364192975	6.376122958	6.691605349	7.437044593	7.318729885	7.408706767	6.54292785	6.92734657	4.015758025	4.45134169	4.491667778	3.366488683
ACTR3C	5.986880986	6.027146751	4.354266663	5.483747429	5.744141985	5.355012387	6.079744819	4.092674276	5.458363301	6.580649616	4.980055927	5.949593293	5.537805456	5.460500456	6.300531942	5.306721942	3.937558144	5.03720429	5.925879584	4.660926906
ACTR5	6.219788262			6.208302845	6.008818965	5.646073926	6.685159458	4.213469381	5.286057941			6.242340884	5.846190403		6.025683087	6.130064334	4.711429378	4.914506164		5.426389895
ACTR6	8.512061318	8.455673261	7.266648822	7.985717296	8.859015385	9.322762588	8.851025951	9.798372486	8.92837743	8.657322023	7.570130454	8.483087798	8.007825646	8.263871039	9.345221156	8.405349979	7.011732669	8.005767128	8.137001362	7.428069511
ACTR8	6.863146782	6.732182353	5.755177081	6.07841578	5.446496769	6.130259597	6.684090756	6.023724196	6.375413614	7.045141504	5.414958825	6.611118514	6.477811036	6.537960101	6.36393043	6.057715392	5.304807071	5.397277939	6.485352114	5.922816286
ACTRT2	5.106983086	5.180532598	2.910066989	4.320693341			3.963148556		5.462075556	4.57539705	4.246352598	5.893612428	5.485827699	5.70829651	4.281670805	4.602361857	3.739032577	3.432530543	4.318750669	3.631195103
ACVR1	6.265161563	6.958681465	6.200576151	6.198503387	8.027732973	6.757325999	7.106811023	5.620476738	7.046390651	7.424169649	5.499380961	6.785015588	6.474866905	6.475669724	7.526533668	5.977526535	4.465690467	5.791575512	6.737273036	5.405390658
ACVR1	4.183335647	5.156897331	4.690150547	4.440707743	5.787537988	4.375528822	5.276249868			4.809201935	3.484835459	4.877291251	4.179604201	4.887636393	5.238851046	3.925777302	3.22230967	3.512548012	4.995904151	3.830716742
ACVR1C	4.151634799	5.031287555	3.870948585	3.221652541		4.390791481	4.222583566	4.807962787			3.021879966	5.111858871	4.127283293	4.218391386	5.588555743	2.528652328		2.748477978	4.438787196	2.43834449
ACVR2B	8.541349113	8.297329919	6.215936558	7.465581097	7.609426986	8.671010949	8.599307006	8.919739915	8.514661197	8.776318534	6.568613445	8.25982987	7.822709119	7.960058712	8.951626258	7.534709076	6.526103407	7.089787313	7.881254093	7.230819763
ACVRL1	7.533333626	8.584499186	8.515727825	7.994881763	9.449561375	7.673299888	8.581424691	8.251258474	8.197850651	9.699724783	7.507690794	7.720999359	7.043050257	7.318158642	8.77216411	7.916745333	6.802468544	7.587922997	7.727169649	7.036154926
ACY1	7.542501058	7.993667569	8.154177106	7.34501042	8.597963516	7.244791942	8.126829897	6.366272899	7.863001162	9.02947442	6.981055755	7.412861108	7.160604604	7.248351717	7.965330053	6.992481812	6.063674856	6.514416452	7.646623508	7.010814519
ACYP1	11.28479634	10.74924094	9.211060149	10.50034596	10.30315286	11.32570121	10.97778578	11.26970937	10.91069519	11.78370505	9.324326609	10.75659718	10.62868612	10.73861502	11.63899831	9.90878049	9.295533172	10.10661136	10.57692644	9.66531815
ACYP2	8.455925958	8.302905735	7.14282899	7.928578184	8.134297447	7.782500958	8.047321894	7.281460872	8.398164788	9.049259919	7.28832626	7.890929375	7.656645809	8.101712575	9.038994688	7.74386499	6.399811788	6.925276704	8.129164505	7.1350156
ADA	15.62920946	15.21362068	13.583889	14.9394828	11.56970991	15.23287732	15.13875456	15.05433934	15.45587622	15.99634968	14.155242	14.62698433	14.74951175	14.30813564	15.51895338	14.74673421	13.7667494	14.40590796	14.91662639	14.0544907
ADAD2	6.742212411	6.676157374	5.349333782	5.751260714	5.532503051	5.76018794	6.715929053	5.855429648	6.389165472	7.347321062	6.595172876	7.198654248	7.165799412	6.941873947	6.976369364	6.790688643	3.903017054	4.861261136	5.046640351	3.421640728
ADAL	6.257533614	6.569013436	5.047267029	6.456908304	5.536996873	7.404945686	6.463156173	6.845136234	6.643715232	7.845402859	5.4773749	6.061596929	6.376951212	6.251732914	7.581466495	5.570117699	4.317975472	5.568215471	6.149989309	3.634290062
ADAM10	7.212926272	7.381676183	5.602728554	6.917644182	6.001426886	7.210144329	7.59748648	7.089099795	7.828704562	7.626807795	5.959282839	7.318449715	6.855807854	7.551967366	7.583980082	6.890636381	5.551387738		6.568665882	6.072213441
ADAM10	8.322120592	8.549618734	6.768392111	8.210719068	7.356044305	8.45287214	8.258614555	8.123900495	8.664121908	8.737455576	7.41128641	8.164803371	7.70258621	8.283746331	8.944529645	7.984827426	6.552490507	7.387903588	7.721419828	7.321646742
ADAM11	3.344589921	4.08456946	3.891778844	3.949729147	4.118966813		4.646119445	5.340450823			3.686494924	4.450701215	3.843295486	4.459061717	3.782294277	3.570262543	2.925854952	2.874846333	3.957107615	3.46397681
ADAM11	6.029459733	6.227489067	4.360001801	4.622690858	4.467767253	4.837422062	5.518904263	4.75848814	8.775094011	5.272687632	4.941744393	5.370468066	4.229673282	5.265903416	4.537640856	4.22010471	3.250625865	3.10072507	5.679609584	4.048877861
ADAM12	4.89070544	5.136115902	3.906928105	4.99036632	3.809280665	4.417238859	4.908489178	5.570265276	5.862113367	6.35618185	4.681878749	4.948993704	5.025814176	4.932673034	4.280456776	4.899145655	3.272554618	3.652320131	3.813076214	4.059947914
ADAM12	5.143440359	5.766330396	5.130996745	4.73320464	7.081054094	5.083220177	6.01270297		5.680364025	6.072235526	5.767601835	5.186519574	5.546399384	4.574642266	6.57514787	5.304286881	2.983574459	4.793191005	4.906104112	4.257529654
ADAM15	5.370275897	6.139779914	6.249910615	6.136868926	6.942218899	5.108374743	6.322094717			6.623326979	4.912150679	5.927728904	5.927967781	5.589459698	5.091669372	5.463250685	3.74251721	3.967745017	4.995493112	5.499962573
ADAM15	10.16718604	11.0427859	10.32148282	10.46492348	12.4133648	10.30527517	11.23197894	10.53461415	10.49023918	11.29474939	9.808426401	10.29718683	9.941674448	9.656623287	11.33814693	9.962295818	8.725729229	9.633524573	10.03565003	9.638296706
ADAM17	8.257990254	8.611425818	7.294604208	7.749603317	7.788513454	8.260041657	7.936617329		8.456571265	8.411482176	7.366371178	8.263915627	7.740594364	8.072577473	8.463323281	6.933595062	6.466226751	6.811211548	8.237866256	7.302196567
ADAM19	9.093732612	10.12549096	9.608195486	9.001573145	10.13637598	9.50099998	10.08550964	9.288610034	9.052665586	10.40147688	8.874584898	9.529753807	8.51498462	9.133315377	10.61798898	8.415251211	8.43334758	8.722170556	9.724457406	8.96438448
ADAM20	4.746762598	4.384853844	3.805049922	4.649465434	5.740037336	3.290915639	5.414679148				3.866801181	5.293259379	3.776642002	4.892350708	5.940754047	6.251165385	3.759837596	3.496475133	4.320865159	4.016148619
ADAM23	4.419622485	5.649392715	4.161826427	4.927388767	6.65191131	5.612559215	5.33653548	4.204255771	5.204400163	5.506587027	4.071533584	5.571841515	3.834475601	5.000225854	6.976049673	4.545102863	4.255925926	4.605755659	5.813637556	5.829864271
ADAM23	3.490118255	4.442189117	3.023404583	3.941792743	4.994771588	4.330816513	4.281822116			4.825597393	3.502371341	4.966135105	4.429155969	5.054636224	5.464542156	3.450655691	2.951067204	2.775892939	4.709113045	3.977228627
ADAM28	5.895716803	6.618950576	5.847371353	5.212474012	7.762163417	5.429324383	6.745858493	4.023467393	5.414110157	7.166517623	5.926457069	7.293342893	6.672201848	6.910896922	6.684978592	5.932896689	4.33447031	5.058794428	5.692232173	4.912391191
ADAM33	7.079862342	7.024900293	5.632144592	6.068640074	6.938661004	5.23885372	5.990573267	6.19737398	7.121581175	7.523104769	6.05432864	6.40662085	6.262381288	6.107358748	6.434018831	6.032920283	4.514822918	5.004780466	5.311619	4.548144974
ADAM33	6.669956505	6.488448972	4.035568488	5.200846829	4.020682649	4.362345743	4.630602337	5.151475286	5.400352458	5.936037417	5.797505123	7.165229612	7.427488848	7.025503928	5.928831012	6.032006703	2.24488645	3.841009995	3.279627146	3.874193996
ADAM33	2.89438067	3.334393792	1.944013941	4.153673218		3.119842195	3.570488433	3.835873559			2.122287397	3.900391546	3.783314159	4.01970992	2.875020974	2.660031387		2.708268696	3.000159048	2.764308996
ADAM8		11.27988447	10.70413881	10.25325658	12.52929804	10.88701646	11.80408543	10.56972462	10.65218082	12.04457342	10.32202164	10.51248172	10.01592095		11.97641269	10.2831474	9.49631274	10.31862867	10.49009675	9.558926525
ADAMDEC1	5.142845936	5.297289745	5.331986764	4.922267793	7.692540183	5.703434362	6.361455894		4.74713171	5.540394036	4.45858477	5.135634597	4.455693479	4.756174667	6.922120525	4.530464707		4.213677003	5.064022719	4.061388259
ADAMTS1	5.077426743	5.379646605	4.98965358	5.383738848	5.859938995	6.481205444	6.390773772		5.378143967	6.485471911	4.097984905	4.964224408	5.581346727	6.02585381	6.557129747	4.477899413	4.144213641	4.484676946	5.159790624	2.804395601
ADAMTS10		9.663200143	9.747465447	9.625395251		9.632310936	9.872602551	9.545650853	9.749289887	10.81033224	8.553889589		8.748986784	9.313384409	10.61050076	8.577253201	9.20192002	9.047387337	9.774577887	9.250820678
ADAMTS13	7.87083506	8.407219319	7.452581433	7.988576765	8.874778526	8.440746689	8.74243374	7.96253572	8.093546972	9.402592366	7.297433558	7.553196901	7.168882679	7.803458252	8.849163928	7.819056927	6.556935006	6.64116493	7.518723174	6.784582502
ADAMTS14	5.89567779	7.067916165	5.970161353	4.273274923	5.433013507	6.054582179		4.400188826	5.867819881	8.193830376	4.060804859	6.503451304	5.538960854	6.200615186	8.069063565	4.991754473	4.253594513	5.688091377	6.078715924	5.990577351
ADAMTS17	10.48510979	9.319051109	8.642218884	9.485423607	7.193630818	9.347954822	10.58428044	9.246034871	8.808045833	10.18069738	8.11813543	9.324931858	8.678457183	8.518426949	9.148115037	8.823558313	6.981778462	6.796724929	9.199413962	8.416467791
ADAMTS17	7.662548754	6.195563553	6.026203829	6.855049098	4.219885623	6.301999473	7.273652954	5.409746305	5.789970724	7.262408727	5.06122061	6.417074431	6.213616158	5.658957492	7.070614731	6.752780699	3.109757037	3.939413721	5.63821723	5.546791385
ADAMTS18	4.987431838	5.364970519	5.243892581	4.62214204	7.928822131	5.380656384	5.359092403		5.288611418	6.946172901	4.269946514	4.540155633	5.073302261	4.990152535	6.633406071	4.391483166	3.593326279	4.629107697	5.560265265	4.306948276
ADAMTS19	5.756973093	6.031424752	3.139959097			3.577351479	4.444045493		5.334888942	5.067893369	5.729297707	6.714077881	6.698635221	6.858703405	4.521829682	5.653739632	3.442006601	3.196782964	3.82875038	2.40236255
ADAMTS4	6.473489999		4.579583858	5.942396504	6.160464637	5.568267466	7.054048566			7.76784545	4.347471489	5.1931283	5.475993093		7.03100584	4.799546367	4.049149789	5.030723629	5.347970673	3.573574483
ADAMTS5	4.030611524	5.695585493	4.206954951	2.208971971	7.795016214	3.351253756	4.77392461		4.936912555		3.512837469	4.066336365	4.893364152	4.386668187	4.881179561	3.972105348		4.176309207	2.137418927
ADAMTS7	15.2920214	15.55389204	14.62490681	14.76011593	13.38404306	13.25993374	13.22701028	9.762863355	16.3033054	15.72199659	14.41504322	15.10027755	15.06734276	15.07847608	15.30079404	14.21593715	14.13456269	14.81370254	14.95907234	14.91162231
ADAMTS7	8.299694331	8.41411058	5.890347948	6.698107326	5.196911114	5.595526635	6.249945495	5.679415071	8.040419599	8.836041516	7.024406121	8.629732546	8.380057097	8.583978954	6.952999774	7.428464026	6.0670587	6.421907617	6.943099675	5.950445551
ADAMTS9	3.780905324	5.662658692	4.474042704	4.588676863	6.131286559	4.714596119	5.659280395		4.83794526	6.277953699	4.225473919	4.401850922	5.302146839	3.560124307	6.732229848	4.286606921		3.752045267	4.736280151	3.043494122
ADAMTSL1	4.732205693	5.050036686	3.26396134	3.101269856	6.507257414	3.699566068	4.449173743		4.779733011	4.914938064	5.666264344	6.003320911	6.093286983	6.114251863	5.404291427	5.459343415		2.56162772	3.806966373
ADAMTSL2	4.963338171	5.592301547	5.209280622	5.411222844	5.300756687	5.04953624	5.906186389	4.917626998	4.793008878	6.439446114	5.076916903	5.494379127	5.326783601	5.376650179	5.57594065	5.384063971	3.864712106	4.721551481	5.032429733	4.477706466
ADAMTSL2	3.507956974	3.89631448	4.129331656	4.114324543	3.78946948		4.376216052	4.01741064		5.345195159	3.420107767	4.314075816	4.039717462	4.39826622	3.411582168	3.628184501	2.299556495	3.075936461	3.453670335	2.85200703
ADAMTSL2	7.022001544	7.788006351	7.480727202	7.230042538	8.096976002	7.185313538	8.23601802	7.333306546	7.20930129	8.961276618	6.318436519	7.629741287	7.324132831	7.265697551	8.450989332	7.289423209	6.445987685	7.016767067	7.116177587	6.397334592
ADAMTSL3	4.188628801	5.410889881	4.820376585	3.346816512	6.987698319		5.103373843		5.08891838	5.630451778	4.044963216	5.463401432	5.576840149	4.93160884	5.551262216	4.539733293		3.986367244	4.606105797	3.558987577
ADAMTSL4	2.488446283	3.508198285	2.820452385	2.312247729	3.305808081	2.462563848	2.700631436		4.523635343			2.135480858		2.519160843	2.989805623	1.623897756	2.365078547	2.321991284	3.453791178	2.064207723
ADAMTSL4	5.467201865	5.754734408		5.204146587	5.137326455		5.078018837	5.61401689		5.167204962	5.2718111	6.173231593	5.885030323	6.192536252	4.877053652	5.080163891	3.703289	3.927904037	4.085366016	3.919817723
ADAMTSL4	5.948492221	6.257447435	4.440088448	5.351625856	5.262684209	4.115921333	5.341370977	5.105206628	5.258331226	6.368554827	5.487390196	6.737981435	6.749603987	6.678273361	5.226295424	5.589101301	3.678122624	4.553006545	5.121675656	4.059595822
ADAMTSL5	6.542992059	6.649363971	4.791670836	5.380638377	4.738740279	4.533418199	5.275000341	5.760703982	5.963013035	6.334322991	6.968937453	6.980392099	6.648380593	6.933805122	6.459191423	6.008560167	4.194262807	4.387727167	5.431814148	4.370652538
ADAMTSL5	13.2418655	13.26016257	11.52205281	11.9971823	12.09874404	11.90717422	12.371873	10.77935412	15.607825	13.67924366	11.09313362	12.40187441	12.18520004	12.74162477	13.11855489	10.19444292	10.1967435	11.67377988	12.26578702	11.47613204
ADAP1	7.097760367	7.276894878	6.879172743	6.424089175	7.302375719	6.174423397	7.091313724	5.835643186	6.858540553	7.993668135	6.831903836	7.707607613	7.195306254	7.448242704	6.876827553	6.59498201	5.284392349	5.748502023	6.570075033	6.048641189
ADAP2	8.498303132	9.410942484	9.115648441	8.434983854	10.5769765	8.257866304	9.207380684	7.817452503	8.579233711	9.576630026	8.418991035	8.839324113	8.381960775	8.431998961	9.71509268	8.525284712	7.10272426	8.040844223	8.936937046	8.217751272
ADAR	12.24729204	12.51533641	11.75800746	11.70304834	11.913137	11.42262302	11.99403516	10.29827798	12.03562975	13.39145171	10.88469102	11.7949925	11.39237485	11.68379293	12.24229107	11.05157127	10.81544814	10.98974289	12.00162916	11.53195891
ADARB1	9.157142013	9.686614152	8.353141972	9.20537174	10.34281805	9.509487822	10.33326718	9.986019773	9.449158346	10.75972011	8.149074891	8.441877249	8.31456965		9.766240506	8.58235804	7.314368438	7.625444386	8.679939226	7.503415525
ADARB1	5.320747848	5.296190135	4.149245543	5.317863713	4.699145706	4.226152436	4.666077684			5.846813963	4.298844505	5.04274632	4.250619044	4.730623111	5.157435061	4.338077784	3.092784198	3.994816835	4.527761607	3.601967442
ADARB2	5.488860089	5.866324701	4.689489271	6.342917898	6.577300868	6.9909628	6.434064883		6.229790547	5.74480532	5.818568118	5.581237647	4.610279569	5.089509168	6.236801789	3.950407756	3.641955197	3.501393284	5.885207543	3.942686211
ADARB2	7.576482835	7.807523656	6.712778719	6.677181217	8.591734761	7.424472855	7.883424094	6.900069786	7.089240716	7.642530465	7.787039949	7.699117104	6.525539445	7.209291541	8.335704319	5.863491502	5.286703387	5.660789745	8.046818978	5.935104924
ADAT1	7.250566559	7.821898957	6.796599052	7.397530891	7.513546014	7.148405399	7.856432376	4.930303045	7.0840951	8.885035266	6.289550287	7.381643309	7.373568175	7.75908391	7.499809221	7.016921916	5.581083052	5.920693226	7.345354679	7.117362586
ADAT2	5.940888857	5.880010788	3.858523148	5.275315152	6.475378225	6.249494644	6.949338825	6.723082044	5.91494452	6.860082565	4.436684229	5.85889781	5.534986342	5.908368601	6.820462367	5.529320913	3.574924978	5.306115294	5.266352168	4.496572919
ADAT2	12.28094617	12.55759533	11.61191883	12.12467967	13.46491837	13.44425785	13.58150543	13.14025302	13.88664921	14.42875011	11.69851021	12.59892693	12.13688765	12.4676165	13.80788819	12.62573669	10.98419128	11.68299239	11.96299502	11.63626617
ADAT3	9.551652514	9.559860776	8.372422827	9.226398223	9.126077706	9.442638757	9.638650764	8.738245981	8.996490154	10.12132888	8.895797009	9.399043314	9.449162474	9.483920147	9.925165416	9.022608057	8.066617185	8.447696551	9.13053324	8.72897181
ADC	4.306538589	4.840626881	4.269036888	4.750593107	5.355875746	3.987378172	5.660834231		6.248359498	5.036286166	2.977431788	4.299344312	4.152427634	4.396060821	4.53919418	4.213024486	2.817374601		4.169472084	4.369012036
ADC	7.045432049	7.348273147	6.360736316	6.886628181	7.579374776		7.949071469	6.255007602	6.75353501	7.878399816	5.778937101	7.060427901	6.906680187	6.739675315	7.068397808	6.712458217	5.68324477	5.617988688	6.605931331	6.416212817
ADCK1	6.100418243	6.486822635	5.594320423	6.403971001	4.938790129		6.66737273	3.770259254	5.453071401	7.460065118	5.300495702	6.047953401	5.698420753	6.287781997	5.787134397	5.732044202	4.12478635	4.759021041	5.620884009	5.528866329
ADCK3	7.756404206	7.410936338	7.002339101	7.494058733	8.352092876	7.244186847	8.067083661	6.01409012	7.105021148	9.157876921	6.325437687	7.309061562	7.292841554	7.186195474	7.649501217	7.504821371	6.115672315	6.220260876	7.018304795	6.950320264
ADCK4	6.358317661	6.470266294	6.113822163	6.640614711	5.429104403	6.195107392	6.383902628		5.24555765	7.466048719	4.410376385	5.904065198	5.812230712	5.489604588	5.563228005	5.676775433	4.976439252	4.633783994	6.092067019	6.340826964
ADCK5	8.822605564	8.9948713	8.235700258	8.822445914	7.93138404	8.393451811	8.866552885	7.447866781	8.417974	10.03788597	7.729234614	8.489730774	8.286695441	8.42204668	8.688660501	8.541335173	7.512587989	7.311339626	8.204958419	8.219801134
ADCY1	2.164024512	3.681930458	3.692793182	3.147300511	5.357395059	3.316183547	3.623772068				2.54740294	3.29209174	3.983538161	3.460012514	3.795987158	3.49517836			4.002093994
ADCY3	9.480710846	9.969872854	8.838022689	9.482091977	10.98715598	9.602290399	10.49237898	10.09818477	9.406545811	10.37470805	8.918693323	9.287447592	9.248797377	9.005369389	10.54795969	9.200528139	7.828613812	8.597952346	9.020282445	8.295270275
ADCY4	7.646854599	8.709718666	8.077245136	8.827072402	10.41842189	8.265631923	9.340795682	7.946169391	8.593614093	9.119104015	7.565743388	8.064775094	8.353070056	7.964706478	9.780823194	8.78133381	6.770451148	7.169011005	7.65159278	7.208824486
ADCY4	6.736711748	6.868941051	5.344998529	6.41030311	5.645710592	4.990543316	5.835477962	5.467864397	6.23906708	6.861675033	7.134794905	7.315392331	7.084578814	7.410425911	6.026845419	6.850126815	4.500322774		5.386098733	5.437852257
ADCY6	5.308815177	6.002786893	5.376892886	5.383126062	7.539068834	5.645801074	6.286214154		4.640243201	7.326904015	3.503089179	5.336229464	5.084916785	4.90867987	6.425173933	4.76708693	2.241526905	3.891764265	5.102612784	4.328323073
ADCY7	8.827610733	9.020033754	7.705451305	8.264114144	9.06230982	8.758017291	9.549865318	9.363753024	8.645062139	9.64239075	7.73567245	8.714130097	8.659190683	8.650847833	9.520384138	8.409645931	6.664603724	7.775722203	8.207600067	7.31079907
ADCY9	6.206044191	6.731720893	5.753410923	6.078766938	8.634555153	6.643610478	7.051688581	8.086807115	6.21399732	7.942438263	5.605005925	6.47944206	6.088214756	6.218141615	7.461146259	5.899807155	4.429253069	5.182866268	6.577875466	5.223383547
ADD1	6.219140441	6.367098263	5.738097665	6.22816606	5.604710963	5.6121605	6.76030346		5.823998958	7.026522336	3.524019782	6.462561002	5.841992234	6.430892402	6.470771439	6.105138936	4.534293232	4.823855826	5.856062428	5.742193005
ADD3	11.50946773	11.34498213	9.970380595	11.07351165	11.00534595	10.9208106	11.53670764	10.94408097	11.2225323	11.67731708	10.09702474	11.09954046		11.02573618	11.6254253	10.53169823	9.845110823	10.80129772	10.98631564	10.30902494
ADH1A	4.097195288	4.389113834	6.279273859	3.731347274	9.095991122	3.949002578	5.265905666	4.27039887	6.748131114		3.625700662	5.298331326	5.143869694	3.333657008	6.201275103	5.855283371	2.489407291	4.267624934	4.041008999	3.057964005
ADH1C	5.746289922	6.148129582	8.123402888	6.422426951	11.04543888	6.102217194	7.063979591	6.162052495	8.4251647	5.972301144	6.121810115	7.37543047	7.208925906	6.77019872	7.77534295	7.382457161	4.613265838	6.122919703	5.991339981	4.950327497
ADH5	8.713853189	8.355533019	7.025118517	8.0299503	8.522410869	8.026564385	8.854181148	9.149623164	8.58566339	9.280048314	7.233762501	8.422383974	8.054497418	8.429518889	8.544493887	8.370534848	6.740108596	7.553295218	7.894852315	7.53461493
ADHFE1	6.96340823	6.713346645	6.540400546	6.700439718	9.544897414	7.546126618	8.204951085	6.552678626	7.765242995	8.61992319	5.680584851	7.359520292	6.952498982	6.78605525	8.493912275	7.180942485	5.432024692	5.721994339	7.51033535	6.381140757
ADHFE1	3.995797446	4.154574298	4.510422706	4.134689165	6.784353476	4.284035821	5.232997218			5.131026799	3.323561743	5.001099185	4.344074293	4.267997896	5.56099063	4.490593234	2.395931995	3.510188478	4.654817589	3.353532199
ADI1	9.414286511	9.556349515	8.459391452	9.318094906	10.18720111	8.896160724	9.107841367	8.280992492	9.141422828	9.869693618	8.095089989	9.097123004	8.742988429	9.032516076	9.864562094	8.223637818	7.629742016	7.780380972	9.593166624	8.570543762
ADI1	6.845349538	7.097864636	6.474108268	6.832219132	8.436778991	7.767664729	8.124012718	6.729558208	8.016371514	8.629445511	6.532466115	7.133267592	5.764203618	6.957728912		6.685750971	5.565999222	6.197671402	6.305018378	5.911101442
ADIPOQ	2.690236809	3.3203345	5.467741662	3.468336539	3.927362691		4.689442976		7.671867958		2.808452215	5.393809016	4.050459963	4.086800864	2.814836166	3.038363333			2.686949122
ADIPOR1	8.961453457	9.03259404	8.148881751	8.454766885	9.481464445	9.026198903	8.869342757	5.234864938	9.455465318	9.37128855	7.725606204	8.579587855	8.081850357	8.471733734	9.622033694	7.431368059		7.919229826	8.842420748	8.173119436
ADIPOR1	6.268365708	6.260675513	5.908432974	6.456979413	6.724055392	6.448893024	6.200029147			6.844280189	4.814774962	6.204712766	5.66691562	6.007098601	6.337903902	5.539368219	4.367134092	4.742849154	5.858876432	5.972698857
ADIPOR2	9.333812354	9.523864969	8.517673718	9.219739676		9.366455985	9.682082344	8.445572359	9.418999044	10.30231334	8.756684742	9.124430502	8.793076853	8.953798351	9.82399084	8.736978894	7.908283326	8.388664415	9.058111085	8.545850636
ADK	8.152711925	8.385091248	7.22093827	7.748096488	8.23935288	8.001826276	8.571381485	8.383047976	8.408521833	9.025855249	7.360758699	8.208301333	7.628246484	8.243550844	8.621650848	7.361570895	6.576168391	7.628152123	8.07207712	7.32755956
ADM	6.431207624	7.603810064	7.920187948	6.305332837	10.17549117	7.717243824	7.20811123	6.272690866	6.754608995	7.593523506	7.316928981	6.873401238	6.677398641	7.251369358	8.975704035	6.962917747	5.233680131	6.770289044	6.245757579	5.227965731
ADM2	6.122542688	6.373472474	5.720029146	5.76527907	6.28741393	5.161861488	6.373362497	4.9034982	5.549267476	6.788801842	5.544790449	6.654770626	6.359137745	6.45679301	6.84928624	5.71500294	4.220223916	4.947623146	5.255852678	5.222584339
ADM2	7.509722758	6.854990524	5.067546222	6.384727638	5.857540657	5.771679879	5.737027178	6.293622279	7.009923768	7.288404707	6.130870756	6.80435951	6.888812643	7.115707475	6.374676974	6.064735006	4.237143789	6.731936712	5.752320696	5.095473824
ADNP	10.22668794	10.25038844	9.073192291	10.1180469		10.78098096	10.57402769	8.304141833	10.68515438	11.1966513	9.494578216	10.09413048	9.875558157	10.02020215	10.77733341	9.561411108	8.55882706	9.445270451	9.92819575	9.336167771
ADNP	10.37606677	10.20788553	9.021251234	9.578512897	10.55450252	10.34831985	10.38504378	9.470507988	10.34468982	11.20607541	8.750529464	9.879519843	9.706186552	9.688193475	10.71502591	9.275777186	8.923764239	9.155586076	9.80837427	9.177129226
ADNP2	6.719201241	6.561578937	5.206627987	6.137869069	6.668953041		6.89498627		7.042482375	6.915005731	5.289085633	6.518861786		6.259703536	6.922939941		4.688181478	5.628584353	6.293596347	5.519687198
ADO	6.794882392	6.714033907	5.378463764	6.170232944	6.259046083	6.254308885	7.155338398	5.674267703	6.566814697	7.347695771	5.014246373	6.463412877	6.003550518	6.326895029	7.070744591	6.093011202	4.893453469	5.440763546	6.349524338	5.543626413
ADORA2A	9.217283798	8.353754659	7.985944942	8.984664251	6.525121732	8.824085861	9.565769468	4.07559424	7.370278513	9.696253128	7.026344166	8.786964829	8.534100132	8.191454575	7.493850647	8.703450628	6.678145165	7.04162192	7.821450017	8.64754477
ADORA2B	4.947903626	6.291286018	5.066319142	4.450969049	6.137480572		5.195177489	4.439250116	4.682413738	5.722527228	4.961750184	4.861781218	4.188489547	5.124504325	5.813875829	4.75452037	3.486935715	4.685740041	4.29072002	3.543367198
ADORA3	4.330894655	5.706365332	5.377919511	4.597555606	6.677389845	4.602756163	4.069041324			5.478662854	5.574885632	4.786841495	4.951312228	5.72576133	5.59032955	5.533622213	3.485281262	3.698008394	4.751971382	3.892275411
ADORA3	4.655827496	5.57242587	6.215675102	5.181652404	6.290929163	5.368886358	5.380937541		4.983357111	6.586164997	5.071529723	5.400745234	4.835147962	5.815243151	6.087213743	5.980811803	3.523307267	4.105068726	5.438445564	3.735477769
ADPGK	9.657505318	9.796953945	8.730808736	8.899083163	9.290179009	9.344051295	9.694303731	6.850118062	9.595912374	10.11184119	8.09151737	9.484539965	9.008150421	9.444292904	9.500816789	8.281253598	7.707990604	8.179296561	8.924863561	8.524739937
ADPGK	7.707934715	7.605901708	7.200935867	7.579221641	7.499496729	7.729400499	7.964980191		6.686024219	7.87734365	6.769332729	7.56133683	7.084382159	7.365486958	7.29444155	7.087141381	5.56292407	5.845226829	6.881730684	7.170449887
ADPRH	6.733281119	7.230761173	6.112882751	5.969004707	7.673325331	6.551553853	7.290476934	6.370847271	6.618193571	7.728387213	4.704108927	6.739861601	5.958331843	6.339287598	8.038320942	5.787108532	4.760841012	5.809222003	6.250652581	5.274905698
ADPRHL1	3.661640162	3.55650912	1.791631561	3.681454888	3.839788308	3.624207367	3.978479381			4.660768357	3.033947827	2.56662473		3.216074546	4.082409661	3.192325643		2.66192833	2.728219633	2.935580816
ADPRHL2	7.475517821	7.603597417	7.593517365	8.047358979	7.755151304	7.750286257	8.680858798	5.703240819	7.037651274	9.123112107	6.643923995	7.733906771	7.542225542	7.861011201	7.57027317	7.483422408	5.918659099	6.500902254	7.104407954	7.487194494
ADRA1A	9.462846597	9.296929281	7.484545806	8.596794294	8.11497288	7.995383889	8.49915865	8.105667079	8.857654486	9.404806923	8.845456806	9.58682084	9.351760157	9.229404787	9.079614381	8.953403774	7.20923792	7.76236875	7.973841987	7.472479648
ADRA2C	5.843332676	6.404995229	6.313739063	6.411750104	8.283000816	6.543048374	7.178879932	5.579509038	6.701092945	6.871972983	5.636945603	5.753332294	5.955655022	5.770728371	8.36777336	6.393499605	5.302391805	5.230880847	6.162161285	5.204699856
ADRB1	3.165517575	4.496269313	3.313278943	4.838881697	5.789265752	3.716109649	6.125054263	3.841130798		4.291636708	4.158591512	4.967519553	4.460543377	4.759197388	5.351529748	3.143762536	3.243378594	3.470686528	5.259619747	3.90686078
ADRB2	6.445360279	6.919339725	5.958614493	6.499652011	8.169901808	6.687992781	7.537854798	6.575264568	6.829589532	8.127922945	6.340461762	6.602828184	6.21954061	6.378263448	7.58786134	6.21833033	4.558148833	5.932204427	6.648447194	5.871151699
ADRB3	3.937107062	3.558702337		4.417357695	3.146924806		3.957404831	4.684420988		4.694949819	4.15767273	4.134144531	3.456070161	4.720328269	3.41061925	4.159169794			2.606659208
ADRBK1	12.57504448	12.56289206	11.58963757	11.95880933	11.76555588	12.33908058	12.78392743	11.9177741		13.39313166	10.37628496	12.03610594	11.98088323	12.1420761	12.73962768	10.9571601	11.45307408	11.20738959	11.79149177	11.8276428
ADRBK2	10.52979167	11.03533867	9.107673225	10.36260577	10.87993239	10.49035653	11.15386739	11.12380068	10.48763909	11.39408	9.494454414	10.44978729	10.13039038	10.56590462	11.54449408	10.42531243	8.688305568	9.867891832	9.959900679	9.494681011
ADRM1	9.103352859	9.154163686	8.45386858	8.764819852		8.107906998	8.763638306	7.203414569		9.711728396	7.787498418	8.593781018	7.990933311	8.73866213		7.719377183	7.24241768	7.680885515	8.875603769	8.66810281
ADSL	8.952908945	9.022961138	8.550276967	9.24352771	8.524910716	8.930272526	9.565944024	8.316772983	8.70557537	10.42112439	7.952011417	8.976398007	8.495719143	9.12394342	8.97401844	9.28679615	7.074369492	7.839388366	8.51871334	8.593679073
ADSS	9.084274253	9.029400429	7.911870709	8.803393025	9.0545799	8.985469406	9.481676747		9.32101282	9.248014595	8.231513531	8.856136027	8.317032669	8.806073962	9.236714076	8.173372327	7.223496884	8.151792366	8.636403487	8.24479099
ADSSL1	5.996363662	6.212324395	6.552329112	5.526980227	7.97554593	5.488074382	6.813754261	5.671862581	6.134738443	7.538448924		6.01275168	6.230313125	5.629320188	5.844494122	5.84200481	4.507736931	4.826092346	6.151388217	5.049790623
AEBP1	12.70783298	12.6386185	10.96224462	12.17111017	10.09996973	12.18856443	12.18833076	11.42268241	12.51920721	13.41896996	10.83932427	11.93265436	12.10081048		12.12837944	11.81297787	10.88498324	10.88127689	11.33167051	11.34483238
AEBP2	8.885182341	8.546976622	7.216743918	7.899312206	8.560443277	8.77216543	9.360445487	9.288547055	8.937996083	9.621102771	7.534567466	8.679460746	8.308216146	8.356684807	9.144105019	8.259291792	6.845580373	7.953297255	8.03831765	7.385549244
AEN		6.669315956	5.824302746	5.652487355	5.852250837	6.660542194	6.472847588		5.809094124	7.085780485	5.881904151	5.952799245	5.805559711	6.705847998	6.489487703	6.080645513	4.843132141	5.168059915	5.363386274	5.175316605
AEN	5.661227988	6.207000845	5.686905265	5.446101694	5.395630783	6.011128388	5.950458382		5.397842656	6.777033016	5.554121588	6.259845873	6.071025948	6.488262252	5.5731403	5.946098724	4.564403169	4.573866491	5.206924875	5.014549455
AES	13.15324595		12.20002377	12.9820333	13.48346942	13.30075865	13.4560489	13.29493372	13.27427914	13.97139716	12.18445667	13.02086555	12.60028578	12.62521774	13.38952648	12.74503602	11.38365516	12.13514268	12.9262517	12.47285124
AFAP1	4.299305477	4.70401594	4.763688826	4.265766176	5.654324688	3.730554098	4.492828669	3.867552548		5.178572436	3.909554236	4.544228181	4.688704066	3.707432024	5.368516589	4.148029494	3.816205446	4.250639507	4.902591698	3.744913469
AFAP1-AS1	2.829698891	3.722870294	2.753504738	2.957320396	3.767094877		3.390549767			5.043168292	2.501042256	3.588510327	3.507967556	3.678807954	3.302811973	2.560488874	2.643045976	2.442288883	3.877205031	2.825575414
AFAP1L1	6.633056683	6.873884544	6.896807068	7.272322786	9.073715818	7.143870918	7.668915468	7.440830972	6.4508513	8.155618203	6.787162091	7.419009582	6.594623787	6.878586803	8.17431403	6.468152366	5.511765934	6.403068963	7.238141017	6.49842864
AFAP1L2	7.99957671	8.477973542	7.940752873	8.078431045	9.295196563	8.01397024		8.156413303	8.014826145	9.422045208	7.440723853	8.207739147	7.959177216	7.887003052	8.876224694	7.900695365	5.905754026	7.26899199	7.954334756	6.970822601
AFF1	8.219471067	8.31342137	6.87614978	7.274416361	7.464328462	8.045493755	8.054672144		8.2677062	7.495225859	6.731437157	8.038145871	7.584229696	7.651950045	7.895958133	6.768909461	5.711247645	6.550028876	7.56941438	7.259290379
AFF1	6.923006521	7.150387046	6.156786121	6.552711052	6.843188686	6.660767501	7.083371886	4.762714493	6.98545489	7.457248711	5.751218395	6.635894679	6.872597319	6.70838591	8.242901607		5.684486913	6.02768156	6.394062543	6.22843546
AFF1	5.938834815	6.495668304	5.561295278	5.422249823	6.206318143		6.829280029		6.064627668	6.684653256	5.173184612	6.112179877	5.73238562	6.327308859	7.079322638	6.55211804	4.997058414	4.687869177	5.808543883	4.425093348
AFF2	4.99468833	4.881630852	4.823278064	5.369209958		3.248935226	4.627498282	4.183898541	4.650944885	5.742772911	3.616185937	4.655106206	4.552589795	4.746527757	5.117486851	4.567336135	2.909842214	3.538911825	4.039180516	4.26699862
AFF2	5.534488407	5.85229379	3.935882122	5.451313663	3.864113822	4.821880084	5.260756231		5.321839727	6.344835952	4.620887234	5.739643454	5.775873612	6.042862957	6.094557008	5.011190572	3.194677755	4.318209087	5.745465122	4.999880522
AFF3	7.415411368	7.08998641	6.246339105	6.745027529	6.63901389	7.348720188	7.533780577	6.592135123	6.894742596	7.539804001	6.276771518	7.121984127	6.469396314	7.182959402	7.750784017	7.232195451	6.367313573	6.061051212	6.648652383	6.171343155
AFF3	5.450376251	5.622341501	5.032500263	5.233662621	4.893187931	5.892561273	5.874259666	5.139082247	5.829030583	5.586044116	4.833844914	5.617249107	5.362974078	6.041397855	5.795903025	5.767410886	4.047212053	3.910989715	4.99771016	4.294658975
AFF4	8.955238107	8.844123548	7.83935624	7.968561395	9.202202937	8.993528602	8.692935213	6.787188216	8.662488228	8.923365224	7.199996179	8.856604493	8.272224327	8.223012196	9.224879569	7.535083264	6.892078894	7.432558603	8.442579045	7.910397489
AFF4	7.007141668	7.073302904	6.397924778	6.90485496	6.870792532	6.837550987	7.473153727	4.790346151	6.369285001	7.547911703	5.659049431	7.028699537	6.561657289	6.621166451	7.408607425	6.798528827	5.650705403	6.07122057	6.401742064	6.308374164
AFG3L1P	11.90711525	11.90570101	11.05859858	12.05038504	11.064156	11.43331002	11.67898079	8.697103794	11.15808831	12.44739659	10.59164389	11.27998774	11.18909253	11.31605577	11.50475246	10.91259972	10.05912676	10.36787446	11.16831171	11.28414104
AFG3L1P	4.305932593	5.101350464	3.784016022	4.774651084		4.394002331	4.878811155			4.40312931	2.559669967	4.463489715	4.651007477	3.686592409		4.200329358	2.778110571	2.811344841	3.938211444	3.83783327
AFG3L1P	5.166435876	5.687865819	4.080846941	5.387820549		5.415906349	5.335456815	4.463042359	5.369476255	5.982499895	4.26145409	5.87255275	5.131680432	4.821715827	5.337255808	4.753429109	2.856024967	3.845587398	4.56192973	3.508890038
AFG3L2	6.930532744	6.891210156	6.116682682	7.053451329	7.11401193	7.062868604	7.464819357		6.282084648	8.435737759	5.853413862	6.95422656	6.512516408	6.751044552	6.859375755	6.705456834	4.655141707	5.210307812	6.328963348	6.332588181
AFMID	5.668149483	5.565081357	5.008026068	5.314509108	5.023224741	4.969431881	6.140331834		6.140933018	5.492431661	4.928019675	5.834225534	5.844413022	5.684114887	5.774842395	5.087523942	3.281254915	4.048349546	5.348361327	4.159286069
AFMID		6.287451055	5.082120081	6.055318231	5.570558865	5.78370494	5.984775941	4.592318891	6.343819252	6.715220725	5.924805142	6.444288886	6.070000907	6.415190947	6.874025995	6.801346225	3.729750699	4.531577342	5.964913557	4.623585387
AFTPH	9.098798614	9.012176466	7.94042061	8.405076136	9.098184272	8.859762525	9.559644285	9.410095521	8.944680938	9.856626823	8.148924956	9.10119961	8.597307815	9.075651166	9.320272855	9.317331386	7.324707653	8.220422636	8.596997132	7.970264967
AFTPH	9.4928378	9.509063178	8.616327552	9.005380056	9.261669493	9.151629015	9.157079848	8.806521912	9.658953173	10.25950201	8.18739909	9.18400773	8.57584893	9.115533225	9.738413367	8.528892811	8.153433977	8.26968915	9.111220977	8.618504437
AGA		8.153069617	6.8275269	8.117111635	7.816192003	7.972520347	8.795181851	8.925095968	8.287342541	8.801957273	7.104623912	7.793457	7.547125118	7.887842653	8.191428912	7.850824421	6.314029216	6.974133481	7.519184111	7.06215194
AGAP1	3.832941014	4.85090069	4.163679251	3.688758048	6.539482528	4.855353784	4.756184383	4.009763688	4.393414141	5.23382016	2.821247897	4.709975836	4.073840794	4.035087462	5.356582698	3.100308487	2.202944237	2.832410129	4.165302315	2.421494776
AGAP11	7.292155034	7.273129801	5.637441578	6.496810166	5.69713911	6.153604925	6.805420156	5.135193774	6.810155153	7.496084401	5.45117121	7.055899517	6.905471248	7.404843531	7.118885024	6.006240342	5.104898111	5.649725812	6.63326714	5.443235322
AGAP2	7.530202648	7.649802968	6.623889828	6.949097156	6.085271676	6.738584111	7.194970535	7.098185822	6.880866708	8.069711295	5.751399983	7.381647635	6.960703989	7.254764091	7.232895751	6.527565989	6.25807263	6.650966993	7.048963062	6.674363192
AGAP3	8.255107904	9.021947151	8.731353655	7.634176488	11.32018849	8.776023032	10.00802657	8.356815074	8.429405068	9.481786518	7.967482779	8.482940223	8.414549521	8.132326981	10.40570205	8.79315263	6.692251426	8.204118214	8.384710804	7.642135472
AGAP3	7.381675318	8.087799077	8.125195952	7.188899356	9.377723518	7.244188751	8.158022393	6.973364453	7.570051498	8.976782337	7.145962706	7.309077938	6.931854402	6.930005161	8.307009044	6.819017956	5.55580082	6.906677782	7.529164246	6.643243058
AGAP7	9.880050136	9.542504541	8.486921078	9.129633343	9.1790686	9.34101571	9.653469408	6.83654022	9.063089791	9.997769425	8.40408395	9.406788769	9.129589815	9.456285616	9.78016621	9.336836568	7.880875889	8.345443836	8.583018437	8.505562285
AGAP7	9.659123057	9.392458465	7.24089339	8.171907845	8.240767963	8.633353101	8.975933925	8.431920426	9.100374822	9.810299778	6.831518802	9.136033696	8.766186663	9.334057815	9.796023543	7.380749359	6.678476198	7.102314842	7.805356952	7.1732144
AGAP7	9.357261017	9.045363787	7.00504174	7.738556415	8.257584903	8.703494925	8.735324159	8.863138727	8.740391643	9.591562925	6.946004418	8.643313274	8.422904061	8.775286646	9.666941177	8.224806271	7.168130536	7.345350244	7.721820356	6.959042134
AGAP7	7.920554729	7.897484888	7.506451992	8.159471261	7.629386494	8.050950565	8.870871732	4.681070832	6.829137929	9.024017368	6.819956796	7.913430395	7.604991253	8.198843784	7.918224614	8.134546454	5.629296871	6.368928077	7.109806631	7.324476708
AGBL1	6.691661177	6.708715594	4.334902883	5.508655561		4.43560126	5.572476805	4.990031785	5.224076171	6.3571047	6.212563892	6.823183786	6.434477779	6.827293158	5.512225306	5.335178089	2.925821159	3.251867671	4.617769821	4.215882796
AGBL2	6.835945543	6.918028379	5.832377387	6.955861429		7.360699626	7.745823543	7.898848642		7.964853735	5.704637397			6.788009615	7.282737247	6.774955694	5.323960502	5.902688885	5.870324028
AGBL3	6.688665745	6.604230444	4.574828124	5.691440085	5.151597053	5.065350428	5.22140809	4.822001479	6.62196379	6.735034698	5.67490634	5.882973364	5.587182542	5.762757539	6.30199801	4.903425412	4.081120582	4.721942406	5.426001019	4.589175625
AGBL4	5.472382165	5.521484548	2.864293532	4.475586885	4.010368988	3.446829223	4.332216689	5.292400047	4.965561284	5.659369174	4.333064446	5.014561059	4.421999486	4.71309805	4.969559893	4.271578812			4.237898656
AGBL4	5.099681499	5.130549147	2.687278644	4.595475613			4.088256105	4.158522846	4.468643265	5.216660118	4.457022931	3.757175831	3.881792831	4.147530576	4.624968825	4.793786662		2.645959605		2.820700179
AGBL5	5.988778289	5.879867962	4.872499807	5.938728508	4.601521814	5.315862897	6.362366785		5.105719977	6.95882296	4.276221202	5.765326814	5.593530661	6.34646551	5.572286096	5.208510627	3.769359179	4.500515907	5.084686803	5.424092703
AGER	10.39827875	10.4501689	9.479097752	10.17223497	9.565575091	10.06077293	9.795683679	9.015421186	10.0476638	10.91541707	8.721519287	9.772965413	9.461233247	10.06165066	10.26344175	8.958338398	8.822637428	8.807523656	9.651839396	9.316410294
AGER	6.096561891	6.12097726	5.48644344	6.51955244	5.495866536	6.166475444	6.495740886			6.56339978	3.975060589	5.61229676	5.632286831	5.918093515	5.474649219	5.078648685	3.041922284	3.850927408	4.717051234	5.24382405
AGER	7.217080428	7.168201755	5.944661233	6.068133354	5.919903987	6.645315459	6.913979626		6.593378124	7.544028599	4.558713356	6.669826151	6.251949489	6.296969418		5.840788999	4.955626197	5.429828169	6.602841958	6.009296555
AGFG1	7.005515641	7.121837047	5.960877017	6.932100159	6.755284189	6.861297865	7.190201982	4.975119761	7.206134276	8.033676827	5.732218178	7.010884994	6.631389824	6.954499942	7.249887108	6.476065213	4.879744479	5.687936345	6.306117664	6.221809816
AGFG1	6.782855406	7.05311025	5.825887874	6.832089982	7.908476088	7.540326456	7.981459397	4.534129476	6.448074335	7.989453541	5.77180927	6.886319678	6.529587036	6.665479469	8.008510419	7.181853924	5.054301503	5.985433941	6.240954049	5.49870818
AGFG2		6.115222851		5.437989042	7.26753018	6.550098928	6.22082599		5.423672958	7.038347284	5.018767685	6.065763148	5.643387526	5.738752978	7.285551105	5.652539268	5.820425093	5.027222627	6.038067164	5.405120014
AGGF1	8.836576196	8.618841733	7.28837056	8.026194753	8.620422925	8.343549064	9.176209808	9.929446169	8.834131906	9.870200866	7.623113311	8.417252533	8.161245278	8.449085487	8.738027388	8.506643592	6.896615768	7.952882744	8.128042281	7.255505454
AGK	6.819306698	7.157040678	5.903973404	6.547664669	6.457184347	6.844315345	6.864010286		7.270015872	7.649202996	5.595813637	6.940048087	6.248535405	6.740424364	7.12370137	5.594790969	5.049006859	5.583224209	6.469199459	6.209894295
AGL	9.05281337	8.873021701	7.327958562	8.497474252	8.501857482		9.339494183	9.820402531	8.896036265	9.454619057	7.981561003	8.471585805	8.282677022	8.390668545	8.959038945	8.219719351	7.048046506	7.893243883		7.350424757
AGMAT	6.215793877	6.504061923	5.96137271	6.368591221	7.071083315	6.658923406	6.904975216	6.922452391	5.538665728	7.857045365	6.01587783	5.905847174	4.845079389	6.160354256	7.114182511	5.680457107	4.661187442	5.762888264	6.290977229	5.267797405
AGPAT1	9.8324967	10.05354853	9.324117301	9.683937293	9.767197594	9.830769023	10.0003226	10.10099341	10.1036563	10.91578603	8.526694846	9.480623004	9.15123096	9.380453056	10.37262786	9.017789711	8.230036773	8.698546673	9.498583375	9.301170809
AGPAT2	10.88301972	10.89109408	10.36381499	10.41112325	11.50781297	10.57534637	11.21581751	11.35712474	11.28889202	11.90836935	9.743001562	10.68932799	10.30748317	10.07242875	10.92849099	9.924703258	9.071434474	9.929587454	10.30123438	9.589929922
AGPAT3	9.716789973	9.901462928	9.036342329	9.064280651	10.20946311	10.00897198	10.08585483	9.467625112	9.593927762	10.93081937	8.251679806	8.938615725	8.730767307	8.793055062	10.16762136	8.588667794	7.960610169	8.17624497	8.836890788	8.661397247
AGPAT4	7.70952431	8.664322477	6.788675271	7.307595191	8.364781205	7.351092059	7.786755781	8.199642411	7.607011406	8.333801175	6.096031564	7.287754852	7.467725362	7.453654204	8.045598049	7.177976575	6.069032944	6.829404356	7.229826301	7.176374639
AGPAT4	4.493118266	5.705637363	4.468735789	4.867848044	5.71414109	4.713172853	4.986004466			5.418124155	3.974891776	4.370812232	4.556355225	4.721776208	5.332773802	4.189717835	3.065710336	2.548709601	4.223484334	4.639912825
AGPAT4-IT1	7.334505707	7.940974809	7.017851775	7.187656912	7.93478539		7.692904186	6.966675018	7.602305433		6.5956239	6.90903501	7.152910466	7.016907435	8.158804054	6.885409636	5.739197339	6.297334138	7.150788126	6.666134509
AGPAT5	8.659236361	8.5745905	7.237121986	8.15699165	8.074124868	8.802039373	8.946252455	9.76744045	8.412684157	9.602742655	7.460200305	8.604841554	8.356062357	8.487874996	9.246001132	8.162389818	6.874260896	7.963159656	8.219698057	7.716641835
AGPAT6	7.762573389		7.576401959	8.240791332	7.589439174	7.92482794	8.634338422		6.589007192	9.142654156	6.651879747	7.767314475	7.817777367	7.736582553	7.595526038	8.188877109	5.857587434	6.516089707	7.095436057	7.53255931
AGPAT9	5.530642611	5.871045462	6.005437267	5.166975283	7.789704476	5.231561434	6.52980221	4.292580052	5.647763771	6.617759538	5.891057739	5.801298365	5.267782219	5.157027536	6.320208099	5.807764486	4.309283891	5.082884788	5.626009477	4.355578033
AGPHD1	5.545405324	6.037355643	5.213297117	5.457222277	6.2400584	5.389074243	7.882405841	7.241820167	6.085795141	7.163903226	4.823338704	6.074586569	4.797682275	5.714119379	5.632828605	5.505020732	4.238030163	4.413182444	5.208436102	4.917085601
AGPHD1	5.381348791	5.733259152	4.401443428	5.220466942	5.72308341	5.394254143	5.69687686	4.947120017	5.558771816	6.336917284	4.492087756	5.510454672	4.807783545	5.494013917	5.742155271	4.521251795	3.655591113	4.056378034	4.722835941	4.265845672
AGPS	8.163419732	8.501430387	7.343070206	8.326693732	7.709043134	8.111476868	8.544731111	7.446170195	8.326859086	9.181904101	7.282387909	8.409615809	7.970951985	8.216475237	9.024499484	8.128664071	6.856386932	7.755315572	7.999758216	7.546350454
AGPS	8.918471808	8.951418486	7.490619064	8.387477573	8.387597335	8.666513401	9.517197138	9.527177293	9.18647134	9.951616205	7.941349323	8.376911113	8.073569625	8.346766792	9.133793655	8.351605804	7.278072124	8.169990122	8.58835223	7.767909657
AGPS	6.941907977	6.767154217	5.275260019	6.283591981	6.226230676	6.52586357	7.24849404	5.640936975	6.55680828	8.097328993	5.739023123	6.717562648	6.338186383	6.68582104	7.176641918	6.502791396	5.128450135	6.087403647	6.194369589	5.51822888
AGR2	4.031844204	3.997847878	4.215298849	4.211490416	6.952904287		5.853760666	4.982131121			4.25903139	5.660187336	5.249936775	5.672178365	5.258769528	4.327062157		3.165045258	4.708995007	2.166957373
AGRN	7.392465978	8.647042107	8.14595914	7.581352754	8.316310951	7.011450912	7.636323726	5.636284713	7.381578423	8.991516461	6.083121016	7.515278005	7.095623827	7.416984106	8.321361275	6.0435219	6.009013425	6.631051738	7.980739386	7.161952159
AGRP	5.037064126		3.859890059	4.674351044	5.143968847	4.754561523	5.330773139	4.903243184	5.739135218	6.106618213	5.442411756		5.072656784	5.308245093		5.021043033	3.218339459	3.223674922	4.494809833
AGSK1	10.62208111	10.43531814	9.731755847	10.20110942	10.92787424	10.82244177	10.6100116	9.128204973	11.66527995	11.25702712	9.398683846	10.56297504	9.776168322	10.27969763	10.56795798	10.08188683	9.30031572	9.327754046	9.569068176	9.600293916
AGSK1	5.953243817	5.827557385	2.995038164	4.707991846	3.930280333	3.765719315	4.370400757	4.924338414	5.588842337	6.244032298	5.453578815	6.32310071	6.35789434	6.214124805	4.557240359	5.659759335	3.495044012	4.18513788		3.567653743
AGSK1	9.25535013	9.060209818	8.617065916	8.817259021	9.601870678	9.612847124	9.281556152	7.062365682	10.27008037	10.08194274	7.914004749	9.467934398	8.496847388	9.167764351	9.220486919	8.734543667	7.829703076	7.97606056	8.267174798	8.425373699
AGT	4.900443923	6.002449284	5.168317148	5.396361669	6.75799807	5.869349716	6.697304111	5.234255068	4.961949108	7.275353707	5.280552293	6.662486462	4.328267505	5.408979013	6.895015484	3.71024066	4.047797485	4.88729174	6.304653844	4.374329922
AGTPBP1	8.882084202	8.731861382	7.435716926	8.307394825	8.820923737	8.496319732	9.316658733	9.072945056	8.831509619	9.453892032	8.008795552	8.472441062	8.036069185	8.406834678	8.894628928	8.331439648	7.097702437	7.853356345	8.160259198	7.682343644
AGTPBP1			4.74703662	5.651664527	5.913504117	5.834970297	6.944603141		5.398292218	6.842702331	4.627115351	6.431837209		6.192355946	6.89772568	6.543639403	4.480191434		4.814615533
AGTRAP	6.508925048	7.05921898	7.128917144	6.62602569	7.688214635	6.526853189	7.033461546	5.455459728	5.684184755	7.860043445	6.575413842	6.328236892	5.685055708	6.482267636	6.987304947	6.338073504	5.444705492	5.874140376	6.289802749	6.58682553
AGXT2L2	9.774841901	9.991300748	9.246128481	9.232354008	8.75052377	9.542737063	9.576346401	8.728234139	9.719092721	10.57013273	8.601533476	9.419055735	9.140839227	9.193038384	9.932792157	9.034226447	8.575894677	8.490098755	9.406763689	9.202142929
AGXT2L2	5.632941122	5.52235178	4.297966859	5.270611914	3.934493856	4.349277513	4.13227577	4.152633684	4.826906892	5.234098131	4.037687071	5.492719095	5.637899718	5.377897654	6.17363017	4.668787431	3.796847941	4.516853533	5.186073422	3.983784388
AHCTF1	7.551573694	7.633196506	6.556157773	6.947591355	8.303022678	7.610049634	7.928736873	7.369249225	7.651091885	8.27835374	7.789456047	7.446152822	6.968272806	6.994414538	8.014085209	7.477695135	6.110658276	6.621780684	6.981555866	6.798561228
AHCY	7.933613945	7.83705768	7.782738795	8.412554605	8.250575559	7.911980332	8.683264493		6.972405465	9.217377111	6.821555887	7.497080597	7.500116068	7.630388725	7.946019629	7.591024844	5.65781433	6.713954201	7.420651663	7.477549435
AHCYL1	10.7946701	10.82621637	9.856564811	10.54868129	11.40265663	10.92157394	11.09681528	10.96799208	11.06080872	11.94005807	9.868435521	10.13161263	9.981441701	10.23888357	11.46869429	9.890552027	9.155498293	9.798084222	10.6713898	9.831708324
AHCYL1	7.517824474	7.728264074	7.205261516	7.789287143	7.732728449	7.64714323	7.806828629	5.660081774	7.983628107	8.77530739	6.324448084	7.083071858	6.890381026	7.223047926	7.730883781	6.850584423	5.797013756	6.189281766	7.21845668	7.128400642
AHCYL2	8.205820124	8.302406795	6.705213513	7.494785198	8.591780008	7.912483409	8.378960662	8.124163713	7.708112726	8.976764583	7.162782037	7.852246717	7.680506511	7.804271734	8.602883667	7.536937213	6.213034405	7.266408955	7.57409848	6.722464658
AHDC1	10.14971791	10.0280428	8.71487261	9.334117944	8.850389082	9.004000744	8.963253599	8.149947762	9.431752482	9.682364715	8.470241561	9.320186116	8.946598116	9.231008962	9.489818665	8.383836893	8.556405273	8.487543427	9.276766727	8.790542364
AHDC1	6.627746315	6.601384087	3.908219187	5.562497049	4.565022542	4.16546982	5.590564595	5.294000165	6.259584347	5.851297051	6.147875686	7.128747059	6.837099321	6.896338459	5.516150393	6.152314051	3.766340733	4.416226331	5.012785419	4.95066017
AHI1	4.729034982	5.604625575	4.673373249	5.57035181	6.219835879		6.28544254		6.089368486	6.554897003	4.081932674	5.5676942	5.405882112	5.506525462	6.512031838	5.600617954	3.853632433	3.849523952		4.503603792
AHI1	7.646224593	8.386374693	6.440251437	7.631732923	8.089342424	8.691137704	9.145616832	8.877219092	8.478677413	9.029799879	6.739105507	7.856131668	7.704535176	7.752984696	8.252198018	8.35136287	6.05504269	6.514141517	7.480191596	6.969135521
AHNAK		6.844062959	4.691912097	4.989827031	7.794686834	5.433271957	6.454468417	6.117410797	6.370108644	5.915258916	5.78379293	6.47289534	6.039944419	6.490300081	6.58341769	5.512711075	4.190980623	5.686783716	5.968153667	4.580787076
AHNAK	6.226698873	7.50286203	6.95518259	6.535600432	8.577039021	6.17736751	7.270981115	3.731792565	5.588026175	7.338058881	5.572696286	7.35630142	7.101392699	6.715054574	7.351226366	6.898295434	4.345127371	6.257460636	6.322202001	6.144781402
AHNAK	10.7271385	11.71126603	10.37487755	9.867520919	13.18859487	10.92729723	11.40347917	10.53845183	11.22599004	11.57608843	9.622365773	11.28325855	10.90258841	10.48726224	11.79528967	10.58826864	9.005028543	10.67458335	10.71750764	9.477728117
AHR	7.695904059	8.754295943	8.068276874	7.41355685	10.26880397	8.633529295	9.310463279	8.146025861	8.224346625	8.923624314	7.39901126	8.219521889	7.773047531	7.996995956	9.315651361	7.629284484	6.37865814	7.571861079	8.278243145	7.177633808
AHR	6.022257276	7.491436258	6.877211729	6.504556677	8.918158708	7.178784345	8.018744321		6.827225823	7.923927617	5.60675164	7.120617361	6.48376774		8.622349848	6.934938681	5.110879771	6.34864637	6.582043201	5.963161044
AHSA1	9.382656468	9.354196567	8.860555993	9.503882849	9.264959813	9.778765647	9.771655766	7.427768819	8.541546976	10.31695961	8.457268004	9.090521955	9.100616403	9.081495954	9.767756085	9.102530693	7.697705094	8.461958015	8.883140571	8.943333178
AHSA2	11.52935881	11.51307123	10.54035571	11.63708355	11.59825214	12.10579952	11.96807923	12.69986066	11.85615821	11.96367749	10.31721474	11.74373458	11.1390096	11.62908609	12.53520587	11.03636802	10.35107947	10.65515234	11.46317643	10.0645124
AHSA2	6.64306451	6.475483612	5.083996212	6.535664813	6.287357595	6.720836608	6.744096496	5.86437263	6.047773497	7.055808435	5.270730382	6.546614226	6.354001777	6.615345815	7.179063124	6.554027473	4.254902382	4.734298292	5.280909188	5.682093162
AHSA2	7.280988782	7.311997105	5.525884393	6.401306718	6.306371984	6.286557946	6.333589212	5.494616575	6.937332621	7.477716179	6.367671421	6.948415126	6.778859062	7.247292398	7.697204595	6.267600029	5.056369796	5.360977678	5.709175094	5.563475135
AIDA	6.251537892	6.216030686	5.286203247	5.611119547	5.857308493	6.023793157	6.111951906		5.552322655	6.36471827	4.581254221	6.253313506	5.885729802	5.924656708	6.488407516	5.169965476	4.147288787	4.417013314	5.687877574	5.215758572
AIDA	6.055391772	6.036515862	5.249745302	6.005884323	5.965965476	6.091278387	6.061597793		5.447875044	6.614074477	4.955456954	5.974563957	5.596161126	5.699948008	6.484281717	5.233310591	4.60437561	4.499268056	5.929995933	5.417902122
AIF1	13.11814637	13.16485006	11.80745636	12.85737476	12.25524431	12.9760607	13.11798052	13.7401191	13.26960214	13.9520077	12.58022606	12.93919296	12.56417665	12.84426657	13.8734172	13.05428888	12.31198808	12.73472846	13.18841901	12.5912804
AIF1	4.698654666	4.625747412	2.358317204			3.21109383	4.05697016	4.096789777	4.993644928		4.489989213	5.64829919	5.255800949	5.730261708	3.418061733	4.536583864			3.569437622	1.629281073
AIF1L	6.992087476	7.545376903	6.532127882	6.853022548	7.480804739	6.662171312	6.879563646	7.37930818	7.199734173	7.414448466	5.064576367	6.464247746	5.397286155	6.563206494	7.009898022	6.431440773	4.886842754	5.693128957	6.259855474	6.279380103
AIF1L	4.658301755	4.902581569	2.963320228	3.920104613			3.305655253		4.417631791	4.659629483	4.335486829	4.364465277	4.429277845	5.406388366	4.324589575	3.544354316	2.64224247	3.598823717	3.759061001	2.794471805
AIF1L	8.338121742	8.248009612	7.065495841	7.114415961	7.775086766	7.925150874	7.927440207	7.467170231	8.662430903	9.310622778	7.113644247	7.990438142	7.720098528	8.048886795	8.36394418	7.149404693	6.14851807	6.44835637	7.412889046	7.02872053
AIFM1	11.08702851	10.81325451	9.563765038	10.78925731	10.51322227	11.21421711	11.58671174	11.52924557	10.93460791	12.1875958	10.09307947	10.46740482	10.29317963	10.51574024	11.41569054	10.49415556	9.133983175	10.24095586	10.41145061	9.982608615
AIFM2	7.729681917	7.942866339	7.231787585	7.661661965	8.650986374	7.774478725	8.373702581	8.422843527	7.701851204	8.572310277	7.592979452	7.822914296	7.55232327	7.672342597	8.622172283	8.197274695	5.979930443	7.11572724	7.634095877	6.662853484
AIG1	7.048888974		7.041212312	7.234076857	8.822139631	7.097353752	7.859267032	7.591322618	7.819004539	8.465068416	6.350430415			7.259837401	7.973454577	6.713988558	5.843301014	6.742406455	7.478110298	6.417266881
AIG1	5.970031093	6.579844489	6.261369838	6.244526531	7.755290198	6.170454694	6.738693539	4.662240256	6.537827815	7.010101738	5.548254118	6.621291898	5.499068057	6.348091458	7.515142362	5.796455512	4.509543838	5.883940647	6.329213493	5.623463066
AIG1	4.98479895	4.8716086	3.733089641	4.71288297	6.465052412	4.515236209	5.316480304	4.966812041	4.596593505	6.372099423	3.705672748	4.789128786	4.111403627		5.647147548	4.585792413	2.296640651	3.396536284	4.35094413	2.791238753
AIG1	6.657997205	6.990876599	6.561631478	6.736246322	7.95564119	6.414168183	7.105151091	5.963816723	6.425510162	7.326553527	6.356101367	7.441700917	7.164976295	7.343589924	7.343349189	6.83467077	4.907444965	5.784944419	6.475145697	6.079330746
AIM1	7.781692151	8.241419304		7.872489588	7.617040563		7.841014525	7.748189494	7.927913634	8.664555727	7.190416338		7.259256478	7.935490393	8.681764434	6.82224067	6.734133782	7.265208081	8.165812976	7.189599244
AIM1L	5.279433408	5.113577992	2.898536332	4.824356978		3.781815009	4.376764766	4.669380591	5.108534911	5.403333174	4.927820146	5.62807628	5.636017546	5.742742466	4.646966171	4.723611528	3.034130652	3.282048608	3.725058359	3.216908168
AIM1L	4.249257217	5.876646108	5.007844927	4.798110669	6.475565971	4.084940164	5.897792224	4.301805644	5.3981198	5.874595594	3.518222899	4.986824115	3.379087199	4.159265883	4.925880296	3.784122843	2.457793886	4.592314704	4.904677729	3.512568238
AIM2	5.951233651	6.799472025	6.931681875	5.419697647	9.057199512	6.812328789	7.350774798	6.517600893	7.256484225	7.487206556	6.460041356	6.962849746	5.979776373	5.530797714	9.267448015	7.138016778	5.6906484	6.088157713	6.221623466	5.469778877
AIMP1	10.35908603	10.45876094	9.303890339	9.894340114	10.28608295	10.55469129	10.51018252	10.56999002	10.20759201	11.06647269	9.331600115	9.969883284	9.585333928	9.832527379	10.8719813	9.944651063	8.495175681	9.155304797	9.485914097	9.245983282
AIMP2		9.249558166	8.644628907	8.776555418	9.453738765	9.285833576	9.008381839	9.136796604	9.174213145	10.0437874	7.666721802	8.890066026	8.703998366	8.826031694	9.384420711	8.335823991	7.6866735	8.235437956	8.80882585	8.405464012
AIP	11.13230114	11.17467918	10.35645967	9.553951393	10.10706927	10.64694746	11.08823702	9.780429531	10.27208619	11.9477235	9.788138692	10.41167198	10.1918254	10.5573919	11.05509327	10.21662583	9.299207102	9.632852556	10.50244398	10.61304537
AIRE	9.219892591	10.64509908	9.242929705	9.258555906	10.31524695	9.730232188	10.79817691	8.731080033	9.695367159	10.70121808	8.746294961	9.924788162	8.343231916	9.149747374	11.09819859	7.503188109	7.972273339	8.900660349	9.60216845	9.27889962
AJUBA	7.167907826	7.073504288	6.86651363	6.770437933	9.574508004	7.275495998	8.083855842	6.941026472	7.037227357	8.442518502	5.986101883	7.197973479	7.218420836	6.440359422	8.333562379	6.532164826	4.995617476	6.206031684	7.095068884	6.271042391
AK1	8.060319809	8.391964005	7.77442074	7.808445548	8.594831045	7.770410181	8.336233393	6.239315356	6.989854272	8.839316868	6.63572639	7.281215107	6.91171315	7.112938825	7.905612042	7.020931061	6.455941324	6.599011843	7.313371937	6.765286762
AK1	6.128920443	6.490455089	4.925842802	5.518732143	5.656816966	5.782532017	6.186280864	5.527670291	5.82946956	6.293814084	6.112916104	6.576556451	6.260553205	6.680860204	5.982256414	5.807657856	3.930393888	4.75346334	5.132636063	4.108860628
AK2	9.476591296	9.55151448	8.350232463	9.102696445	9.441176564	9.428672758	9.513736674	9.249687808	9.302308311	10.35851165	8.471094362	9.01747712	8.875250503	8.931599445	9.955832376	8.712557608	7.765682589	8.482627684	8.891356298	8.282725202
AK2	10.33438838	10.18710954	9.060732134	9.875495802	10.74281214	10.65299999	10.29632089	10.30888506	10.11928095	11.22915228	9.081106837	9.654539726	9.473758303	9.629563537	11.02810705	9.499824167	8.414424787	9.367489232	9.615231255	9.074684178
AK2	9.854179121	9.882511917	8.755169001	9.423671446		9.661447665	9.957150953	9.757732348	9.618274634	10.80641751	8.774279392	9.248932541	9.124957987	9.451927747	10.23076862	8.915758104	8.276831153	8.974031924	9.295776968	8.931286521
AK2	7.185422571	7.380714732	6.237409988	6.583702297	7.558060186	7.002236697	7.970393538	7.244433292	6.967399199	8.26938059	6.113214991	6.809666534	6.354900817	6.902086848	7.781888823	6.257474402	4.917159136	6.137438355	6.741688093	5.813937122
AK3	7.882488379	7.551828209	5.94979987	6.936047785	7.020498868	7.271683384	7.502015471	5.90523656	7.540575214	7.73990277	6.492356669	7.757346003	7.853719379	7.447851081	7.980444083	6.950302765	6.049872939	6.335690297	7.081749716	6.091707873
AK3	10.82496669	10.44884625	9.248648444	10.35824899	10.63721988	10.68529807	10.96536729	11.10262992	10.54028015	11.40021289	9.460279977	10.49380843	10.24140286	10.48862045	10.98190544	9.825914865	8.89542169	9.849778824	10.34957317	9.540559717
AK4	8.494205575	9.15030504	8.255926492	8.467239124	9.848298376	9.160442249	9.109716801	8.430416588	9.142780753	9.858763383	7.662590765	8.748541738	7.978259135	8.570681125	9.779328675	7.35419736	6.652391842	8.260410562	8.713100869	7.345300562
AK4	7.30489886	7.093536937	6.49967355	6.746129999	6.257195471	6.664922238	6.88026676	4.481118077	6.950550065	7.523348672	5.579725341	6.219545121	6.072672003	7.255809444	6.74122427	6.895136576	5.498888768	5.770011023	5.833753348	6.323539046
AK8	6.466670837	7.000680611	5.239092865	5.841857417	4.480948172	5.183636175	6.133235323	5.320788276	5.996359142	6.465165741	5.195527137	6.023340306	5.632025904	6.056871128	5.690224593	5.643856478	4.582868473	5.324958537	6.570650694	4.748907176
AKAP1	10.15734062	9.983788834	8.82747482	9.456853573	10.32937591	9.670403446	10.44185796	10.44493412	9.710727238	10.81999383	9.024285877	9.507219826	9.356670944	9.309864431	10.58367327	9.369151929	8.241255305	9.204351055	9.700243415	9.042715737
AKAP1	5.430749256	5.52127724	4.769066085	4.799042739	4.484560306	4.255407824	5.32652045		4.961752035	7.23424934	4.449073351	6.100624708	6.48051476	6.084042786	5.112979055	5.070463608	4.120049135	3.376180621		4.0147543
AKAP10	7.912325318	8.276464562	6.583840519	7.833781299	7.510430302	7.678406476	8.302456605	4.383144384	7.870878819	8.366765447	6.506162521	8.039215178	7.499039825	7.740539723	8.192472339	7.253907035	5.689539031	6.38945272	7.364221345	7.033894278
AKAP11	9.718083816	9.753566097	8.495013942	9.140937106	10.70831486	10.08187086	10.24709084	9.960195148	10.07146638	10.68707994	8.79845236	9.713961244	9.006215821	9.473500592	10.55593883	9.051344366	8.222622494	9.03464437	9.515591041	8.507097301
AKAP11	6.609444569	6.69487323	5.645239648	6.379652496	7.212974894	6.274119808	6.999638154	5.465625173	6.2845195	7.678452957	6.043172558	7.452409288	6.56768401	6.499608979	7.847629298	6.980422947	5.289704277	5.767975185	6.068392648	5.328220732
AKAP12	2.728265223	3.792528768	3.749644149	3.057679937	4.891809729	3.381294587	3.262870716		4.745963876		2.197697376	3.246063544	3.281998774	2.542926942	4.957002749	3.134333474	2.945714357	2.822042996	4.626532588	2.615799992
AKAP12	6.176229609	6.700599238	6.313043548	3.039493057	9.062287691	5.599394569	5.193048244		6.413676498	7.001824756	5.060608611	6.320575475	6.453329082	5.486489457	7.989731113	5.117049176	5.130215521	5.839827351	6.799964109	4.878783205
AKAP12	6.578236209	7.551918932	6.617758216	6.138211172	9.360221598	6.432081835	6.877811721	5.876711667	7.374374422	8.216939821	6.252767978	6.996583081	7.260721987	6.793904984	7.724270996	6.694004005	5.20572523	6.490061439	7.171439037	5.710969218
AKAP13	11.01143274	11.01477371	9.863724006	10.24163405	11.07290166	11.07958278	11.05910377	11.14961377	10.97429556	11.69017393	9.813554831	10.62641176	10.3696933	10.67242711	11.33886171	10.21111322	9.136361878	10.19710978	10.50848808	9.797639804
AKAP17A		11.84303735	10.03560054	11.51081806		12.29044456	12.59003892	12.49683231	11.48109708	12.3698495		11.51339254	11.41492619	11.6275845	12.34350443	11.52436884	10.029515	10.96575687	11.29139866	10.55061213
AKAP2	6.852304778	7.664014144	6.642539707	6.367511554	4.891582016	7.17588084			7.390185297	6.791713808	6.387335311	7.109582045	6.497263465	8.072597837	7.462934096	6.506741723		5.156864171	6.329758673	6.227332912
AKAP4	4.13664831	4.19734331	2.481109291	3.736596217			2.900280242	3.749116952		4.464440868	3.206444746		3.227657296	2.605903901	2.308619787	3.14769663	2.281553157	2.858694604	2.559156002
AKAP5	4.540111606	5.096791464	4.216038061	4.739167089	3.865778298	6.437493591	5.596736907	3.522804028		5.106285498	3.009928111	4.755629498	4.623361221	4.368956181	5.509449461	4.338922105	3.730722549	2.899317766	4.242952277	3.702579977
AKAP7	8.752289984	8.830915398	7.950289349	8.8422353	8.646903188	8.834151504	9.446085189	8.924475539	9.058652017	9.947282612	8.225376645	8.295215623	8.253962801	8.595068343	8.568133978	9.04511119	7.111950445	7.958558515	8.385015081	8.146895997
AKAP8	10.4342477	10.2378015	8.610561658	9.596046225	10.52493735	10.48358908	11.19230823	10.40975687	10.22768092	10.98231626	8.867277195	10.15480039	9.842268148	10.08981988	10.96211156	9.9533575	8.26011601	9.13328352	9.374229644	8.765720044
AKAP8L	10.18731619	10.29480567	9.542639184	10.42619451	9.779700644	10.26500432	10.82398256	9.326619362	10.20208586	11.24885974	8.97609723	9.761641647	9.592736579	9.864452059	10.1466145	9.902296571	8.745071577	8.493620117	9.52324143	9.510444347
AKAP9	5.380971124	5.618287117	4.183991409	5.132026885	5.310231405	5.284057667	5.220370201			5.621474919	4.2244185	5.314945895	5.261253608	5.014124497	6.101413291	5.19161634	3.386907491	4.479185929	4.364398738	4.574934058
AKAP9	10.72668734	10.67105537	9.393066271	10.31921824	11.10272111	11.06971828	11.03677118	11.69680804	10.56622913	11.351768	9.656181176	10.40100108	10.02665208	10.11722361	11.20069021	10.22449616	8.932643805	9.65927936	10.04113344	9.615446461
AKAP9	4.116874567	4.92069013	3.187009943	4.779718305	3.924205375	4.279439351	5.549204008			4.91452195	4.18495863	5.20555243	4.765663628	5.058368885	5.779430196	5.403624602	2.903936396	4.200104892	4.185685008	3.617187972
AKAP9	9.5035803	9.219917511	7.744085729	8.358845012	9.146198249	8.664804225	9.228701347	7.814004952	8.75383248	9.685789685	8.230519106	9.335936957	8.912366639	8.828187271		9.074774076	7.629704137	8.229228358	8.377543722	7.799406617
AKD1	5.14205517	5.171664804	3.777989842	5.183384085	3.868836874	5.162991848	5.525184702	4.292406305	4.895202754	5.430351852	3.802589257	5.994812537	4.738541959	5.409075206	5.424934849	5.062654074	3.423742196	3.451445881	4.205562986	4.264922199
AKD1	7.34873435	7.464182223	5.550196379	6.961737915	6.503481517	7.664670561	8.072345408	7.779428489	7.703825382	7.658340748	6.292840634	7.579996201	6.728706917	7.470669448	7.209950425	6.787864696	5.87165788	6.311750494	6.525496536	6.274423629
AKD1	4.847692305	5.118424101	3.953537174	4.846608145	3.903170383	4.923507195	4.892746555		4.523986548	4.537400444	4.250797897	4.709391555	4.284728064	4.887705596	5.830938019	5.198834357	4.135478231	3.56924803	4.889146904	3.757853198
AKD1	6.481677393	6.42375043	4.531878598	5.759076451	4.935331974	5.97649218	6.764867611	6.248079938	6.475601961	6.504138884	5.545082779	6.256382321	6.006361314	6.174374657	6.178355118	5.866939126	5.034236848	4.785710087	5.406385645	5.091336365
AKD1	5.77078122	5.265253472	3.540917516	5.741310843	4.880746738	5.971550451	5.12219105	5.243122179		5.637324484	4.862149331	4.968121634	5.161680532	5.385054438		5.063077492	3.950264967	4.499163435	5.002876659	3.638493259
AKIP1	8.134101292	8.070256753	6.945214392	7.8351491	7.682693376	7.704737812	8.070499887	7.414385039	7.949800453	9.176978439	7.059633241	7.677014857	7.427369838	7.866111136	7.868605286	7.11118889	6.698806051	6.874670343	7.560194482	6.898827485
AKIRIN1	8.542585018	8.574658991	7.684743712	8.268824079		8.688743364	8.25421467	6.492717653	8.53566769	9.217934682	7.512087004	8.349925183	7.956762373	8.283416685	9.166304206	7.719990417	6.846325318	7.494447613		7.795321491
AKIRIN1	7.943185261	7.898239195	7.011322314	7.72898847	7.214031525	7.648497081	7.928076542	5.396399964	7.713818142	8.696439368	6.808655338	7.879938519	7.408688088	7.679817862	8.164851128	7.244634033	6.437991205	6.75252516	7.492756902	7.130688959
AKIRIN1	10.45929124	10.13034146	8.938016673	9.9549653	10.42574252	10.72904202	10.96521359	11.02230816	10.54275815	11.17290062	9.351823969	10.19347485	9.723961567	9.798417203	10.66310797	9.888878381	8.705084232	9.473594956	9.88462173	9.347744485
AKIRIN2	9.310686846	8.590525673	7.786713315	8.007368762	7.40653497	8.036090621	8.269890614	4.497054722	8.011190349	9.023253966	7.761307217	8.210041534	7.496598163	8.213308881	8.465001868	7.688694416	6.875428683		8.129505587	7.623351856
AKIRIN2-AS1	8.054805617	8.386700602	7.346000388	7.621353005	7.147862257	8.006693544	8.878607952		7.469693908	8.210859308	6.80004438	8.238338813	7.543671415	8.135022271	8.629994762	7.918642047	6.463237768	7.02725802	7.590753951	6.983726711
AKNA	6.172515518	6.455015301	5.91487159	6.192759531	5.023461183	6.014290343	5.620515154		5.693060359	6.408167351	5.478584878	6.504454823	6.377414099	6.835975851	7.179735956	6.215735667	6.109830028	5.552616844	5.786127933	5.71484885
AKNAD1	5.253106215	5.22055826	3.093682705	4.278361732	3.562272957	4.036271218	3.767307323	3.908897431	5.158307132	5.505444463	4.596335882	6.192630144	5.8275081	6.261701552	4.748862641	4.712523699	3.561961491	3.510258117	6.262374147	2.943848768
AKR1A1	8.214598889	8.765263553	8.728569861	8.886886639	9.225208401	8.52781555	9.11087711	5.099268269	8.000952653	10.27634312	7.593674218	8.229043253	8.260767143	8.259392079	8.502053672	8.16284446	6.917915039	7.59232846	8.312506354	8.218495429
AKR1B1	10.16881626	10.12271542	9.930703635	10.14566345	10.42042556	10.04025547	10.17257752	8.480796259	10.2109063	11.25894815	9.356324312	9.817169306	9.285693041	9.703974496	10.40761299	9.434553172	8.485520615	8.770514248	9.748075416	9.477793069
AKR1B10	8.092572697	8.334935588	6.800384837	7.588001731	8.940507705	8.297919552	8.583456277	8.63063153	8.041798213	8.929892463	7.853608357	8.587764017	5.81153705	7.203503644	8.997312451	6.495929837	6.456676064	7.314541554	8.632878905	6.938889141
AKR1B10	7.789943736	8.048133173	6.670654833	7.688854541	8.620849927	8.09799154	8.021854455	8.212932107	7.873653888	8.546549561	7.520845723	8.26858738	5.415921555	6.962678573	8.677308089	5.999896303	5.839700141	6.807425767	8.51576803	6.945366578
AKR1C1	4.300664085	5.511058412	5.068584401	4.278395931	6.893583064	3.850760425	5.094301108	5.756533106	6.873943586		3.278651059	5.253310859	6.108204519	4.491242547	5.227684094	4.342344242	2.406047072	3.086602399	4.041587316	3.363075736
AKR1C1	5.387978354		4.875905851	4.189163535	6.403076293	4.555888533	4.728759696		4.885171662	6.649645635	4.531048276	5.586166648	5.58026098	5.773469719	6.019474196	4.894130925	4.004044691	3.082436742	4.537243876	3.326636573
AKR1C3	9.783916591	9.48766903	8.909279883	9.061963271	9.661698836	8.732869519	9.527577874	10.30856429	9.994630634	10.10347141	8.090979364	9.367878392	8.914552864	9.376192475	9.91728092	9.074360928	7.231315277	6.976997082	9.337901495	7.716489567
AKR7A2	10.88212372	10.93931864	9.986322528	10.59663368	10.63628638	11.03339003	11.29251421	10.43074911	11.12852089	12.39212207	9.833015865	10.36813767	10.17956056	10.39678211	11.17590178	10.43053336	9.375132465	9.674210386	10.37818632	9.984575708
AKR7A2P1	7.417711613	7.579670439	6.732225777	7.475842845	6.476229535	6.640902858	7.307813739	5.057071136	6.837452592	8.747396128	5.244611582	7.04205878	6.82568897	7.020816637	7.092280391	6.142299676	5.849295749	6.012915227	6.91404662
AKR7A3	9.322827921	9.364650562	8.657605352	9.36115117	8.584198497	8.687476467	9.298247047	7.044253122	8.964974417	10.61566458	7.859104243	8.868443547	8.720661528	9.120273393	9.07335111	8.197706192	7.634301389	7.871523343	8.748194527	8.516127853
AKR7L	9.939411282	9.959282578	9.087211939	9.691785735	9.297274428	9.594853806	10.1689303	9.160402413	10.16145567	11.15611595	8.785300098	9.390765691	9.107492509	9.573154467	9.924296039	9.155646788	8.286333197	8.466961492	9.242667523	9.009892984
AKR7L	5.44327677	5.489460728	2.986400013	5.90080765	5.734553557	4.411144866	6.062603134	6.344139644	5.048915341	5.945933977	4.054807678	4.58711892	4.361321307	4.939565111	5.782144326	4.21581525	3.346708739	3.722310817	5.022699817	3.624023668
AKT1	9.728476159	9.953931016	9.111505297	9.696583684	9.276013872	9.604157337	9.834751187	8.346168863	10.11298025	10.9956972	8.690628707	9.339622894	9.019165919	9.483814971	9.646236475	8.690209295		8.554484866	9.499616712	9.010437471
AKT1S1	2.633605811	3.443851942	4.038242135	3.450456426	4.036043462	3.393919985	4.628550234			4.531668411	3.206395513	3.70813094	3.360486486	3.640163941	4.205972665	3.565889584		3.892911662	3.648853101
AKT1S1	7.657216966	7.876245572	6.978943788	7.161897757	6.815730398	6.309414688	7.158301678	4.890200061	6.813259162	8.64058984	6.811553233	7.661639877	7.408531853	7.556579624	6.812624006	6.836769945	5.579469515	6.499109845	7.131090406	6.596647767
AKT2	10.39945097	10.39936338	9.72044487	9.93104905	9.526375798	9.839582367	10.15842413	7.090038298	9.850348761	11.23187757	9.294408005	9.637694102		9.425969895	10.08942665	9.644686222	8.884012959	9.067171613	9.725490667	9.809308322
AKT2	7.834292164	8.489707497	7.131897078	7.92310995	8.79224727	8.773342654	8.755893698	8.629452432	8.282972562	9.139219546	7.516101845	8.006850039	7.739899395	7.944442089	9.235253167	7.950423504	6.880861811	7.288608649	7.832864704	7.108480548
AKT2	5.994540579	5.995795411	5.371995787	6.330895014	5.433261941	5.605064318	6.030049762			6.762077687	4.620310747	5.547095343	5.521381526	5.93946591	5.706452365	5.564983839	4.009208307	4.746106883	5.325390732	5.517536174
AKT3		7.570560838	6.424426496	7.347430916	7.919884089	7.299291372	7.682177878	5.693971399	7.452638262	7.780987188	6.618232928	7.797840474	7.039271118	7.413873293	8.755943756	7.313517964	5.942865167	6.560256857	7.201702466	6.587849059
AKT3	8.26190921	8.347062784	7.07767241	8.162119382	8.511275497	8.182676905	8.74982251	8.550181523	8.221872732	8.83421662	7.526409251	8.1708229	7.868036651	8.180125478	8.977430769	7.886823858	6.308032436	7.490290934	8.09881798	7.351433104
AKTIP	6.220571803	6.240768821	5.891901787	6.237982952	8.293767745	7.352413379	7.842932333	7.015541056	6.455031417	7.063294763	4.725646828	6.195888901	5.630871092	5.97571203	8.244973135	6.222671466	4.541635018	5.593666899	6.504653758	5.415972243
AKTIP	6.636311253	6.524126065	5.643656796	6.466037785	7.373054796	6.667009325	6.989977989	6.286573471	6.254748221	8.022504863	5.546458654	6.578080688	6.253830281	6.506884504	6.725799768	5.907951788	4.569822198	4.654173719	6.213755923
ALAD	8.147455784	8.150933299	6.318336728	7.198620855	7.294533449	7.259205624	7.214881517	5.868200781	7.916451564	8.335271093	6.234998637	7.841227182	7.01298426	7.504668852	7.465980993	6.312465693	5.960450083	5.988721265	7.311296934	6.42309086
ALAS1	8.084339103	8.159242164	7.116179667	7.902299737	8.07668468	7.630351591	8.380102999	6.277050783	7.711156219	9.425288089	6.580893025	7.618853843	7.219439605	7.528507246	8.050022207	7.179475221	6.214174553	6.443556925	7.51032348	7.30762069
ALAS2	6.17377686	6.430915645	7.370914036	7.109610251	11.99370231	6.059873523	5.821649506	4.843902464	5.11777399	6.081080306	7.152493752	7.222143793	7.252683407	7.481376448	7.601375618	7.660169933	8.065975062	4.920140351	3.866791292	3.459999404
ALB	4.097657987	4.148862537	2.732345186	4.689627364	4.496397794	4.100329298	5.611950187	5.861622434	6.821687258		2.68044994	3.540917516	3.350618881	4.536830627	4.314621852	3.449402901	2.502603023	3.23582538	5.678013013
ALCAM	7.020782197	8.005165284	6.614855873	7.163389037	8.506632882	7.528427542	8.062454731	6.350018037	7.515781037	8.813322341	6.976165412	7.727718327	6.488045774	7.29810657	8.279142064	6.59014508	5.220759836	6.153103473	6.956573634	6.088835082
ALDH16A1	8.760306787	8.494611215	7.953788459	9.243739761	7.835475056	8.078897986	8.906685598	7.027259126	7.784249421	10.34909984	7.606648017	8.485164751	8.533390476	8.325882418	9.032872249	8.287924729	6.946542558	7.080979505	7.945754582	7.921746341
ALDH18A1	7.973099216	8.468011811	7.349639508	7.952816364	8.233088034	8.377766241	8.279419757	7.665919273	8.556374233	8.716840377	7.275664531	8.058344639	7.380038476	7.890668601	8.775564851	7.166662227	6.395528138	7.191062176	7.956124626	7.398299915
ALDH1A1	7.035483152	7.770589898	7.936371163	6.845186426	9.740811895	6.987273109	7.316250754	4.653601213	7.85691786	8.483130536	7.260482073	7.548737155	7.659624917	6.927569393	8.682737263	7.436514173	5.154955791	6.564154674	7.540259028	5.549374072
ALDH1A1	5.79511417	5.584826941		4.810340271		4.265222336	4.357084636	4.073725992	4.844840567	5.575235171	4.755229968	5.911701168	5.987338149	5.73536891	5.396397909	5.034182254	3.987700138	3.540019828	4.596323954	2.599938067
ALDH1A3	4.261438293	6.709975698	5.447827448	4.702281862	7.629315816	4.978687582	6.950656204	4.00364451	6.492830271	5.496795629	3.621472868	4.964006251	4.144655796	4.174646102	5.491901506	4.514157617	2.631360428	5.403851909	5.09883303	4.451075245
ALDH1L1	5.380316983	5.811926682	6.522893771	4.192420654	7.780600788	4.752119148	5.722627499	4.232261658	5.797894932	5.24565766	4.988643791	6.53212679	6.341313329	6.119477572	5.499991265	5.776189547	4.389868259	3.502660301	4.357333121	4.948242465
ALDH1L2	3.406172005	3.774451841	3.208312952	3.696024982	4.584230147		3.236595172			4.627549059	3.568743545	3.939959965	3.605948216	5.730710051	4.281696025	4.105140822		2.720815381	3.372613665
ALDH2	9.635649928	10.11413013	9.718313673	9.305978498	11.25143034	10.0614252	10.16177434	9.595287883	10.27062121	11.21542197	8.67622791	9.836814592	9.107971056	9.702107044	10.76596646	8.676771273	7.848373185	8.382800813	9.461511166	8.772638876
ALDH3A1	5.917308582	6.154506858	4.207190069	4.311925196	3.693063147	3.327652877	4.864775486	4.306842585	5.369025302	8.114014013	5.598216009	6.191824763	6.118767939	6.065869109	5.860021462	4.567667127	2.599350885	3.274056016	4.049065253	2.959067922
ALDH3A2	8.491997759	8.84763744	8.078726169	7.806705563	10.57296354	8.272215928	8.960165023	7.342188479	9.076716475	9.538516824	7.822847394	8.835140571	8.359451329	8.614786761	9.52343101	7.865037888	6.558260745	7.647794417	8.616211379	6.962594135
ALDH3A2	7.770128006	8.041834892	7.457201095	7.175280073	10.97554063	8.341674926	8.738900213	8.611468238	8.177591953	9.172950235	6.925753807	7.968788884	7.600490548	7.625204725	9.040336303	7.144090229	6.085951039	7.593715296	8.146283545	6.268085505
ALDH3B1	5.642993489	6.016207913	5.335554714	5.584166996	6.24310599	4.637680374	5.682263433	5.983108301	5.807996264	6.230650135	5.465893515	6.603727071	6.339888118	6.538780403	4.798074369	5.490725751	4.691800458	4.101407198	5.275737525	4.322088946
ALDH3B1	6.305259027	6.019793525	4.70866456	5.523709982	5.452589834	4.619536849	5.352036361	5.43118701	5.966746991	6.747528386	5.505649931	4.942284125	4.021037257	5.454318379	5.160873006	4.999799361	4.006441658	4.420154265	4.787805941	3.981707463
ALDH3B1	5.07270737	5.369653177	4.682644082	5.383802772	5.564561085	4.285400739	5.311421736	4.767785609	5.435269209	6.337304519	5.235582707	4.614795814	4.771786297	5.036271218	4.699155703	5.162256369	2.824841361	2.584833614	4.469076512	3.873626207
ALDH3B2	4.369697492	5.089008667	3.527753477	4.626722391	5.17347527	3.482742464	4.679623658			5.571720491	4.79258365	5.616225056	5.270308784	5.211851314	3.541399608	4.429512194		2.995629233	4.043081982	3.331998942
ALDH4A1	9.453704406	9.691905748	9.441641166	9.508615237	10.4008645	9.344698697	9.960741196	9.317903228	9.550756403	11.09577281	9.150865537	9.40298773	9.348258538	9.303879359	10.11420172	8.934831673	7.781634455	8.559541141	9.302080014	8.950926474
ALDH4A1	2.850451607	3.49770305	3.985925708	4.218284429	3.796037012	3.27550192	4.702123913			5.491262432	2.610593061	3.609303458	3.868448733	3.795140411	3.111211805	2.535349539			3.68798224	2.960416256
ALDH5A1	9.219392895	9.188328222		9.103481641		9.284092101	9.542518663	9.350550949	9.652318697		8.115038967	9.241868778	8.773691777	9.333626107	9.387848674	8.283191631	7.353118589	7.692621778	8.545378062	8.162994466
ALDH6A1		7.731094293	6.732692502	7.659781166	8.459574242	7.993942635		7.019291595	7.976376811	8.953125526	6.889921273	7.637624011	7.472330984	7.60206858		7.792047774	6.145905253	6.609277156	7.49953978	6.690646165
ALDH7A1	8.547277842		8.126697763	8.243427266	9.429346271	8.49037518	8.772220536	8.538896232	8.867904493	9.532926851	7.496053234	8.374092678	8.127951001	8.575505968	9.301424401	7.639983853	7.079762096	7.288909435	9.030008256	7.964418272
ALDH7A1	3.691631309	4.377782462	4.713189353	3.253179527	6.787109839	4.103823237	5.466101103		4.77929387	5.314045716	3.829683163	4.298008663	3.940789747	4.414793122		3.594706186		3.096234861	4.944775067	2.895172114
ALDH7A1	4.228368499	4.58165735	3.764907674	2.785751615	6.43770464	4.19643787	5.289450138	4.204990492	4.644762495	4.700562342	3.301499561	4.447298168	4.462499982	5.012253552	5.149941769	3.69833629	4.197276464	3.090786713	5.213582916	3.332501717
ALDH8A1	4.736439275	4.83796695	3.721670137	2.968586991	4.533431905	3.198131548	4.964000242				5.07215083	5.628441457	5.318574262	5.391667033	5.820289012	4.972858968	4.366417342	2.46295745	4.109052094	4.065268128
ALDH9A1	8.734263196	8.932146529	7.394221725	8.134631671	8.61759676	8.245032577	8.539412424	7.248717932	8.312449174	9.437404619	7.223607895	8.431744544	8.20047787	8.415857517	8.91865904	7.829188681	6.722934551	7.43839932	8.332055351	7.387507299
ALDOA	12.30369914	12.50210132	11.87775038	11.75424115	11.62649298	11.58169113	12.76657115		12.03646556	13.59416479	10.86793738	11.83993283	11.3504315	12.09705603	12.18111684	11.08369272	10.81687566	11.1614248	11.80981635	11.8622964
ALDOB	3.493360406	4.263118561	2.73768395	3.824801451	5.012805975	4.053859432	4.999943193			4.485354047	2.896687642	5.020055429	3.19709211	4.411372686	5.959490583	2.371613503		3.155449072	4.93588118	2.478866219
ALDOC	6.234048683	6.656171699	5.452299894	6.679995155	6.303628618	5.491972995	6.549618349	4.628330922	6.152362731	7.611409219	5.720283938	6.208516284	5.529215012	6.357903135	6.113803414	5.941351905	4.74298385	5.265055768	5.901710206	5.930216691
ALG1	8.830779796	8.836212925	7.775965109	8.360423539	8.263215201	8.684200888	8.796530918	8.48365014	8.861213175		8.171062679	8.904103203	8.508083547	8.90986009	9.213038343	8.578822131	7.211102749	7.456371666	8.354078761	7.982471145
ALG1	6.040816394	6.210540826	3.663607628	4.961053268	5.688757209	3.956464677	5.838281176	6.060628712	5.8914955	6.750542193	4.549492365	5.570550364	4.300717524	5.431074324	5.950823212	5.719010624	2.446128367		4.384734372	4.790872106
ALG1	7.260998545	7.636174342	6.728325985	7.453366948	6.856121706	6.681373362	7.481101927	6.495465726	7.245818879	8.388009964	6.825597393	7.145988172	6.593371252	6.925880771	7.107156384	7.194957734	5.527400999	5.969002865	6.894341232	6.75358047
ALG1	8.011609687	8.275826062	7.17861008	7.676644707	8.395817291	7.683520317	8.561823677	8.342397404	7.919118965	9.045815894	7.305167078	7.594258907	7.194492911	7.590360991	8.470184608	7.922734834	6.370573033	6.784591662	7.931638149	7.421473266
ALG10	6.240272727	5.646760007	4.196119139		5.089848528	4.780977217	5.937953313	4.699259555	4.654081469	6.401777043	3.806884939	5.394548096	5.701783573	5.373479087	6.51795105	5.334132026	3.667809262	4.444633941	5.007724303	4.464668267
ALG10B	8.137176114	8.274012803	6.263783549	7.699559961	7.727102923	8.274895264	8.524333278	8.430895746	8.274941842	8.818220739	7.095201837	7.955960206	7.656652244	8.061419799	8.67272269	7.563077266	6.259579263	6.986070701	7.308273493	6.55522672
ALG11	10.15552283	9.916159677	8.198842802	8.688687423	9.382114292	8.990766288	8.705172034	6.170085492	9.360164742	9.916100993	9.248853815	9.894231019	9.45920782	9.422944206	10.23681786	8.715145547	8.053938911	9.305057151	9.336432694	8.358430989
ALG12	7.808562673	7.541211252	6.707146509	7.330319963	5.98827454	6.557704622	6.95893661	5.467230564	6.922698565	8.166479964	6.361426767	7.161112731	6.881933754	7.135288599	7.020029863	6.149882442	5.53303096	5.851422743	7.327373896	6.439942722
ALG13	7.538239227	7.57365158	6.275575891	7.230159005	7.707329311	7.7721913	7.618089518	7.067307645	7.657320022	8.067913315	6.649003348	7.578195292	7.121837669	7.372671624	8.39124432	7.321286223	5.833785017	6.493796148	6.980040728	6.331079
ALG13	10.07584145	9.906862042	8.636360344	9.458478592	10.09316928	9.992767015	10.68780344	10.88279511	9.743645563	10.75702908	9.117481033	9.596943898	9.505933989	9.604012928	10.64222683	9.821452727	8.433206097	9.24389753	9.559073605	8.542138465
ALG14	7.440431518	7.459363581	6.20456019	6.951600616	7.593284294	7.279071007	7.899304955		7.267715562	8.631387714	6.082732603	6.91709157	6.53627162	6.901553585	7.668848828	6.432486446	5.631729431	6.576662863	7.115994553	6.388575479
ALG1L	7.132165525	7.463815335	6.618931641	7.24906224	6.61754284	6.578677163	7.518196771	5.795115988	7.097490707	8.288757205	6.372126246	7.309902846	6.719473703	6.940283054	6.832839392	7.128640875	5.681651375	5.496005922	6.633521158	6.815302592
ALG1L2	6.7622518	6.93848576	6.096003513	6.816033883	5.934659915	6.114363277	7.027569881	5.767345995	6.218219515	7.536603134	6.130932723	6.980366963	6.804809929	7.068829859	6.460292061	6.328895151	5.180357947	5.128940852	6.15177522	6.162392739
ALG1L2	7.447803154	7.858128366	6.703376219	7.30650742	6.427588575	6.437332288	7.30305922	6.325367524	7.338379842	8.506342892	6.82505163	7.258381357	6.786259171	7.246559152	6.980748524	7.103932942	5.857802388	6.07211738	6.810554926	6.700837792
ALG2	7.957544362	8.159510618	7.105094505	7.772952551	7.96087308	8.164699304	8.284638128	7.493486424	8.278444812	8.519216356	6.733346205	7.893988885	7.669442104	7.877158343	8.641992106	7.034477656	6.378592599	6.977892366	7.654275131	7.054863668
ALG2	6.721498439	6.527654497	4.994214931	6.031953347	6.544555244	6.099704008	7.023214316	7.351550596	6.13626461	7.469056481	5.632493328	6.230109229	5.986222735	6.294486949	6.930415652	6.467754213	4.520234906	5.852931941	5.793041142	5.386382281
ALG3	9.442875091	9.491104905	8.564449433	9.518512911	9.182249083	8.994933227	10.09847956	9.501433174	9.410663553	10.54537961	9.072196127	8.892663631	8.889192423	8.934724363	9.662166683	9.423989459	7.993192024	8.893502978	9.030226813	8.862084038
ALG5	10.9231945	10.68699943	9.353582215	10.40346692	10.89844267	10.86100313	11.29786317	11.77142262	10.88888249	11.9483289	10.03730397	10.48633225	10.22744387	10.22972009	10.84856739	10.39050648	8.746260694	9.861935675	10.22440933	9.730834883
ALG6	9.298322207	9.314761319	8.048582778	9.363979431	8.680116504	9.492830992	9.795142717	9.875960327	9.600058406	10.28370999	8.428005004	8.919199728	8.766636568	8.970567249	9.638117653	8.82064521	7.715982576	8.421718562	8.887616959	8.404201064
ALG8	10.30868601	10.2748778	9.209804005	10.08035254	10.60466997	10.57869158	10.63433552	10.42152839	10.16781954	11.42376671	9.564268026	9.629471011	9.499904869	9.747031516	10.91795531	9.741395524	8.373163578	9.510276397	9.805868632	9.388424843
ALG9	6.324286775	6.334989203	4.743135233	5.652381229	6.37381001	6.223087517	6.854754957	6.551164222	6.657827189	7.417839016	5.435336225	6.518398385	6.134569248	6.037779743	6.530966373	5.766063991	4.613595889	5.469372869	6.249607844	5.056657655
ALKBH1	6.684065501	6.323284132	5.321554388	6.213266006	5.492587081	6.083655897	6.642011535	5.840060331	6.946880548	7.314779895	5.288199813	6.286201029	5.734195306	6.284277218	6.527719233	5.559545347	4.223804798	4.452102504	6.097149347	5.774274186
ALKBH2	9.337878086	9.540310181	8.508993481	9.085225992		8.926572645	9.667653737	9.049588024	9.352350256	10.50037186	8.577227516	8.950622672	8.807792495	8.9620255	9.739124245	8.489790573	7.790607197	8.688047793	8.77749895	8.545096915
ALKBH3	7.319347873	6.990285531	6.190952385	7.271977451	6.844071749	6.640824646	7.719860401	5.362896953	6.910895723	8.45971767	6.383768219	6.378025499	6.552583033	6.910448459	6.6827657	6.865008185	4.999476026	6.052041086	6.774559109	6.238491298
ALKBH3	6.545523634	6.442167217	5.788149559	6.681577168	6.500506187	6.483795305	7.338723905		6.424542726	8.117032651	5.150451633	6.181984679	5.973458366	6.301576124	6.44114398	5.862938572	4.341455666	5.244714321	6.008096008	5.897989658
ALKBH4	8.029382207	7.885682953	6.941125096	7.509603216	7.322396895	7.421549005	7.781845558	5.874175057	7.719481917	8.755184693	7.056298473	7.401811338	7.198984202	7.398799261	7.677425083	6.745869247	6.523372511	6.475276397	7.185572229	7.156261095
ALKBH5	9.079415714	9.051400109	8.537772848	8.977764748	9.422160452	9.456691792	9.426840879		8.362230092	9.891951198	7.910272154	8.99196394	8.381570637	8.841718751	9.447943213	8.570339589	7.475750451	7.514085956	8.65065687	8.542717719
ALKBH5	8.028802842	7.796313516	6.992548657	7.30513515	7.30599149	7.515524812	7.419146142	4.102652253	8.113291579	8.276400352	7.027858459	7.372647443	7.333251974	7.356999452	8.114487279	6.871641618	6.425401899	6.329125032	7.469069509	7.034984892
ALKBH6	6.516189168	6.589669571	5.925167968	6.616804794	6.665438253	6.617155494	7.109310407	4.288049169	5.37537243	7.719244373	5.620199294	6.419386018	6.052942288		6.515466781	6.345602354	4.411822797	4.875037887	5.786587476	5.87454912
ALKBH7	10.82423323	10.93939703	10.02369615	10.61845984	10.34663118	10.25577688	10.68916984	9.918842372	10.84663356	11.82249595	9.765077533	10.15336836	9.963512272	10.4194641	10.73840475	9.886801305	9.371596106	9.568606187	10.37841625	10.07126928
ALKBH8	6.167201951	6.476056947		5.602599998	6.553760753	5.811048127	6.207018812	4.104188189	5.881312712	6.81571631	5.9864792	6.627766156	6.153405703	6.638715086	6.819788233	6.075834445	5.375299093	5.411973254	5.804700499	5.162850501
ALLC	2.54537124	2.858328814	2.843526273	2.888792401	3.592330075	2.702845015	2.402037953			4.157887731	2.457624641	3.527453285	3.623303406	3.57292327	4.656621325	2.269539722	3.076325297		3.674987544	2.402997339
ALMS1	9.439380244	9.046777515	7.377248712	8.907692571	8.446881069	9.381079138	9.629472468	10.34222915	9.256985624	10.01817931	7.606816031	9.055848826	9.017614913	8.882939505	9.750509366	8.826854154	7.55467096	8.35512289	8.557588149	8.052119143
ALMS1P	6.759715116	6.511988841	4.925022896	6.73955111	5.798611252	6.177966213	7.417655924		6.899919993	7.728509662	5.561111335	7.125337007	7.386387627	6.638636031	7.083375077	7.236240986	4.829647142	5.342612344	5.594989472	5.909352137
ALOX12B	5.140657199	5.994356153	3.466226425	4.427758345		4.705111472	5.174117147		4.705629623	5.91381763	4.965162291	5.756340953	5.447237657	5.737876008		4.981374111	2.936412366	2.687801559	3.365395794	3.453738806
ALOX12P2	5.899835667	6.047085949	5.017871591	5.538576652	5.341920654	6.160359954	5.9117201		5.395433711	7.06728484	4.279219433	5.566863852	5.399236048	5.98724127	6.133310341	4.792831932	4.00265482	3.771577151	5.488719368	4.363301461
ALOX15	2.195782546	2.648944191	2.590720333	3.838431456			3.847212228	5.148365942		4.530375434	2.245880472	4.217094972		3.908930086	2.016508443	2.440036341	2.634365346	2.477321143	3.649534988
ALOX15	4.015393196	4.844667857	3.80347401	4.463008344	4.766472194	4.593944115	4.880232469	4.553772117		5.611976146	4.477416997		4.286618009	4.303055201	4.433500984	4.761155468	3.813528794	3.604386879	4.050082846	3.475789192
ALOX15B	6.28496805	6.83512067	7.532274875	5.194702494	7.903266084	6.100293551	6.056928555	5.606247664	6.996581952	7.145557226	6.207589135	6.271070786	6.05129618	6.449992303	8.093875457	6.060921558	5.071507842	5.262309119	5.509894373	4.433812749
ALOX5	8.383156396	9.565904508	8.935225527	8.570804733	11.43160275	8.901450891	10.02436318	8.998780407	9.327120355	10.67867038	8.204542975	8.513058551	8.523990232	8.68878857	9.87923906	8.459455436	7.237700311	8.467848954	8.47927313	7.504019436
ALOX5AP	9.490044988	9.402302648	8.582994736	9.514446396	10.27226119	9.932859612	9.721048249	9.823365011	10.34002254	10.91415712	8.351543529	9.280201234	8.781763612	9.382067806	9.392735143	9.246345614	7.921283384	7.9206369	8.75492791	8.658435726
ALOXE3	4.932288465	5.005866587	3.434505468	4.959561988	3.250078562		4.397340924	4.957024941		4.895580372	4.488867799	5.673178741	5.530157224	5.600738363	3.986905099	4.578764855	2.723168184	2.871830838	4.095458633
ALPI	4.31807818	4.354918972	2.76109354	4.528930698		3.574933452	4.215210305	4.281632975		4.93943864	3.689140344	4.232642339	4.322987365	4.37784561	4.331727427	4.664668285			3.396670536	2.875893862
ALPK1	7.911234376	8.488708604	7.378155241	7.559928441	9.160018373	8.874062585	8.809140762	8.12511586	7.912415144	9.10862586	7.418551757	8.133470025	7.731251138	7.791795191	9.265205502	7.649176405	6.373740421	7.482126271	7.876319867	7.014886386
ALPK1	15.84447432	15.85506068	13.79299054	14.31490466	14.7620155	14.92098408	15.2824713	15.29005666	15.68239882	15.93674052	14.06133069	15.52397966		15.42697492	16.69086146	14.69678663	13.45678819	13.81098025	14.43777873	13.64022121
ALPK2	5.865507618	7.00268677	6.855804118	6.014494556	8.79848541	7.035544735	7.536889825	7.570887146	6.141389464	7.941444403	5.550110474	7.070354978	6.535912044	6.735526239	8.068892722	5.759451481	4.588891495	5.792350945	7.26159569	6.759322309
ALPK3	5.907855916	7.083559105	5.58759362	5.922301812	7.661168831	7.120148695	6.68777038	5.670689953	6.475144562	8.125033179	5.6023283	6.107053413	6.327130979	5.655929077	7.415410523	5.848951875	4.119396851	5.250631171	6.561672256	5.182382434
ALPL	5.058995684	4.952443535	3.48877977	4.200643236	4.967571657		4.0049247		4.401171702	4.828772717	3.555483659	4.404315273	4.142944343	3.71235256	4.662799663	3.628882056	3.01929591	3.699141819	3.999879169
ALPP	7.123285444	7.001481383	4.457489231	5.761974272	5.551354513	5.564212609	5.67632214	5.525625415	6.784743453	7.133913841	6.839367578	7.047367159	6.977189466	7.157583407	7.242265228	6.671330175	4.164857864	4.824402297	5.611057562	4.378847288
ALPPL2	8.991612827	8.958759753	6.933108739	7.587349988	7.454102671	7.504698245	7.651280638	7.2748226	8.780765791	9.145623964	8.239411408	9.195714968	8.825266334	9.165102959	8.542683675	7.840957266	6.337130722		7.63212932	7.028769144
ALS2	5.094301953	5.070025603	4.476038796	4.701561809	3.901961633	5.082140949				5.40915092	3.453417489	4.343427011	4.154684464	5.047707636	5.063996411	4.457644193	2.928146866		4.868236841	4.657737744
ALS2	5.51110808	5.568373275	4.351995033	5.096806641	5.63080995	5.651647021	6.281257215	5.721837167	6.166445316	7.129265498	4.958269194	5.405296704	5.361408693	5.761499108	6.112945287	5.238161658	3.719163722	4.687283012	4.881001356	4.246845846
ALS2	5.128927658	5.352818189	3.92221593	5.244497799	4.104317368	4.467857877	4.75105875			5.790108131	4.370506775	5.461403156	5.167825957	5.566238265	5.199929455	4.959047236	2.962071068	2.928335452	4.217747202	3.532543882
ALS2CL	6.141082252	6.376003629	5.419993201		6.603789965		6.232580178	4.830992002	5.815687623		6.112349423	6.819877625		6.772626011		6.134800654	3.366413145	4.624324945	5.263228631	4.443478023
ALS2CR8	7.680411569	7.53971639	6.077059018	7.162120389	7.425930044	7.916941146	8.323986074	7.792991965	7.590961241	8.157169556	7.007919807	7.523162023	7.11879991	7.619951426	7.926009503	7.487678475	6.016375526	6.704862284	7.185855646	6.192501731
ALX3	3.949969077	3.977903583	3.159432852	4.182176617		3.289353487	3.767988423	4.75233274		4.211583082	4.071903363	4.715282786	4.383366299	4.783036986	3.375702571	3.685062158	2.783998637	3.387942866	4.002534211	2.529241254
AMACR	5.806385672	5.325313371	5.335836226	6.172855903	5.649142338	5.246797213	6.674666849	3.93741031	4.835803845	5.996613133	4.273668058	5.742518557	5.48228813	5.734730211		5.484304438	4.025959865	4.735784806	5.967470214	4.96462135
AMBRA1	10.32065616	10.27851334	9.247459273	9.314723032	9.8602395	10.11826498	10.05966758	9.083452468	10.16837879	11.22088312	8.732068359	9.704586875	9.290080379	9.571603627	10.53851294	8.774500139	8.625943308	8.832820409	9.855519786	9.308860036
AMBRA1	7.301009575	7.050650791		6.806527712	6.522868669		7.282601969		6.144350911	7.344562227	5.759232815	7.294432359	6.956994053	6.850673177	7.608483269	6.846255104	5.367154715	5.620880198	6.704842922	6.103939864
AMD1	11.30405579	10.92050694	9.479869975	10.59552884	11.39556787	11.50271149		11.73144632		12.12392868	9.908784092	10.56363102	10.28107111	10.57245865	11.80073734	10.57486312	9.17630831	10.5252761	10.55670242	10.07660318
AMD1	8.735419617	8.472353731	7.031957537	7.957201895	8.256546497	8.155439094	8.423744129	5.876221256	8.560329012	8.9199383	7.324465906	8.500231617	8.016423332	8.204338338	8.987611638	7.663684045	6.955001203	7.678525494	7.936407089	7.479789155
AMDHD1	5.136784866	5.39993839	3.4562003	4.882347144	5.527041239	5.268978521	4.821220391	5.046989072	5.864353314	5.210008891	4.971820341	4.567511984	5.187867887	5.120485486	4.710297303	4.983722835	4.096313305	4.557131279	2.943288614	3.170629025
AMDHD2	8.123748955	8.237766851	7.582709537	8.051597777	8.658195413	7.525318778	8.704181361	8.897934979	8.27080783	9.339153868	8.094934864	8.192528066	8.009858283	8.098737988	8.795682542	7.979965301	7.300200617	7.104448842	7.863626295	7.439295668
AMFR	6.149769877	7.043088546	6.148948336	5.574682527	8.165402988	7.540852595	7.588165183		7.430573817	7.612262549	5.491791861	7.008702008	6.681057053	5.936513803	7.762069047	6.209517311	6.004986479	6.977334882	6.69394548	6.937432674
AMFR	7.828990738	8.022554242	7.570450787	7.811806233	8.188227818	7.769066878	8.102702218	5.871171663	7.982035832	8.889430344	6.871040285	7.826426457	7.346664422	7.858569768	8.31146497	7.451886135	6.660225564	6.231324686	7.535790144	7.483379679
AMH	5.971066639	6.344068077	5.651623775	5.469951078	5.582428347	5.400911875	6.233702114	5.712742684		8.03855635	5.450404296	4.934749069	5.160739921	4.979081023	5.494701049	4.106777948	4.017592366	5.236971269	5.741833142	4.668544085
AMICA1	10.97553633	11.86231384	11.2971874	11.10236747	13.27971242	11.70241124	12.64116825	12.31655138	11.12498137	12.33005246	11.4224706	10.99817011	10.16886513	11.36264248	12.97091727	11.16015001		10.99613378	11.19829769	10.13278117
AMIGO1	6.812165751	6.975621016	6.423703712	6.785139864	8.03890363	6.430079996	5.916274796	4.911154665	6.80786364	8.326822692	6.755409717	6.376087525	6.634184621	6.586881061	7.987543711	6.00483214	5.649338676	6.551474028	6.508154318	6.244067892
AMIGO2	4.84623755	5.296547711	4.76481428	4.172498717	7.155855464		5.482268766		5.618133504	5.630244697	4.498335767	6.180920612	4.746692203	5.078011576	7.100038876	4.561567482	3.147045492	4.265176569	5.813459531	4.098657045
AMIGO3	6.94851091	7.162018647	6.430980356	7.015837623	6.402089938	6.821669403	7.397324665	6.937068917	7.58873637	8.185197063	5.806766389	6.697273415	6.493100808		7.18235065	5.845231848	5.617940217	5.386165313	6.728040221	6.148759856
AMMECR1	7.420192675	7.380841982	6.095787104	6.9850666	6.736226023	6.853123631		6.755061149	7.258395491	8.145100669	6.514813136	6.719583221	6.462462191	6.797542215	7.497839864	6.5645431	5.886415285	6.443628696	6.910130614	6.271977451
AMMECR1	8.896778314	9.120518612	7.650582919	8.292415508	9.790912593	9.776258155	9.448348646	8.568427773	9.929787152	10.62995671	8.243693355	9.220132577	9.015625796	9.314804361	10.28601015	8.820492044	7.116354359	7.841726612	8.24059101	7.66396435
AMMECR1L	9.48314626	9.240732431	7.960705147	9.003876539	9.4785306	9.568949843	9.511394109	9.355084118	9.031743101	10.04704618	7.99606555	9.033383079	8.833826197	8.915405571	9.666755172	8.69648562	7.706354418	8.447000135	9.087528079	8.066028359
AMN		8.864800862	6.998557711	7.731982179	6.947517719	6.643752889	7.036006525	6.897246477	8.887571877	9.055148465	7.416256231	8.285626004	8.120376307	8.370812929	8.15806987	7.266751878	6.598430269	7.226858179	7.837152948	7.232532213
AMN1	6.644464879	6.55723898	5.483891859	6.008918439	5.457270877			4.940658687	6.419377422	6.756919202	5.735440942	6.255337004	6.203126161	6.446399996	6.690891956	5.910521614	4.444649179		6.077673265	5.741427885
AMOT	5.782809287	6.598180122	5.737882226	5.981355157	8.249988051	7.396948076	6.837569909	5.039785005	7.276259361			5.916754647	6.066239051	6.040703755	7.1211864	4.935427688	4.07105127	4.796098808	5.970145474	5.025074432
AMOTL1	4.312589668	6.10016338	5.341441077	4.773309616	6.533958385	4.255705415	5.139195648		5.345793757	6.847324243	4.139260738	5.940030228	5.714422752	6.008025844	6.976660348	4.413577836	4.803531355	4.855692759	5.473447949	4.646992084
AMOTL1	7.383356103	7.399588116	6.017395273	7.402679547	8.809885147	7.231213499	6.496541123	5.483196656	7.780322568	8.934762689	7.827181355	7.462751732	7.081915849	8.68890628	8.611706503	7.985701929	4.272221807	5.911636461	6.606525287	5.44968352
AMOTL2	7.276961856	7.768665364	6.456919635	7.010546008	9.791949317	7.033947122	8.316652624	6.313940907	7.431018646	8.299822064	6.202334065	7.067025562	7.542915008	6.692388139		7.142579877	5.12530146	6.663368816	6.771205524	6.067954014
AMPD2	8.497254681	8.242444834	7.793754805	8.481432557	7.842625027	7.739920992	8.529966146	4.84882021	7.297420718	9.565217108	6.689963039	7.874305781	7.970242243	8.136998287	8.039836427	7.829951646	6.620786966	6.858177487	7.627234006	8.047019729
AMPD3	8.543812134	8.463797765	7.339729773	7.683072508	8.989884919	8.655913125	9.020419692	9.093440542	8.70209925	9.360196353	7.464230426	8.35886303	7.790702977	8.018594675	9.352258434	8.264690769	6.85810536	7.606924082	8.015456311	7.369509233
AMPH	4.441562491	4.611138142	3.402301966	4.108536166	5.901367741	3.540316226	4.10529171	3.78418777		5.667841045	4.683997873	4.553528235	3.694067822	3.960601598	4.382801419	4.297172337	5.042233268	2.273002276	4.386767499	2.526264664
AMT	9.407486595	9.42617731		9.2241153	9.923493883	9.067019913	9.773734793	8.241544199	9.37758992	10.72792811	8.527063296	9.095639649	8.944132524	9.157794329	9.558319491	9.354134535	8.352275651	8.388310101	8.869376999	8.426546137
AMT	7.335145567	7.444344054	6.902628355	7.688246812	8.498229722		8.458629716	4.840833805	6.999127356	8.896096225	6.363030166	7.447446954	7.367029399	7.454563335	7.674472657	7.984317054	5.561538156	6.188456908	6.655260226	6.779632692
AMY1C	9.494714207	9.942927022	8.358821282	9.319524457	10.56742566	10.12503499	10.70923462	10.71313817	9.959231855	9.723079313	9.3889982	10.47025214	9.643368657	10.48522756	10.83913685	10.1654447	8.880239817	9.230560174	9.705294221	9.257485905
AMY1C	9.028126806	9.647615639	8.235239762	9.018530138	9.973855186	9.653974313	10.12987157	9.333831581	9.834734282	9.419407214	9.041941093	9.963504324	9.061046026	10.07897935	10.14308852	9.438897037	8.610688621	8.549269094	9.312017759	8.958152475
AMZ1	14.28572586	14.22908917	11.98736777	12.8544502	13.2606579	13.3293647	13.45987599	13.2490235	13.84219121	14.18167251	10.90284237	13.9324796	13.78242699	13.48005302	14.96416621	12.32750858	11.84338092	12.33030181	12.71072423	11.97689845
AMZ2	11.18736506	11.15655779	10.21887923	10.17576535	11.09432449	10.90360849	11.52394953	11.18383261	10.92537641	12.09846509	10.06971425	10.73526492	10.54524445	10.94714159	11.4515568	10.78429949	9.129991052	9.914372574	10.51247382	9.784364928
AMZ2	10.80341514	10.94491919	10.22554487	10.57139429	10.93931621	10.78862046	11.22201177	10.43701233	10.88336269	11.92259407	9.884247155	10.45852042	10.26761538	10.51105782	11.0578821	10.33773004	8.981201924	9.731184939	10.59858946	10.18465595
AMZ2P1	10.65447671	10.62675944	9.259061765	10.08213839	10.33739333	10.25473103	10.97802827	10.78381185	10.54014742	11.43797725	9.547835184	10.3376888	10.28137602	10.33653111	10.35918401	10.50496295	8.50011567	9.325352457	9.675255445	9.229989443
ANAPC1	9.697166187	9.60551452	8.122275136	9.392646929	10.02388323	10.28874729	9.872081214	10.61047584	9.62705248	10.45106993	8.58647541	9.331987525	9.03792906	9.332600309	10.51417849	9.103332662	7.846315914	8.851625689	9.137277829	8.352150272
ANAPC1	8.721783452	8.912720214	7.628113764	8.724290099	8.010934213	8.571660126	9.038082203	7.986627665	8.759064264	9.869470619	6.916708317	8.757370673	8.578591957	8.716330422	8.835343672	8.274633937	7.393853762	7.458023484	7.961005096	7.725816125
ANAPC1	6.856492759	7.06954214	5.884235737	7.11302637	7.129443765	7.552748242	7.250406438	4.780774648	6.896546749	7.960402818	5.742273322	7.150967814	6.701964839	7.024278673	8.040150514	6.654117568	5.348735943	5.866228248	6.540199193	6.216961931
ANAPC1	7.34234851	7.077967156	5.83163027	6.688124396	6.718619178	6.850826921	7.358975524	4.68851665	7.021037701	7.697334585	6.036283088	7.377432667	7.158469325	7.083780334	7.948565808	6.961971691	5.49843247	6.083568466	6.703215621	6.181236356
ANAPC10	8.321994818	8.108458593	6.615475447	7.981681437	7.965916429	8.46850512	8.683579967	9.058198503	7.948216529	9.28300869	7.212219128	8.064404884	7.938351667	8.070279833	8.671389978	7.69934202		7.352997695	7.711915402	7.105451801
ANAPC11	13.74545584	13.60460998	12.30340861	13.60603501	13.3615751	13.57658591	13.76386799	14.07107097	13.65255148	14.93609176	12.81550638	13.04196265	12.97057545	13.18684515	13.99442239	13.09029523	11.71368594	13.08534498	13.27874346	12.83542496
ANAPC13	7.372946005	7.492284237	7.062529744	7.711871362	8.800950361	7.959927188	8.286846503	7.560670634	7.782721106	8.777537086	6.656555004	7.376368532	6.932775773	7.416083074	8.225565595		5.694589396	6.862543138	7.265220273	6.976057695
ANAPC16	8.600203211	8.634376543	7.294669451	8.303362489	8.395070514	8.993151822	8.897862696	9.821078132	8.69967343	9.224627109	7.237607693	8.367553663	7.787992643	8.719445638	9.067824226	8.467496733	6.992234798	8.011479425	8.124038574	7.271732866
ANAPC2	6.126941891	6.28390733	5.482593079	6.090949311		4.512411479			5.938699343	7.143554643	4.431667751	5.697569509	5.168967295	5.852842827	5.191733582	5.107006947		4.909826376
ANAPC4	10.6209016	10.69944058	9.147287108	10.23951619	10.86353741	10.83220251	11.38926296	11.60659444	10.8149525	11.39496048	9.454164375	10.47236287	10.08203857	10.38907416	11.32850832	10.42833819	8.97805688	10.05857626	10.01012804	9.492355948
ANAPC5		12.53896586	11.45797948	11.83864416		12.11983308	12.91576811	12.45897302	12.53699897	13.4544561	11.57548772	11.90360021	11.82454711		13.00494479	12.04921076	11.16975655	11.7683113	12.28512735	11.71053741
ANAPC7	7.889286136	7.779469857	6.88365747	7.767487957	7.110843449	7.548124469	8.250267621		7.477889378	8.836265007	6.135858036	8.034712591	7.706730146	7.969948236	7.475236507	7.777077742	5.784122582	6.263596346	7.212656878	7.255755637
ANG	4.754199654	5.855135834	6.000202189	4.224535035	8.304489595	5.252431177	5.856160808		6.16319257	6.118707524	4.710027788	5.813610366	5.624085976	5.239136793	6.094193202	5.507763884	3.688535113	4.700968424	5.241946933	4.064825956
ANGEL1	6.238464739	6.437244054	5.520440793	5.674494549	5.919918999	6.009329703	5.916016055	5.167333438	5.646563894	6.799069169	5.239364433	5.855657879	5.48024767	5.780135789	6.622718674	5.492918053	4.725643011	4.732278427	5.923955656	5.403951749
ANGEL2	5.914977756	6.29004724	5.284365696	6.075622476	5.912934113	5.987451621	6.909360298		6.114645	6.948373072	4.817882101	6.534831845	6.283810122	6.312730693	7.048657971	6.520657649	4.390781165	5.037380025	5.677957499	5.369347476
ANGEL2	9.269903468	8.891293407	7.758541705	8.87981296	9.39108352	9.358488353	9.817080066	9.1759422	9.664555549	10.1488693	8.208909328	9.116443257	8.823118489	9.126099911	9.254651436	8.729719299	7.334019367	8.02070887	8.455247068	8.094186973
ANGPT1	5.15258988	5.429468005	3.387282573	4.596046001	6.227883906	5.297218568	5.087953274	4.02981241	5.438786198	6.138863197	4.598616512	5.487676707	4.596848697	5.2898754	6.428670371	4.536599404	3.861653696	3.565955368	5.18217304	4.761453897
ANGPT2	7.448511159	8.663916332	8.513144479	7.856993157	9.156350348	8.439420348	8.405792444	7.747612971	8.489176018	9.759675507	7.497638709	8.172249474	7.540559717	7.55023271	10.34083373	6.721952246	7.033418596	7.276889296	8.404511051	7.240642524
ANGPTL1	4.803297826	6.702451152	5.426584461	3.948218632	7.731956392	5.963929056	5.991602113		6.616147406	4.985481304	3.945245299	5.843640711	6.388181097	5.228659793	6.362630491	3.754053704	3.593813878	5.327973288	5.963423952	2.944569503
ANGPTL2	6.424121096	7.158033	5.81981122	6.26149471	7.890146303	5.517025562	6.251248341	4.715683099	5.475663402	6.4831565	5.646264057	6.145530122	5.734402896	5.770418374	7.040619599	5.317238937	4.232359908	5.685415997	6.382185813	4.548878614
ANGPTL4	4.858923911	6.649177124	6.690883577	5.670603284	6.838117263	4.768924806	6.800823558	5.716268543	6.406997643	6.079375124	4.021344691	5.856770365	5.640933216	4.174748355	6.020129234	5.197499797	4.573850741	4.84228748	5.581376859	3.209461164
ANGPTL6	6.569348602	7.081552675	6.367030447	6.336046966	5.659590954	6.701395187	6.341455666	5.947377449	6.184881887	7.653786629	6.768181678	6.411691134	6.001840741	6.348360264	6.146594131	6.004848316	5.078201628	4.648796167	5.615029557	5.457590024
ANK1	3.746365442	4.892281241	4.897669781	4.309342833	7.3244164	3.845062448	4.831885346	4.087753897		5.190836462	4.16834278	4.953099445	4.927404413	4.824043269	5.15235908	3.61062802	3.557553458	3.267207971	3.710084561	2.480101711
ANK3	7.843302397	8.425589801	8.150721625	7.647937566	9.621817454	8.232880406	8.907199239	8.883404542	7.867125503	9.579869713	7.39997085	8.589963806	7.835974588	7.728961949	9.185967857	7.688252408	6.465590728	7.768959069	8.446534567	7.199591866
ANK3	2.340653983	4.505614683	6.185356161	3.633626502	6.354715201	5.219738127	5.315377476	4.012793909		4.997109462	3.457575907	4.843883877	4.326653829	4.805588601	5.738126316	4.736293683	2.964793586	3.651975868	4.029144524	3.496409938
ANK3	3.503704912	6.044361549	3.5492798	4.140625709	5.265082405	4.590518787	4.904194085			4.915919045	3.930384425	5.325343237	5.291882729	5.053221273	5.660854763	4.947055944	3.301401957		4.11237403	3.068339245
ANKAR	7.01246811	7.239640533	5.978197461	6.758271193	7.757646021	7.357661082	7.352701154	7.083781397	7.367463678	7.336361948	6.244258787	6.891863884	6.704380933	6.666263776	7.561455216	6.546115657	5.178618246	5.998422091	6.633756826	6.058591196
ANKDD1A	3.988474742	4.027446914	4.702492433	4.158109164	4.342317927		5.905957832		5.098323541	6.788764002	3.390755719	5.655511261	4.344250451	5.556110246	5.963652831	4.212720293	3.049393784	3.703218113	3.573247267	2.724420426
ANKDD1A	5.643857344	6.012324405	4.403408849		4.892107317	4.85326813	5.61807652	5.252079153	5.952515523	6.742543887	5.009158581	5.794706456	5.154415921	5.231451609	5.60728829	5.090789083	3.367138986	3.81945769	4.840743689	3.73594994
ANKFY1	9.246546326	8.974867118	7.078362192	8.409541563	8.951276554	9.29666572	9.444570171	9.444734352	8.853930171	9.641479377	8.276774402	9.15195722	8.803581918	8.798023613	9.658551047	9.065324306	6.834912166	8.130467087	8.724943528	7.405086137
ANKH	7.093841133	6.992586043	5.515461419	6.362726914	8.057590527	6.479649163	7.745291123	6.900566165	6.62127314	7.663490504	5.334379131	7.104130096	6.271372261	6.395497634	7.250211238	5.66769489	4.534263969	6.212013631	6.973371342	5.11243617
ANKH	6.483531724	7.042594	5.667262015	5.973958133	7.281251279	6.206526602	6.530457372	5.333640551	6.172311088	6.825175049	4.714076781	6.374722004	5.666508643	5.850738926	6.46726986	4.950063358	4.102014737	5.136889838	5.864653923	5.309312634
ANKHD1	8.846033155	8.754519768	7.867296657	8.819596021	8.765675959	8.734446796	9.139383796	8.324919935	9.062245861	10.04501424	7.659505757	8.602441291	8.21845668	8.491061802	9.037286943	8.388999706	7.167251536	7.70484638	8.196412295	8.139083168
ANKHD1-EIF4EBP3	9.017263305	9.121840672	8.187600007	8.851459537	8.698834174	8.648722479	8.950375385	8.251701579	9.30964392	10.05202592	7.901797318	8.82084749	8.511007003	8.861291971	9.229620846	8.382662066	7.892797789	7.744375734	8.739464363	8.263571559
ANKIB1	7.244499892	7.498636226	6.209692365	6.845355811	6.834517822	7.074841495	7.401303646	3.910845848	7.789390836	7.517118973	5.775254443	7.381195971	6.800588037	7.22701612	7.673242638	6.021061027	5.795436569	6.099351808	6.674640017	6.072602553
ANKK1	4.115519388	4.842124524	4.805192867	3.61381215	6.348579452	3.453899438	4.592772751			4.913146484	4.837847395	4.864138095	5.005738613	4.839944475	4.918515518	4.724955257	2.921757169	3.025417419	4.122288391	2.062634648
ANKLE2	7.411583693	7.579331192	6.312988168	7.405910695	7.158839783	7.447829762	8.192887921	5.186797952	7.341390627	8.041432053	6.165471749	7.626784802	7.218870946	7.564007767	8.001393444	7.068807508	5.242963875	6.113106129	7.110364705	6.751010344
ANKMY1	8.800081602	8.350547192	7.629187567	8.841337272	8.879298971	9.059680014	8.972979786	8.961158232	8.308356324	10.63339125	7.897295494	7.970885857	8.451542481	8.034750001	8.989468868	8.944526717	7.451505392	7.612863338	7.669939503	8.423740768
ANKMY1	5.883908398	6.146001821	4.514297141	5.537893028	7.96617376	7.68285136	6.543681003	5.077878739	6.367058937	7.470064186	4.912380173	6.363733359	6.478304	6.487648894	7.56163774	6.006271315	3.145623007	4.125375033	4.455158197	4.456680006
ANKMY2	7.138530873	6.897000763	6.097908448	6.691478332	6.514217121	6.321868041	6.882969453	4.672193926	7.032214376	7.428151605	6.064905264	6.754895517	6.766554085	7.061304221	6.805025408	6.048241418	4.831846847	5.451220015	6.376428616	6.106391037
ANKRA2	7.78348743	8.971370535	7.910534206	8.126915571	8.921583014	8.871383494	8.955828889	8.936592891	9.111756965	9.165098687	7.237601001	8.453063579	7.94183581	8.453557087	8.941487246	8.074353435	6.746233481	7.242345267	8.093159771	7.932420288
ANKRD10	8.894598008	9.40501868	7.625272681	8.656790228	8.97835496	9.075113549	9.619045027	6.017451842	9.59830937	9.346449021	7.741514851	9.352581108	8.819844103	9.044017549	9.435137042	7.957341213	7.365526327	7.656491365	8.575514666	7.911946787
ANKRD10	7.662600734	7.87574628	6.711048814	7.870825199	7.446891405	7.868463302	8.303835533	6.670348913	7.744771286	8.564615956	6.451775549	7.952153568	7.70704709	7.781575446	8.278996696	7.545765321	5.844053666	6.506085541	7.116441697	6.905093321
ANKRD11	9.925032305	10.10425671	8.932170747	9.498536107	9.259634293	9.51852491	10.19972142	8.721244477	9.942862675	10.4749896	9.01911837	9.648305626	9.586061949	9.733739708	9.671891658	9.25088059	8.156473474	8.244740576	9.098641151	8.875833193
ANKRD11	10.50944447	10.44727957	8.030203634	8.790969756	9.245218019	9.318673855	8.919048033	6.358520396	10.13371635	10.33275716	6.598990412	10.09115237	9.95403138	9.720664263	10.66193305	8.658311825	7.854814788	8.820263543	9.030399537	7.936835781
ANKRD11	12.48551463	12.38185303	11.06884141	11.5637373	11.99124972	12.03673306	11.44077056	9.486479482	12.19913522	12.35690116	11.27884086	11.87216388	11.79926422	11.66098395	12.72445651	11.27207394	10.91333525	11.18583372	11.65768019	10.87918883
ANKRD12	8.760738573	8.786949805	7.371965652	8.104183051	8.945754875	8.24291637	8.851681901	8.15516482	8.211598753	8.86515979	7.748989802	8.88727363	8.253634787	8.556318281	9.229426178	8.296768031	7.038339601	7.616636322	7.874391243	7.424427504
ANKRD12	8.498107628	8.052023473	5.377741518	6.824414008	7.502547811	7.216646927	8.086672856	6.907378625	7.680405239	8.342828052	5.583777802	8.861086596	7.90107203	8.171028141	9.099943177	7.755900373	4.726906946	5.260959792	6.123954591	5.232734808
ANKRD12	5.21455343	5.993089195	4.583171245	4.999075928	7.140672331	6.457052326	6.877979773		5.359096972	6.635549521	5.732118029	5.76212341	6.459175518	5.25068839	7.016609973	5.424067502	4.152919184	4.977914112	5.320909914	4.783064234
ANKRD13A	6.922972042	7.161091563	5.885012746	6.268713967	6.929238285	6.245018311	6.942878066	4.583611145	6.406972141	7.484983968	5.563713681	7.118971172	6.540709883	6.911677203	7.404800113	6.649394152	5.455868356	5.784212117	6.37012312	5.933976923
ANKRD13A	9.354869751	9.447037134	8.520105544	9.010795221	9.592331824	9.572002676	10.00881936	9.0819052	10.08236197	10.27613371	8.001942948	9.277418527	8.721957713	9.196774232	9.687836152	8.713699938	7.854282462	8.35394472	9.197139764	8.631719102
ANKRD13B	4.84295973	4.956665858	4.564634246	4.546105468	4.007378518	4.564820178	4.244744			5.413297891	2.561152832	4.337065231	3.96401226	4.158656944	5.055449041	2.178928759	3.82757212	4.351310302	5.488345009	3.93129255
ANKRD13B	7.139718122	7.304367751	5.029540788	6.296394816	5.070945259	5.282430909	6.093765724	6.851163101	6.756474929	7.656286844	7.421148385	7.797815189	7.757726016	7.900673631	5.652874794	6.92714031	4.622470067	5.095944246	5.563815249	5.146194939
ANKRD13C	6.300226614	6.281028484	4.531138755	5.738958292	5.735499161	6.074771079	6.066838121		6.737712446	6.525886272	5.351792969	6.163685699	5.419848296	6.027412411	6.617763357	5.64801266	4.526143324	5.125065425	5.559617539	6.210519007
ANKRD13C	5.359245298	4.887382456	4.304521263	5.426488523	5.125085268	5.020299504	5.73645064	6.029433449	5.003647208	5.870874382	4.295617243	5.108478875	4.300051222	4.789200792	5.418442971	5.085341794	3.847755435	4.415883031	4.914121506	4.189116872
ANKRD13D	11.41338411	11.28534846	10.18618854	11.23901549	10.67576831	10.8053892	11.25260276	10.67600465	10.89568585	12.11073157	10.05868854	10.77628497	10.72881676	10.66603133	11.45568066	10.17002393	9.914801435	10.27509204	10.7353707	10.39159697
ANKRD16	9.487229271	8.877510222	7.573519195	8.417095956	8.739013331	8.888495474	9.461924056	9.077292676	8.89719171	10.28030565	7.802462081	8.283918995	8.158859582	8.408393859	9.254541844	8.109866689	7.111650044	7.987364642	8.099229444	7.899321271
ANKRD17	4.718308466	4.859627712	3.669521189	4.61132644	3.998095287	3.910583013	4.726879161			5.00371736	2.028152549	5.207837422	5.217602201	5.245063961	5.507495924	4.934339574	3.266700951	3.164385974	4.156312473	3.666078252
ANKRD17	9.383897791	9.079197016	7.820223647	8.856995957	8.874283338	8.675472996	9.127087936	9.485650822	8.723364014	9.818353373	8.390275596	8.841213656	8.631364066	8.727426315	9.176226766	8.723015469	7.163779475	8.585770409	8.768914752	7.872466809
ANKRD18A	4.467195995	4.777754771	4.408391906	4.876495337	6.876354864	4.59444106	6.268136609	5.484830626		5.2093785		4.772281579	4.81138831	5.013854816	6.273429169	5.499394038	2.556637619	3.468907789	4.485059022	3.946689693
ANKRD18B	5.168605936	4.815099404	3.823161363	4.762324363	6.157496503	4.590969023	4.893439392	3.908951215	4.690092425	5.586465427	3.668747727	4.631047226	4.638716244	4.870359294	5.675451825	4.496978053	2.772473521	3.725862194	4.392052904	3.470979302
ANKRD19P	3.480656768	4.250456087	3.671759851	3.379173169	5.545234483	5.424391055	6.549107877		3.906058401			4.193003678	3.126424971	4.482934739	6.075518512	2.660191843	2.422921616		4.060190954	4.172940287
ANKRD20A1	7.597455939	7.253395582	6.002877559	7.040488095	6.921594617	6.888367003	7.352085812	5.340841381	6.873093393	7.548465139	6.263855644	7.248359308	7.327360422	7.541743263	7.625214224	6.783146237	5.272764135	5.454759237	6.34564351	5.973223
ANKRD20A2	6.312707281	6.906046372	5.214089826	6.185136492	5.05618335	6.013038322	6.125772588	4.308886513	6.518247295	7.177969601	5.678552817	6.513248802	6.139576727	6.529339968	5.632225458	6.144052082	4.710196999		5.553369105	4.680415507
ANKRD20A2	9.523842431	9.248680461	6.935150903	8.3186969	8.250156273	8.819529923	8.283260169	7.194587463	8.890353664	9.461388381	7.389230362	8.573696791	8.886752844	9.115671327	9.513183374	8.702093361	7.225105227	7.524599696	8.048154975	6.48664214
ANKRD20A2	6.733458742	6.68395185	5.339016918	6.682188415	6.544554008	6.374207991	6.090058629		5.09243115	7.253632896	5.557005643	6.489974768	6.637484037	6.667497629	6.035196096	6.074946364	5.482651157	5.417612889	5.646200971	4.709258098
ANKRD20A5P	7.767162164	7.222873132	5.797439496	6.581697115	6.229845716	6.13244071	6.497080597		6.345362486	7.203589778	6.030902803	6.541421911	6.912007886	6.985230583	8.448233616	6.50323598	5.569808834	5.430493699	6.848482732	5.394847133
ANKRD20A5P	7.765806552	7.466301645	6.777952244	7.823830866	7.818067636	7.411036367	7.842191921	5.611566057	7.286914406	7.69682916	6.208825852	6.308781692	7.012974207	7.608328018	7.94960088	6.916623534	5.350242985	5.695336046	6.459530145	6.929264327
ANKRD20A5P	10.82339829	10.43567651	8.533397485	9.217332031	8.915762286	10.39654164	10.49071653	10.81612047	10.28525424	10.83257439	8.92935133	9.948716911	10.22867201	10.02319158	11.00778697	10.02337457	8.552381298	8.890175493	9.374726524	8.42978081
ANKRD20A8P		5.056841439	4.378496364		6.024768235		6.214585873	4.760308251	4.827892173	5.884852592	4.3761438	4.671532292	5.238257596		6.43129718	5.798983401		4.005990958	4.826886051	4.056274842
ANKRD20A9P	4.909998658	5.630843724		4.122401878	3.696640432	5.294711535	5.467450024	4.701386592	6.134199579	6.516331017	4.303733997		5.852557723	6.583945794	5.961914292	5.259283411	2.896727548	2.923303047	4.931238173	2.22064818
ANKRD20A9P	5.28710729	5.505803616	3.464994927	4.584209097		4.604826287	4.934244732		4.696284327	5.233734704		3.801195913	4.663426601	4.831640656	5.824014238	4.333486707	3.10224189	2.550984614	4.736686586	3.84152837
ANKRD22	6.01492409	6.572868301	5.649336664	6.163575816	7.558938001	6.695775333		7.05063338	5.468539006	7.094397604	4.8861765	6.354209881	5.279038868	6.152344679	7.378446596	5.41432161	3.302266987	4.101929882	6.075595737
ANKRD23	7.09910265	7.302254154	6.020783752	6.772542879	8.093370024	7.561444523	7.332573682	6.510308762	6.873922676	7.909024206	6.208914399	6.796866366	6.609978889	6.838688358	8.037442626	6.519011081	5.25475011	5.410194887	6.274569739	5.753837159
ANKRD24	4.566645917	4.956607783	5.13125898	4.299879837	4.192374885		4.321324201		4.322254107	4.98937656	3.439031312	4.905244504	4.536829384	5.149639015	4.103373423	4.28621212	3.080084223	2.521891226	4.419705399	3.061297524
ANKRD26	6.355840059	6.477059841	5.174437358	6.26468611	6.118032015	6.226278188	6.403175523	5.353694822	6.395611934	6.748750669	5.484769607	6.253484367	5.95730996	6.022628116	6.885269419	6.125557542	4.985464681	5.366352953	5.762920385	5.304080469
ANKRD27	8.754734208	8.798288395	7.765050673	8.689999718	7.856138517	8.751883103	9.123419443	8.340231999	8.608073295	9.498835049	7.293453256	8.590578442	8.177234144	8.356545726	8.267076924	7.925576989	6.293380601	7.354905224	8.184041214	7.741820201
ANKRD27	7.259226343	6.663156727	5.530290214	6.232132311	5.598157041	6.86748756	7.340347736		5.534292298	6.991123845	5.216670206	6.80793961	6.883953106	6.264906065	6.551681041	6.661031265	5.111100607	5.049630768	5.748519197	5.528256867
ANKRD28	8.533124508	8.531642682	7.15441106	7.483456268	8.855169355	8.634844803	8.927629241	8.842249131	8.480666219	8.93269931	7.557690379	8.193145356	8.127891176	8.227503796	9.158228706	7.594805298	6.751372666	7.33957925	8.565675995	7.152515047
ANKRD29			6.207050058	5.839193708	8.088725707		7.154040363	6.471851253	5.920149643	6.876499757	5.566083577	6.234855743	6.439394582	5.877935125	7.686875859	6.167547205	4.110220403	5.192993819	6.477202934	5.390560387
ANKRD30BL	5.4673747	5.522105667	3.616477681	4.375193774	3.655624312	5.127981531	3.886840803	4.419726295	5.562679594	6.033537091	5.028554124	5.745875968	5.345699389	5.927057086	6.0182329	6.066549487	3.831062456	3.702683029	4.37931182	3.953482232
ANKRD32	8.006864061	7.779882818	6.306450914	7.725984448	7.348537848	8.331318716	8.392839876	7.733589573	7.507072319	8.395594113	6.837533327	8.010766973	7.748811398	7.627741793	8.298303646	7.689974217	5.836647514	7.029370059	7.206371677	6.693721115
ANKRD32	7.693353136	7.537042859	6.059028575	6.612676862	7.332074154	7.480330565	7.620446386	6.360325118	7.125631473	8.039358862	6.161106481	7.714724276	7.394696765	7.287045585	8.787815734	7.622883509	6.036267261	6.575226396	6.999602077	6.333989501
ANKRD33	7.917614348	7.913795375	5.712018752	6.708410743	5.679660531	5.802663955	6.303442862	5.73475947	7.142020238	7.680358117	7.369145384	8.29264649	8.153610296	8.134144428		7.128106741	5.181134363	5.623527447		5.6488485
ANKRD33B	4.460414284	4.335579724	4.375813065	4.088552089	3.973527705		3.457931748		4.71742638	6.165656933	3.806636487	5.502446769	5.427137154	5.4673147	4.246309269	4.316801035	3.870950557	2.662550748	4.542902475	3.095508763
ANKRD35	7.315167681	7.901222307	7.237962309	6.955143059	10.35709779	7.537460706	8.606082398	7.508251157	7.903801125	8.784872985	6.233162543	7.346099702	6.869884975	6.701553215	8.047368795	6.78803442	4.57824557	6.760472465	7.247291448	6.155635101
ANKRD36	8.677872182	8.749341516	6.35969475	7.545013101	7.074371633	7.446311653	8.512782331	8.375700226	8.646787291	9.633219215	7.105399417	8.236031418	7.870800545	8.245586931	8.540566303	7.70191703	6.65338109	7.431992277	7.306986723	7.064011937
ANKRD36	8.971243776	9.168898219	7.051008772	8.307517325	9.03893572	8.213194157	9.183539364	8.075656166	8.669247562	9.036630256	6.935843944	9.008648791	9.087637863	8.973794356	11.06083574	8.909306889	6.478475187	7.263705817	7.81507647	7.699458629
ANKRD36		10.57197633	7.923599061	9.593780084	9.549218836	10.12323422	10.18477866	8.80514636	10.07651901	11.01774448	6.519580431	10.80696763	10.88921266	10.72931484	11.459034	10.03598399	8.268623402	8.62714279	8.935680143	8.423494135
ANKRD36B	9.951717167	9.735939281	8.438035799	9.439635395	9.475516605	9.830589994	9.788272162	6.501543761	9.419328834	10.24103335	8.155758844	9.884484672	9.451118364	9.644239174	10.75168966	9.306806775	8.242424826	8.446488664	8.900802821	8.901620253
ANKRD36B	9.430465306	9.65967504	7.598354783	8.738991383	9.339948628	9.509962998	9.911721089	8.601283866	8.845649993	9.942507175	7.423411774	9.858116086	9.994626392	9.742328638	11.21582721	9.303922271	7.660752529	8.477479818	8.816921244	8.110948864
ANKRD36BP1	7.083348482	7.071184523	6.058334464	5.711325573	6.154365487	5.655433121	5.527174517		6.61860457	6.920140828	5.880749676	6.738404416	6.157064331	6.52973788	7.066637095	4.565830498	6.432153009	5.695119415	6.701594799
ANKRD36BP2	11.03977928	11.89934219	10.41126416	11.77454124		12.34366986	12.45243997	11.04894863	11.62494803	12.50422337	10.58300659	12.07312533	11.71991369	11.89869094	13.18932376	12.10998242	10.1742079		10.90244295	10.88470017
ANKRD37	6.651467931	6.881254705	5.67267963	6.720174474	7.67061164	7.290411502	7.422603888	7.566318952	7.614374158	7.861679375	5.994922934	6.580981336	6.98622888	6.62470277	8.004058628	6.831739196	5.044381441	6.653295095	6.421957591	6.186416765
ANKRD39	9.512593717	9.317414875	8.05150588	8.779833584	9.099867455	9.363571478	10.10689789	9.593217429	9.27016355	10.48898791	8.520857899	9.042873844	8.927700937	8.999438028	9.96110439	9.311842524	7.624294674	8.357914392	8.880987585	8.298181737
ANKRD40	9.111637787	9.127666551	7.935114355	8.504345889		8.813752658	9.171772521	6.980089297	9.28456364	10.05600496	7.891159109	8.850626925	8.350035281	8.665751254	9.387586135	7.969547691	7.5529457	8.197447702	8.772615455
ANKRD42	6.400429314	4.015085383		4.052323723	5.047041439	3.07492171	4.739094162	4.087702988			2.801670236	3.299261805	2.752013786	2.38044548	3.998747919	2.94479549	2.416780844	2.834608076	2.491156074
ANKRD42	13.54720302	13.56292568	12.17826709	12.96078372	12.86109641	12.60308222	12.99179339	12.7456174	13.22059523	14.28766621	11.27779243	13.09978732	13.05475268	13.33309244	13.88570114	12.68780913	11.76419071	12.41332513	12.75521036	12.24076808
ANKRD43	6.949490578	7.119932974	5.669816232	6.613622997	8.330197143	6.735214814	7.300304965	7.332080422	6.779803387	8.612053504	6.276890599	7.064290084	6.457886616	6.567204994	7.444203231	5.625317546	4.294347254	6.053698941	7.336522627	5.546743239
ANKRD43	5.354672187	5.635232002		4.774796546		4.407185492	4.460544687	4.245778576	4.937907423	5.942814273	5.374431633	5.102677026	4.6095245	5.170017171	4.529028808	5.354417602		2.727661944	4.111336851	3.260097939
ANKRD44	8.699113286	8.954127955	7.697669583	8.564988563	8.691912376	8.533126456	9.143947681	6.802288876	8.626119314	9.291624507	7.649430081	9.170202994	8.277789524	8.89502506	9.41637046	8.97005382	7.465976913	7.797280215	8.068857799	7.857252001
ANKRD44	6.397643832	6.318251033	4.449168459	4.672719509	5.844342966	5.778369451	6.070365068		5.624550716	6.383918003	3.776983027	6.116517178	5.328879897	6.273539201	6.159594676	5.1482378	4.820088568	4.969601334	5.582474714	4.57955912
ANKRD45	14.23850625	14.17198441	12.37995961	13.07584596	12.75380111	12.91507193	13.38681768	13.12943034	14.05554851	14.3677833	12.00352986	13.59221524	13.50606579	13.21680405	14.07445509	12.83780195	12.0537888	12.34500182	13.10172623	12.36001963
ANKRD46	8.531423571	8.211111512	7.318326785	8.016282917	8.233946044	8.387347892	8.683960269	8.641599855	8.517304043	9.494207176	7.105932597	8.105597942	7.851336159	8.080889461	8.713029363	7.757759345	6.534074212	7.359813679	8.079481584	7.663733138
ANKRD49	10.084823	9.886906753	8.748981084	9.378347967	9.574648207	9.866015133	9.882815582	9.220068714	9.899048561	10.44354553	8.917525143	9.544933531	9.205298422	9.562739076	10.50860791	9.255745253	8.735968889	9.135132349	9.476640099	9.223660019
ANKRD5	4.800751871	5.952720982	4.676848477	4.90466039		4.155259456	5.707154793	5.915180025	5.889714215			5.229837066	4.617263802	5.157652522	5.056076675	3.969958133		4.915982604	5.023398195	3.835152006
ANKRD5	3.641304404	4.891739966	3.980247447	4.501308564	4.658408019	4.171750458	4.892579001			4.48909909	2.928797999	4.283246925	3.653535867	4.350591302	4.926614331	3.810536675		2.699389054	3.892225859	3.625770786
ANKRD50	5.530280225	5.594265178	4.224045678	5.159607794	5.097790701	5.896085808	5.744287326	4.367087951		5.901564928	3.877324139	5.381533953	4.823871617	4.694533124	5.77970176	4.761773005	3.68639071	4.13526397	5.043840543	4.420495203
ANKRD52	10.89748701	10.98941295	10.06376852	10.19751896	11.13554064	11.10130274	10.791158	10.40098507	10.63294977	11.71600959	9.857665371	10.44150112	10.0027658	10.2952007	11.70623871	9.847964658	9.659083443	10.24109772	10.68044656	10.04331443
ANKRD54	7.048034756	6.754437777	5.435857729	6.480165326	5.384683438	6.338575059	6.760546794	4.329008443	6.532204506	7.696517474	5.467303032	6.390164044	6.235160572	6.581883316	6.425521463	5.90420273	4.496630863	4.971837045	6.018876363	5.841972641
ANKRD54	5.237909743	5.778073186	6.50913208	5.399445248	3.966201567	4.662504036	6.634093843		4.488259198	6.03575124	4.996964896	5.524348638	5.801864307	5.526181518	5.5933968	5.483293411	3.099148066	3.993865441	4.734410484	4.392978163
ANKRD55	3.77609767	4.58197905	5.055462924	3.74545571	6.763959917	4.363863517	4.712754787	6.403190677		5.53649901	4.756955485	4.890189358	3.309092494	5.903079978	7.474339503	4.843610061	4.865613521	4.798146449	5.715153168	3.206146509
ANKRD57	7.901022538	8.461562937	8.273786743	6.926783434	10.38956681	8.755667082	8.801552523	8.691071035	7.950287016	9.334171813	7.440702262	8.288337335	7.831088052	8.059688395	9.41215529	7.325764166	6.02666552	8.101297616	8.716723793	7.011966308
ANKRD58	7.442425193	7.116856482	6.753421353	7.253259417	8.391378077	6.80150661	7.875721096	7.282986458	7.319740755	8.128699123	6.600663741	7.352534322	7.089687755	7.030673757	7.578441381	6.640429618	5.152361108	6.29077088	6.606383299	6.70374165
ANKRD6	4.387989034	4.63936068	5.167626882	4.083912842	5.942036343	3.972669681	5.750655541	4.743817607		5.763549144	3.324335386	5.270755047	5.106576968	4.892591629	5.443226701	4.183116464	2.941650225	3.749261792	5.07350236	4.296726098
ANKRD63	5.34517209	5.647901025	3.546369748	4.701311176	3.41172045	3.7488723	4.452233002	4.656678841		5.029038482	5.008032345	6.091379106	6.019448842	5.835888461	5.331606339	5.404410994	3.881328865	3.524820942	4.10556662	2.857279376
ANKRD65	7.24779178	5.969305239	6.697330414	6.867976749	7.060445194	6.436201991	7.712979513	5.774150552	5.816044126	7.9999211	6.382796578	7.2467273	5.089498575	5.866857794	7.430417425	6.175680878	5.378056895	5.45674078	7.489102141	5.362134951
ANKRD9	6.54276275	7.286497696	7.156163996	6.710638396	9.392158975	6.936899367	7.870711171	6.089184773	6.923943062	8.240072429	6.040037604	6.611166477	5.975725327	6.117734932	8.162647617	6.37998114	5.93654207	5.919875868	7.134738443	5.896140557
ANKS1A	9.96489199	10.17645867	9.219760243	9.454701506	10.41934822	9.837610905	10.08156865	9.018747659	10.22686974	10.87011269	9.080326155	9.620209926	9.3515888	9.41856799	10.38505457	8.973439079	8.401384718	8.760704647	9.735246806	8.876766787
ANKS1B	2.299081385	3.393346178	3.394061342	3.442371611	4.72403574		3.595284041			4.018923432	2.386783637	3.054847088	2.875841976	2.345184867	3.488306765	2.429744228	1.994991657	2.05946396	3.601905656	2.500295492
ANKS1B	3.905414445	4.077957332	3.261887007	4.127561473	4.053564063		3.521415135			4.497865885	3.59455691	4.601631748	4.131375468	4.534250271		3.916688734	2.395559155	3.221334693	4.58444424
ANKS3	9.951115371	10.14742882	9.017987306	9.562750522	11.02473383	10.52762166	10.62468855	10.14765522	9.815061736	10.97431563	8.902819161	9.989001307	9.786442479	9.935930109	11.42887309	9.893199128	8.26283621	9.399579785	9.728493846	8.883155849
ANKS6	8.819158501		8.120060025	8.597725576	10.85501171	9.669604203	9.679582844	9.636637489	8.809699649	10.25598454	7.838741926	8.346662206	8.334633523	8.256206801	10.16175545	8.416122775	7.483487708	8.392718831	8.303078862	7.906883983
ANKZF1	8.337028399	8.327615829	7.774340084	8.313080201	8.153511398	8.45051441	8.662962687	4.809329604	7.945677458	9.378984193	7.517160084	8.429403268	8.142169615	8.637554863	8.711766522	8.678367212	6.714504424	7.003275705	7.577108865	7.705100064
ANLN	7.600642929	7.245456682	5.053125242	7.265274666	5.379355492	7.83065337	7.496804256	5.799589623	8.344769922	7.88609771	5.868963762	7.382565237	7.235537521	7.290201362	8.013097073	6.360972237	4.885790069	6.236625401	6.913422017	6.401953631
ANO10	8.77550263	8.974705968	8.215195158	8.461979495	10.29549805	9.114042392	9.039770641	8.697751583	8.23565814	9.771564243	7.884329894	8.338968978	8.060266842	8.248419085	9.567540124	8.201550061	6.993874722	8.136974199	8.406756462	7.592014443
ANO10	6.747345773	6.803786282	5.67480298	6.081509216	7.270951224	6.238649881	6.662632775	6.572285489	6.315252472	7.502544628	5.682139525	6.463749792	6.223230422	6.520792618	7.179374696	6.099336237	4.388626276	5.822999035	6.08311527	5.036087873
ANO2	4.055875012	4.825716442	2.941878359	4.041026527	5.819648259	3.434765652	3.584521209	3.890471013		4.365353797	4.184798397	3.873962774	3.143282714	3.452441247	5.273898519	4.30569844	1.892978865	2.854576998	3.433449573	2.72324618
ANO6	10.27196018	10.23060412	8.143940795	9.414523941	9.430631937	9.948902302	10.42136954	10.58350968	9.811216366	10.13826284	8.584369897	9.635788666	9.608566617	9.803359441	10.4373963	9.465551917	7.992936071	8.93087214	9.334335864	8.664512707
ANO8	8.308264845	8.215771286	6.097081487	6.072076638	6.893921559	8.128251121	8.369277584	8.008203936	8.182729536	8.836574618	6.024141016	7.522612915	7.721537401	7.277009297	8.684625206	6.911415958	5.629185527	6.651111982	6.614354279	6.101812883
ANO9	8.546228892	9.125371623	8.210711763	8.692196667	8.365570068	8.580848717	9.447186361	6.0900006	7.26809187	10.25568129	7.723046538	8.882291197	8.335860606	8.780507288	9.007914763	8.694531314	6.662214046	7.449485441	7.965765818	8.064100885
ANP32A	7.967315614	7.659211024	6.058862599	7.28562323	6.589660284	7.824008508	7.796029223	5.466850587	8.130512905	8.770815174	5.764719022	8.011487812	7.56644378	8.16641117	8.502395847	6.893492057	5.679293452	6.169706577	6.508799421	6.670630758
ANP32A	9.855023239	9.824964785	8.277027901	9.225362425	8.847274439	9.914970464	9.879934079	6.03190903	9.940595941	10.06179105	8.724521698	9.465418455	9.298435397		10.23700795	8.968951848	8.000111579	8.645679325	9.215962226	8.59133571
ANP32A	4.515946416	5.053209975	3.707173572	4.330853792	4.00266742	4.567869093	4.162096415		4.750404449	4.523402624	4.123078472	4.568325236	4.507708393	4.983855057	5.220055554	4.328342463	3.921545824	3.589300888	4.853763161	3.44095087
ANP32A-IT1	14.23900101	14.19885707	11.92143261	12.77589213	13.06930693	13.1897804	13.38800114	13.20743428	13.68748941	14.08412491	10.87118525	13.82366877	13.87690347	13.71874156	14.76851104	12.26742051	11.77682984	12.38780329	12.73525434	11.96162007
ANP32B	12.13912859	11.7048966	10.57020485	11.9451841	10.72677673	11.46065145	11.8747282	9.148822025	11.92425246	12.8989945	10.92608988	11.64756231	11.63908652	11.83746828	12.30479593	11.27658332	10.44611663	11.12257437	11.40485204	11.04703937
ANP32C	7.686901765	7.363989284	5.325791504	6.806904009	5.429274832	6.583501333			6.821217839	8.599866735	5.277216717	7.445266519	6.81837127	7.666272299	7.956180977	6.4170746	4.932792541	6.15810876	5.950655738	5.79508481
ANP32D	7.886998176		6.601387356	7.351517911	6.376588541	7.584252249	7.467013679	3.976189475	7.634129284	8.514456062	6.41526803	7.499578844	7.138005511	7.829724638	8.165718528	7.58172257	6.002129334	6.568819077	7.272529947	6.857957365
ANP32E	9.765562426	9.485298211	7.476186431	8.757058927	7.534817997	8.390133695	8.953722994	7.030510445	9.088599311	9.93763894	8.127033236	9.622365224	9.084877465	9.110773255	10.08830991	8.642279545	7.655098476	8.566881733	8.820030536	8.321926292
ANP32E	10.00946615	9.704866087	7.674264313	9.280506329	7.987020084	9.225929447	9.839505683	9.536812719	10.02274508	10.56371871	8.27033224	9.592700331	9.305906244	9.772130287	9.904711684	8.904664725	7.598506645	8.783010327	9.019822264	8.65059297
ANP32E	8.255687667	7.737066805	6.219205314	7.455765306	6.859555906	8.40695752	7.968300458	8.554777234	8.212444829	8.904147771	6.645975394	7.634988155	7.387153994	7.776466591	8.637799685	6.975713864	6.385693322	7.445047135	7.752433503	6.873402277
ANPEP	5.032207983	6.128478799	6.118375301	5.344567908	6.716587651	4.836204403	6.396495526		4.358816799	5.878701313	4.895430597	6.219580356	5.237221818	6.156156512	6.31343035	5.455318342	3.807067385	4.773702589	5.385357175	5.050678867
ANTXR1	4.506649542	5.033680681	3.713156903	4.596666848		4.705942525	4.746033768			5.629954559	2.983667846	4.701758626	4.384967091	4.023478926	4.34417374	4.513677703		2.626965186	2.903677505	3.88392379
ANTXR1	6.934819587	7.459442275	6.039345701	6.326668568	8.497029885	6.793621516	7.782780069	7.549433528	7.631021316	7.292265489	5.761845592	6.655834078	6.834728911	6.3514642	7.760093174	6.177951069	4.35224934	6.068913461	6.714572491	5.231996427
ANTXR2	8.212651043	9.162534332	8.584364259	8.157306509	10.7986419	8.821818298	8.958705242	8.836786352	8.795384811	9.374751515	7.854540546	8.236658117	7.881106617	8.155820054	9.584609674	8.136979324	7.433796562	7.934397373	8.871957278	7.640774912
ANTXR2	4.168210382	5.068109701	4.867239691	4.81451351	5.90922563	4.231568346	5.593941427		4.279859033	5.419865146	2.273774865	5.123216319	4.252912893	4.96247175	5.850312376	4.21389237	3.958821336	4.043426752	5.189162348	4.067840033
ANXA1	10.57264907	11.75216109	10.59913365	10.55801789	12.8442754	11.01071761	11.51262196	10.82214377	11.508547	12.00030147	9.350699228	10.21819994	9.866470202	10.46238468	11.34379032	9.697056866	8.562931929	10.43506389	10.98440493	9.712660775
ANXA11	12.31587186	12.27490167	11.7231289	12.05391706	11.51044227	11.89339786	12.41142042	11.74247618	12.07664794	13.23985059	11.07803136	11.71476196	11.36185114	11.63122618	11.94645673	11.39392936	10.50865841	10.86967558	11.5955624	11.8662508
ANXA11	6.245058065	5.97427737	5.443860228	5.909395583	6.286026142	6.312798569	6.456780035		5.783450892	6.835948068	4.510318891	6.328981832	5.974444877	6.124913284	6.392559569	5.622753809	4.257510042	4.306713558	5.517045411	5.297281307
ANXA11	6.602673184	6.312829965	5.360003909	6.037814439	4.875003964	5.939529145	6.37833405	4.088890403	5.927863988		5.100860361	6.7617746	6.19123139	6.613171671	5.845494065	5.957265054	4.288198336	4.762333931	5.574847798	5.527823211
ANXA13		2.358767579	2.438742093	3.692726241		2.782938784	4.474707294	4.340195496	4.54537783	3.889053912	1.977839306	2.287994668		4.07830668	2.266077085	3.089773037		3.04408054	5.204091405	2.076883648
ANXA2		12.07198853	10.96519122	10.93779899	12.65755404	11.3231899	11.97893671	10.30571066	11.92071311	13.23388327	10.30905792	11.2262207	10.81580195	11.11754765	11.69275671	10.65189033	9.68808662	10.78243314	11.16516516	10.46507658
ANXA2	6.220926569	7.199382795		3.750915161	4.894686339	3.012978541	5.707953207	5.484585117	6.025800005	7.649151969	2.28384534	6.442481096	6.323584079	6.644162009	7.115581601	3.791549466		2.642801829
ANXA2P1	8.555841074	9.561642512	8.799738807	8.843958727	9.758848636	8.500553511	9.527284829	6.020951946	8.746453522	10.48854614	7.848479603	8.7756432	8.498375741	8.827233764		8.287804247	6.851547924	8.202393722	8.608136148	8.108932117
ANXA2P3	5.025498834	6.123791161	4.459815849	2.792493488	5.200531033		4.737864113			6.704353264	3.014959741	5.220889819	5.027870177	5.389262891	5.18985025	3.925993724		3.840431006	4.587328983	3.311581439
ANXA3	6.308232693	7.373497029	7.074833148	6.57043056	10.19013318	7.144003755	8.48591296	7.296458417	7.962350177	7.501376961	5.874876327	6.120909475	5.663979345	6.128561303	7.757656307	6.067335055	4.970215433	5.992823558	6.34540216	5.812666949
ANXA4	8.241824933	8.965676367	8.402270241	7.737277769	10.29085979	9.035907857	8.923773448	9.031147311	8.766937642	9.311833671	7.686503329	8.467171454	7.738144966	8.223097656	9.257373463	7.541358407	6.646779013	8.005145068	8.558162	7.691884467
ANXA5	10.09339247	11.0083747	10.07987541	10.96836872	11.61360624	10.64540085	10.54435401	10.93495283	10.71810043	12.15849451	8.761037887	9.799513956	9.790299293	9.742719868	10.85769725	9.386168159	8.394181846	9.413589428	9.641503943	9.420072009
ANXA6	10.44232047	10.88358416	10.07935944	9.898604864	9.516395002	10.03847734	10.43102115	8.361996832	10.02867689	11.49365734	9.548685145	10.41850411	9.490069665	9.791235998	10.43853822	9.826511466	9.155921728	9.295959904	10.16288473	10.26058204
ANXA7		8.234000191		7.334016684	8.499224039	8.06844994	8.767186336	7.633854744		8.774939226		8.250069558	7.342138688	8.035388573	8.531708564	7.832404605	6.229785741	7.177675662	7.746046671
ANXA7	10.15208326	10.32539991	9.358990024	9.815725915	10.95202118	10.52108215	10.98360146	9.510777418	10.60041101	11.17454749	9.444033811	9.967534654	9.219767502	9.940705898	11.03217731	9.654525227	8.471134204	9.713779486	10.0625346	9.215670104
ANXA8L2	9.588857586	11.57097801	9.717522036	9.718011528	12.62937643	10.60284359	11.81763725	10.62519559	10.04628369	11.13259548	9.576562384	9.955916048	8.907322137	9.860177411	11.14831705	9.119824323	7.529636694	10.32218618	9.624639757	9.386489804
ANXA9	3.288134552	4.488991159	3.246742225	3.363067151	5.983996789	3.814855439	4.869699348			4.568949818	2.80153077	3.80514272	3.051140556	3.496957991	3.404174956	3.323500913	2.106177102	2.550580824	2.911992719	2.693471717
AOAH	6.338438499	6.405330576	7.624232521	6.424737038	8.205343635	6.01789764	7.986198156	5.060869693	6.807928022	8.324167042	6.573129239	6.367227418	5.802938417	7.041689812	7.636858043	6.665189508	5.358060377	5.786227277	6.987639206	6.403092318
AOC3	6.773330454	7.418888184	7.708342453	7.124822322	10.44522906	7.44114149	8.235777791	6.550347546	8.345819033	7.72083524	6.484663414	7.117046681	7.237753947	6.554105314	8.826049813	7.408741577	5.386100458	6.00413438	6.622693786	5.620807489
AOX1	4.787501944		3.844031062		7.724933981	5.176974152	5.484105254	4.115198917	6.294780447			6.209650456	5.715005412	5.70987041	4.822696502	5.300886613	2.84551494	4.002018361	4.864686852
AOX1	4.37939431	5.412013916	3.996348068	3.094055637	6.804880899	4.810043042	5.424627541		5.935473185	4.621961007	3.842218578	5.082484176	4.206633848	3.045253884	4.548639451		2.590485612	3.449606272	4.939554297	2.944401395
AOX2P	9.653899457	8.873170313	7.947515381	10.35845341		8.970072807		8.998732577	8.189548839	9.510257603	7.349878311	8.389801678	9.242547966	10.3263587	11.03474876	10.40242374	8.603038021		8.24046651	8.17170423
AP1AR	6.896441397	6.667943203	5.23044936	6.220551296	6.589219828		6.804313041		6.735144395	6.808341285	6.040580806	6.445220493	6.331262546	6.692798202	7.036520917		4.789268621	5.652013741	6.306137537
AP1B1	7.004559818	7.130015514	7.275372146	7.42096487	6.628117119	6.247235423	7.587692771			8.457800698	5.357435177	6.682807829	6.683584178	7.204201376	6.108810249	6.654760603	4.754566333	5.627556063	6.526353534	6.911465095
AP1B1	13.03574692	13.20947058	12.33898062	12.83348528	14.07679556	13.5436155	13.8385707	13.36432073	13.08933676	14.393249	12.39628046	12.67839129	12.52329878	12.72779902	13.82661303	12.70287524	11.12851703	12.29262993	12.7588145	12.07194061
AP1G1		9.676762284	8.428815314	8.998824232	9.582635594	9.471574629	9.681132095	8.423741608	10.00555578	10.40365438	8.510986043	9.301460299	8.682914198	9.068854306	10.00654489	8.834745973	7.837354189	8.627772065	9.263018673	8.57735858
AP1G2	9.426991371	9.536628192	9.118555697	9.364331671	9.094041255	9.510779989	9.837827374	6.896093802	8.929496915	10.39797405	8.358134243	9.102177293	8.648242162	9.151142151	9.434660959	9.183800358	7.782999519	8.049814251	8.821243993	8.850481911
AP1M1	9.760129943	9.728032565	9.098445351	9.470226509	8.853845047	9.092228584	9.493564079	6.678140939	9.078545259	10.98210587	8.362447971	9.088859511	8.562355393	8.867340833	9.501650717	8.756249404	7.801086856	8.156371334	9.234582031	9.207189581
AP1M2	5.456358358	6.04531278	5.473637245	5.429696967	6.485514739	5.47614608	6.206281411			6.924603505	5.09791245	5.701481412	5.063973985	5.547383196	5.314751623	4.95122176	3.161516403		5.666621972	4.403224086
AP1S1	6.222772109	6.222113452	5.664704404	6.436643424	5.884168565	6.046647117	6.4327328	4.051147588	6.467335244	8.023738831	5.096626614	6.861503831	5.971145292	6.555681663	7.375216716	5.766412826	4.824036139	5.404747158	5.968077385	5.466077604
AP1S2	8.805675524	8.897828216	8.340643267	8.699613053	10.0817151	9.315251702	9.485373289	8.829696418	9.360421564	9.830548957	7.811573141	9.011448396	8.213248603	8.873930363	9.738054587	8.613401993	6.985517508	7.885302857	8.602731894	7.930074965
AP1S2	7.669699328	7.679404796	7.307546923	7.719818656	8.023268661	7.354753631	8.59302989	5.170702244	7.149288839	8.341807445	6.825143241	7.8911269	7.41556348	7.690530238	8.038669376	7.879376785	5.928314888	6.825501995	7.074253876	6.782607761
AP1S3	3.247245185	4.537157507	2.916179476	4.032197843	4.12903815	3.509291729	4.819960371			6.695503926	3.71532782	4.125221271	3.193948009	3.983347533	4.124029473				4.165203679	2.585320004
AP1S3	6.449067076	6.836594499			6.768450339	6.087109974	7.238104704	7.493224607	5.91370396	8.185262488	5.543271605	6.704975682	5.662905026	6.167566272	6.910765036	5.625642222	4.733329934	5.353633113	6.7001789
AP1S3	4.60294259	5.064763886	2.919835262	4.132634418	3.627091998	3.57254047	4.793738811	3.936112113		4.963015811	5.137211676	6.01806105	5.945349253	6.13463968	4.733870039	5.088435908	2.480668917		3.970898738
AP2A1	6.958284741	7.264814134	6.243972911	6.405890959	5.957930381	6.159227933	6.002846738	3.736941429	5.946398918	7.198637552	5.052653252	6.104498744	6.050174943	6.338212773	6.645080518	5.046929722	5.201803995	5.731226424	6.85336695	6.126604332
AP2A2	10.05247839	10.62179273	9.322654444	10.01391164	10.40871929	10.30004591	10.70656595	10.15374708	9.812243421	11.30151792	9.523692498	9.843524609	9.78665484	9.668159378	10.78665272	9.747734134	8.221801214	9.155233394	9.411899468	9.089775399
AP2A2	6.07977596	6.508708163	6.094723995	6.603350241	6.523686932	6.499010795	7.184307077		5.892232175	7.7563575	5.249681599	6.131251159	6.104482599	6.130236529	6.321801312	6.125113173	3.49567342	4.67475045	5.363213839	5.733776782
AP2M1	12.7835383	13.02554051	12.47110107	12.74639297	13.40712035	13.14082067	13.4042395	13.23147126	12.87226741	14.23009251	11.71164934	12.26625246	12.14074639	12.45010342	13.60357419	12.35288016	11.6381612	12.18198613	12.5537999	12.45077875
AP2S1	13.31476732	13.41134415	12.60307062	13.14217089	12.96428274	13.16906642		13.11595708	13.47633232	14.46084173	12.39241993	12.691123	12.37946826	12.64386228	13.59162753	12.08723077	11.73425066	12.57881279	12.9864424	12.69883639
AP3B1	9.03014127	9.282849814	8.226319221	9.088468929	8.577662964	8.827229317	9.175083172	8.773202189	9.149730356	10.49654024	8.516634922	9.11449769	8.569650199	8.980167574	9.140654183	8.442166387	7.167258562	8.103914064	8.665062632	8.423883602
AP3D1	8.909534315	9.277229273	8.865261573		9.502636316	9.389453667	9.652957517	7.855741837	8.141386296	10.2773711	7.960080728	8.59841955	8.66964406	8.79066877	9.371756392	8.746287234	7.390507767	8.058865196	8.662108633	8.79960089
AP3M1	7.14011195	7.135467149	6.446420509	7.281761297	6.542794936	7.071122297	7.284422518	4.982221498	7.177705557	7.816382108	5.724649726	6.782557964	6.57914635	6.787348876	7.431168285	6.517580422	5.448875189	5.654094075	6.683032493	6.513016454
AP3M2	7.443439233	7.375507797	6.524530902	6.987143474	7.485747212	6.841469999	7.731036575	7.096293483	7.544764334	8.639706447	6.250932022	7.181329197	7.143541379	7.053465449	7.866785606	6.922819853	5.846390764	6.510778723	7.052006078	6.516020191
AP3S1	10.35057902	10.54628774	9.245341634	9.794396533	11.05641418	10.68974207	10.60853483	9.769788596	10.87267488	11.11276072	9.396392642	10.2183598	9.726219692	10.10935011	10.96869847	9.71055437	8.702171993	9.942487674	10.19836032	9.28868339
AP3S1	10.08516038	10.2088574	8.852889007	9.508459554	10.95661937	10.56193515	10.26466075	9.462890552	10.58602159	10.89059261	8.890768296	9.773712049	9.352590155	9.750114883	10.83163977	9.306893563	8.412758242	9.603518973	9.95636788	9.034737348
AP3S1	7.387294465	7.741768303	6.130486547	6.423478167	8.372330533	8.007993787	8.100550388		7.974418605	7.43068002	5.43084257	7.661018435	7.257160577	7.870998996	8.175847415	6.740905979	5.332866156	6.603879258	7.13241233	6.310838143
AP3S2	8.674909729	8.86705444	8.578464025	8.477417888	9.343778442	8.871581557	9.097222051	7.403672486	8.803366222	10.00896638	7.57233946	8.411474973	8.062611229	8.164246252	9.459617067	7.929402819	7.199552606	7.86825771	8.613995681	8.189578489
AP4B1	9.07531682	9.164624895	7.678369853	8.147806813	7.726105056	8.540267554	9.261904745	9.110961127	8.953388349		7.995207486	8.747430033	8.785638821	8.785526685	8.860354824	8.418061733	7.424737374	7.53045862	8.256459693	8.122228019
AP4B1	6.39120526	6.491721965	5.590964534	6.420751695		5.942156016	6.92838809		5.749493507	7.273307005	5.347867945	6.583044696	6.483533175	6.521860926	6.044095057	5.949163473	4.681821417	4.357987562	5.805487227	5.753650262
AP4E1	9.806395114	9.505927044	8.284644605	8.936869046	9.426574859	9.754687281	9.67357197	9.886594499	9.304610516	10.23412525	8.287944577	9.202889058	8.814974608	8.880252676	9.913772941	8.513832982	7.919882898	8.763350155	9.387970343	8.637224773
AP4M1	7.056522837	6.989208279	6.415802094	7.19154982	6.468953229	7.194825787	7.46635712		6.469286085	7.766899225	5.726685197	6.98742206	6.560656726	7.162038795	7.087799077	6.786600282	5.37810789	5.685244416	6.695001341	6.7885513
AP4M1	5.960377795	5.905949652	5.287652178	5.92732476	5.035879877	5.54156347	6.134009573	3.912049096	5.713732651	6.262559253	4.306591082	5.914979908	6.101996254	6.225993437	5.57108153	5.497606937	4.094438776	4.695653693	5.452350968	5.296174347
AP4S1	5.655982011	5.423868563	4.620865539	5.319082821	5.734631862	5.460626266	6.236697528	5.575039379	5.572669004	6.675571793	4.335933385	6.034737568	6.163178679	6.068348146	6.282038115	5.739143861	3.568372667	4.398949544	4.950861696	4.406912805
AP4S1	5.081924155	5.121550508	4.123012234	4.574410364		4.383434043	5.51956392	4.854616092		5.993032795	2.655832876	5.00831746	3.541867912	5.045447339	5.915743646	5.055521057	2.869606723	3.900126799	4.366702686	4.030888682
APAF1	6.110469111	5.72970122	3.800202062	4.67869168	6.062063844	5.47657708	5.031865372		4.969623435	5.089847681	3.49747058	5.715918074	5.203376979	4.940762973	6.029205495	4.390457208	3.314937486	4.20823709	4.700840288	3.918937635
APBA1	5.844874202	5.788749127	3.945912914	4.876311148			5.393010094	5.502833713	6.616046662	6.630423383	5.479116714	6.009492742	5.88494854	6.161631561	4.800075711	5.313546624	3.667658278	4.386459885	5.204442812	4.22676437
APBA1	3.098192982	6.440965482	4.164077465	3.626850275	6.281468105	3.35619312	4.547682404	3.903957021		4.407829945	2.959182759	4.106130525	3.19884567	3.108207447	5.204714722	3.914006663	2.706593983	3.250219425	4.371737969	3.070134086
APBA2	6.318071309	6.129054847	5.25945592		5.515562027	6.399414485			5.758106462	7.736592023		6.361867647		5.684353938	6.441784231	4.743987746	4.447661842	4.742724145	6.501530545	5.410534455
APBA2		7.475062989	5.667850126	6.044913178			7.601598472	4.58419346	7.943218087	8.349991066		7.259151944	7.043971085	6.736334277	8.356047387	5.835998329		6.040221763	7.59771217
APBA3	5.82170996	5.911141959	5.55831754	6.168104655	6.219517243	6.120843967	6.232258396	5.469622934	5.175807603	6.517837542	5.21246195	5.843199995	5.522679761		6.787069342	6.052555009	4.415751231	5.241438659	5.71464502	5.273255152
APBB1	8.695929107	8.502324634	8.340079747	8.561599938	7.562926969	8.208740128	8.983622122	5.421676406	7.865807491	9.328043189	7.778733587	8.386633788	7.925394807	8.508795856	7.916146984	8.446173918	6.664492796	6.09222499	7.681907414	8.555489871
APBB1IP	13.49836806	13.44100539	11.701967	12.96910659	11.15457574	13.25421181	13.26838658	13.50217916	13.53300115	13.89410533	12.10038277	12.92759669	12.78670131	12.68523411	13.47798968	12.47037366	11.93354129	12.27529054	12.80935797	12.8008346
APBB1IP	11.35822206	11.36259481	9.798648219	10.69604599	9.044724699	10.84172237	11.56507446	10.00327475	10.86764555	11.2976603	10.46938846	11.87058126	11.31724979	11.0679788	11.66383025	11.25441748	9.985531738	10.2208801	10.45767124	10.70298646
APBB2	5.029755882	5.013238468	5.590921432	5.271194447	6.861189908	5.740177423	6.172523718		5.077649768	6.371927853	3.136931743	5.805883396	5.572861481	5.624007286	5.467630654	4.546453097		3.033463	4.959661671	3.800451624
APBB2	6.921339923	6.919883494	5.953750169	6.112170283	8.457043458	6.252471673	6.78637027	5.395245525	7.038252892	7.819231963	5.999128935	6.533765006	6.705105664	6.601231339	7.867555513	5.952768267	4.418089401	5.126548788	6.111930212	5.261653417
APBB3	9.259172898	9.481519945	8.950163932	9.133900745	9.294574802	8.949844799	9.429273242	7.798539844	9.082463366	10.66002888	8.428945089	8.996508514	8.842643253	9.177995504	9.766176556	8.771869736	8.206460082	8.113702583	9.111978866	8.704318678
APBB3	5.30983538	5.322150974	5.65801692	6.161383054	5.783622183	5.302873208	6.442990756	4.788086899	4.871240429	6.544793694	5.257424428	6.098075468	6.305271432	6.368573684	5.695468013	5.842982853	2.416693033	4.011674533	4.953497132	4.990095339
APC	3.515290717	3.714164889	2.628449728	3.952139721	3.774151642	4.130389758	4.368516686		4.574977035		2.638157654	4.275679279	3.722771076	3.994513924	3.918081718	3.239675959	2.298001975	2.642877826	3.413049828	2.798451486
APC	7.546639073	7.889091402	6.494558017	7.046714772	7.567453421	7.462782809	8.020743312	6.590005963	7.151479345	7.664984084	6.480306327	8.523976671	7.650656152	7.906666961	9.199476537	8.05130684	6.145555188	6.795635792	6.912376819	6.689634632
APCDD1	4.951971915	5.519539074	5.568073463	4.573854375	8.189081281	5.499343327	6.384298871	4.264107762	6.385645182	7.188284203	4.265424143	5.609822026	5.552197215	4.594575421	6.471571337	4.028091711	1.993956534	5.332771296	5.831624443	3.983976781
APEH	8.841751768	8.780543376	8.866983374	9.042709445	9.127362439	8.985120124	9.314874813	5.430008551	8.234222032	10.2631929	7.410326687	8.285708297	8.100335922	8.195237344	8.779628425	8.518701933	7.404492743	7.729532378	8.289760706	8.731327517
APEX1	7.536747652	7.926428248	7.124656923	8.152606307	7.441801325	7.900365701	8.155316133	4.811327679	7.445301287	8.672381848	6.62322732	7.906267096	7.561043497	7.911493258	7.844404485	7.094190668	5.688707422	6.231149932	7.501638179	7.307311939
APEX2	8.906496205	9.101695506	8.285209384	8.858030431	7.972593293	8.304667094	8.622745538	8.174909209	8.81309206	10.05562544	8.317850783	8.515262233	8.274329694	8.695818127	9.033093402	8.027021315	7.792051029	7.941560604	8.635084683	8.394412532
APH1A	7.02269491	7.184670451	7.019057027	6.834269248	8.238259719	7.776663187	8.250207826	4.706628902	7.294313493	8.778874959	7.006279059	7.266640078	6.952206346	8.318421605	8.38587728	7.7147217	6.239004948	6.687856149	7.339843146	7.028789694
APH1A	6.13273558	6.266060514	5.688430206	5.929964224	6.632116957	6.222082917	6.593689902	3.691136587	6.069480058	7.579435874	6.160455157	6.197827657	6.836677807	7.466631198	6.447055281	6.407729523	4.467531213	4.812392972	5.60712847	5.83574701
APH1B	8.867701601	8.600227003	7.489854381	8.149021017	8.149121139	8.116211383	8.569772081	8.362189318	8.447177887	9.302570157	7.834865406	8.122349691	7.770875946	8.323357908	8.524796735	8.447063797	6.620434656	7.221046674	7.761265324	7.517222142
API5	6.458236146	6.496741952	5.672511335		6.375000148	7.475511336	7.155210874	6.642871647	6.872544378	7.301020553	5.305522618	6.434785831	6.000773663	6.687043887	7.243771888	6.668806999	5.411251661	5.24653008	6.800959418	6.324144355
API5	8.246155803	8.581542193	6.848318722	7.83609897	7.632293666	8.437936792	7.956399391		8.840434908	8.021304821	6.778270352	8.547747481	7.835718213	8.117490383	8.551576001	6.3503291	6.42269504	7.134160347	7.954181767	7.361314815
APIP	8.669738651	8.355264752	6.876687604	8.690535825	7.339289737	8.326289256	9.040585902	7.612005939	8.480382272	8.986874219	6.854312387	8.479330413	8.13014065	8.649071831	9.053320718	8.492840203	6.860339614	7.629281569	8.035931769	7.791614189
APITD1	8.84929187	8.665856402	7.016098463	8.365879283	8.630213239	9.22351064	8.951927518	9.816999138	8.648674311	9.643431073	7.249688993	8.099969469	8.151578789	8.432744824	9.372484426	7.685232359	6.818066997	8.207740611	8.268986846	7.839722813
APLN	4.976924866	4.959215408	2.062638102	3.034419813		3.30215364	2.927214648			5.334707506	5.154322749	5.896287303	6.060707333	6.330963765	3.790381081	4.865648765	1.794382177	1.994878731	2.404383539	2.586039551
APLNR	3.227243716	3.281263967	4.338477187	4.586516768	3.178043564		4.818231415	4.150367142	4.858923414		2.96126122	3.213708105	3.146436097	2.469623976	2.642269738	3.133335826	4.248638815	4.122822612	4.693600696	3.428358163
APLP1	5.493633885	5.536345141	3.984709646	4.692288814			4.201417441	4.353118589	5.231048719	6.085097429	5.218602951	6.006679744	5.90651737	5.892344635	4.906763633	5.012559735	3.032898514	3.944811604	4.135488902	2.878712199
APLP2	10.62640446	11.36504563	11.12095969	10.6648028	12.25280024	10.66590524	11.10423443	8.533367113	11.2304228	12.16688394	9.769859162	10.72612873	10.3635763	10.34901025	11.41351898	9.618097669	9.052968472	9.850346885	11.1610966	10.37028636
APOA1	3.224246793	3.781824527	3.731720652	3.848233028	3.384225075	3.607625392	4.53456342	4.051295527		4.794183803	2.94550179	4.809682738	3.988694911	4.502661256	4.740385953	2.823134576	2.580498341	2.56841781	3.951756466	3.13793771
APOA1	6.642992623	6.538487259	5.417965901	6.187724404	4.986914653	5.746196927	6.536046993	6.220318539	6.59085558	7.137679751	5.520177064	6.431416034	5.886159669	6.033062393	6.947842626	5.50671491	5.413893597	5.885802269	6.086507801	6.087544097
APOA1BP	9.665789442	9.584023128	8.456109187	9.202809492	10.13731651	9.80226577	10.28771584	9.870139204	9.397662013	10.89864673	8.72520434	9.364905929	9.139038644	9.228455567	10.35393524	9.495233655	7.482015719	8.831208738	9.19119743	8.565113506
APOA1BP	10.00506168	10.06439518	9.440121679	9.818181906	9.414912878	9.527453352	9.989285211	9.00775418	10.09919262	11.1200363	9.089959406	9.542336606	9.161835797	9.575479118	9.971023285	9.298745137	8.470924818	8.867041772	9.749680407	9.471404328
APOA4	2.703028696	4.509184031	3.48808949	4.259861499		4.052637603	4.247295627	3.454774698		4.83367493	3.287200545	5.074812815	3.884885064	4.604266478	4.983876941	2.924121935	2.310256349	3.654835343	4.353391754	3.32812413
APOBEC2	7.62619745	7.434332987	7.008001633	7.632128593	7.697746719	8.276835804	7.37712722	8.368811556	8.19710609	10.03005462	6.864011525	7.400555861	6.821796937	7.379387898	8.333459514	6.081438485	5.57042073	7.155566092	8.459654154	6.78110394
APOBEC3A	4.006946059	7.537261118	3.553772117	4.33194235	8.892704912	6.252523332	5.985440317	5.879625151	6.447273534	6.805665207	4.033505816	6.25218723	3.416460106	5.008413383	6.493243985	3.986244356		5.005182579	5.837138185	3.682163127
APOBEC3B	5.622915713	7.248908592	6.110439043	6.290614055	7.59460677	5.603829569	6.98325928	4.117264497	6.052317201	6.966925294	5.756598752	6.602556945	5.86652995		6.344839502	4.505960777	4.377574955	5.285385942	6.516863616	5.347576371
APOBEC3C	7.330254008	7.811061233	7.444386712	6.567828854	8.03346742	7.100268369	7.586131361	5.505055889	7.19052279	8.716372199	6.122498562	7.226886013	6.364168048	6.621791496	7.372490564	6.412889622	4.736857628	6.029518432	7.528328922	6.618029373
APOBEC3D	5.676434419	5.93639107	5.346583938	4.998206788	5.368115288	5.056591331	5.47355088		4.272321106	6.110765792	4.196577145	5.489083671	5.363906958	5.569986812	6.569411646	5.397100949	3.157871728	4.398200538	5.492652128	4.424301354
APOBEC3F	6.794294987	7.364992574	7.013150684	7.329166661		6.863513556	7.021674043		6.435945565	8.093577606	5.456677378	6.324594075	5.638161613	6.048843648	7.026813336	5.798951788	4.457172689	5.643076635	7.039822722	6.376062339
APOBEC3F	6.066614279	6.859424212	5.784016284	5.831961835	7.990849944	6.487941461		6.80709341	6.201519578	8.045981849	5.850338633	6.616026365	5.973948722	5.755556063	7.90104306	6.656587895	4.170244763	6.175059263	6.732564981	5.55686314
APOBEC3G	8.059738681	8.535573606	8.894661968	8.242037473	9.96314	8.986794598	9.02112795	4.557308376	8.096002458	9.98479297	7.595491726	8.320239605	7.651812315	7.972855178		8.089213698	6.699837545	7.438495799	8.418408394	7.901994567
APOBEC3H	4.350045981	4.990658578	4.551097606	4.022312768	4.650651988	4.554970655	5.368807104	4.662398644		5.999964383	2.251353412	4.760080397	3.910645369	4.704852603		4.183050543	3.515230531	4.439306641	4.917592629	3.20510407
APOBR	7.201448612	8.221088254	8.042856612	7.203586842	8.577346872	6.78761138	8.233205022	5.06375358	7.205449209	9.119497545	6.910432869	7.489469881	6.842058632	7.05557203	7.781017361	6.986639609	6.393291085	6.379191541	7.168221817	6.742247449
APOC1	9.621013364	10.11299068	11.29731582	8.588673415	11.96532688	8.981212772	10.21306533	9.753181977	9.007981457	10.63741191	10.06491248	10.07815882	8.5621054	8.958042535	10.83643387		7.648731466	8.63664202	8.962175924	8.516891343
APOC2		5.444141596	5.464911309	2.840663233	7.78428018	4.666838948	7.463139331			7.057828226	4.360268047	3.777137725	3.740555239	3.892436686	4.421730931	3.760722342			3.427897096	3.155843121
APOC4	5.619834958	5.493077265	4.007670938	4.653002675	4.641608452	3.921954206			5.366707931	5.334520366	5.138758368	5.881571634	5.739913703		6.347601173	4.809501909	3.21671746	3.365510579	4.441653448
APOD	5.524871705	6.244650395	8.322578964	4.7118715	9.423401059	5.644695882	5.777024071		6.150942232		5.160143305	6.938378722	5.927933895	5.106680393	6.599962964	5.093482006	5.006205552	4.258374196	6.316454418	5.000646814
APOE		14.26445066	15.0643167	13.2565186	15.92710177	13.39767463	14.77692594	13.50153493	13.68211018	15.20831286	14.32750633	13.53812587	13.30619701	13.07827342	15.29506363	14.2933416	12.04060172	12.91406236	13.53105731	12.93358758
APOL1	9.792665049	10.185625	9.280045065	9.394125455	9.83458703	9.231153965	9.921197084	9.269509399		11.00661361	8.494600816	9.988312605	9.002860855	9.486043182	10.81580515	8.608829567	8.387487051	8.596957125	9.741157853	8.989460069
APOL2	10.85918611	11.22876699	10.58316553	10.56239794	11.155913	10.6531729	11.50793385	10.9399817	10.90027588	12.09637256	10.29201557	11.18300383	10.53052241	10.79062707	12.23531151	10.70226621	9.855236333	10.10803956	10.98762286	10.26794304
APOL3	7.133904597	7.093917172	6.9509909	6.494346162	7.513542856	6.732516141	7.886804352	5.404909932	7.484209039	8.010939247	6.169270631	6.954620912	6.550984984	6.773839445	7.788151909	7.163141436	5.548830846	5.700100922	6.998804773	6.234157352
APOL4	6.546737221	6.780932088	6.196959492	5.852924702	6.51707345	5.751006781	6.635028364		6.148563421	7.511977143	3.775698502	6.98834158	6.237910508	6.390765519	7.352281832	5.504831697	4.806288995	5.083531237	5.970216354	5.379980967
APOL4	5.741534131	6.517584359	5.446970452	4.735783723	5.110309367	4.171825702	4.635424727	3.91843585	5.854601881	6.591340423	6.234435982	6.573884058	6.400651148		6.061058775	5.844506425	3.545338288	3.403339992	4.830053471	3.684626889
APOL4		5.471361445	6.213414943	3.696899666	5.147469115	4.696447923	5.88006811	5.140929133	3.890829934	6.235044222	4.253889454	5.223897063	4.781639307	5.502261534	5.549408267	2.510373332	3.725214362	2.271710123	4.164013084	3.202585726
APOL6	3.418246629	4.302218139	4.497563828	4.490690778	4.908822513	4.088239142	4.886548684			5.672421382	2.460901894	3.61015198	3.666623676	4.851416746	4.21867734	3.585939596	2.861774966	5.007435931	5.076996831	3.552890998
APOL6	6.990583931	7.478196876	7.105857189	6.971007761	7.477789022	6.90379751	7.188595769		7.488134169	8.192437817	6.189723369	7.315527286	6.679664471	7.151413384	7.997754186	6.211884986	6.030890668	6.064456299	7.656690137	6.603609136
APOL6	9.555345876	10.22035293	8.663038213		9.345322076	8.938749794	10.35907307	8.423168868	8.415822456	9.860081478	8.961577607	9.573756616	9.044294657	6.99816729	11.32393239	9.797214221	8.050997892	8.256208689	9.034676555	8.416002402
APOLD1	8.907519233	8.472052704	8.10900214	8.783884842	8.862055823	9.464372167	8.889993955	9.363033496	9.217675915	9.145495579	7.590510703	8.491689181	8.453677659	9.081645874	10.69982054	8.353720701	7.502566109	8.587707395	9.026645437	7.616900929
APOLD1	6.676050153	6.249134127	5.510974258	6.978099508	5.879330097	6.721114231	7.186908556	4.906394223	5.972542863	7.522864746	6.048306601	6.97351944	7.562108835	7.900657934	7.712998765	7.281418214	5.522575882	5.081141891	5.608232641	5.82014066
APOM	8.558348003	8.671561234	7.03461631	8.674417925	8.082219843	8.461549432	9.232233353	9.161216804	9.183146792	9.583474706	7.35555372	7.756221378	7.75443659	8.152567268	8.480497796	7.403972364	6.947638107	7.812883235	8.120125879	7.464209184
APOM	7.217616547	7.299793222	6.797717287	7.428101344	6.38250143	7.081798706	7.538366663	6.589812914	7.647733268	8.11876306	5.812679706	6.454473353	7.215534941	6.684058486	6.929777981	5.885521897	5.547271209	6.092444047	6.654077458	6.344132186
APOO	9.77794222	9.661362684	8.26899807	9.464727888	9.741254106	9.55908049	9.734912972	9.805094916	9.252883949	10.72862207	8.794017446	9.038523977	8.937246981	9.158308496	10.25861785	8.99297543	7.682699696	8.944683953	9.314618362	8.641691967
APOOL	7.604394589	7.048697201	6.035054417	6.813237353	6.769483489	6.973081991	7.188343554	6.170336512	6.893067282	8.603857009	5.279721628	6.853727487	6.448234277	6.743726337	8.010375367	6.623550857	5.738399822	5.778717163	6.7518319	6.290333163
APOPT1	8.835866297	8.814319056	8.056109307	8.493624119	9.236248401	8.93145555	9.124292977		8.79531045	9.684410082	8.014674976	8.346904604	8.150333222	8.441639506	9.328265844	8.286529115	7.023619086	7.956305291	8.597062192	7.877181047
APP	7.532447881	8.011646583	7.277958719	7.61293409	8.268162534	7.309151626	7.414827279		7.478069839	8.715035692	6.571244331	7.119088448	7.278062829	6.739260808	8.10961234	6.601786385	5.12132049	6.501873321	6.604221399	6.424258854
APP	11.9378479	12.33810151	11.23262478	10.88342913	13.07489858	12.0038608	11.53974091	11.286392	12.00586135	13.38101293	10.89716629	11.02613955	10.56999228	10.95457657	12.2378233	10.78933068	9.586999245	10.71346041	11.33526417	10.51152833
APPBP2	9.177834347	8.855616023	8.127154503	8.470756067	9.379610133	8.616279025	9.437018577	8.890629085	8.655778277	9.981032058	7.691255677	8.449641843	8.489374743	8.414249296	9.354997758	8.240902451	7.545101936	8.175108379	8.899046295	8.048240001
APPL1	11.05584096	10.89224226	9.802703919	9.997361571		10.58895257	10.06030008	8.071163603	10.45082669	11.04011777	9.93812565	10.5649278	10.43954419	10.37453527	11.47272993	9.758849635	9.70592988	10.13993372	10.72539779	9.674552279
APPL2	7.346553987	8.04342708	6.764350888	6.890193467	7.260992901	7.44785387	7.352262231	5.079181508	7.520021916	7.73423806	6.52794305	7.533290559	6.788241586	7.537751109	7.528979441	6.76004748	6.068935682	6.057551842	7.095548195	6.698147467
APRT	12.5494509	12.48797365	11.67501139	12.15781081	12.15949233	11.89183609	12.85095565	12.26542107	12.20131805	13.35129815	11.30008711	11.92305259	11.63520706	11.78865268	12.63961724	10.96525472	11.10309434	11.75080579	12.12488512	11.47074631
APTX	8.217701842	8.370735351	7.181553819		7.600667457	7.69910669	8.476574488	7.993028378	8.171552125	9.103636898	7.123628953	7.77902525	7.881572246	7.969348529	7.933042034	7.902221339	6.149664619	7.125735813	7.728079687	7.209660982
APTX	8.8661099	9.143097708	7.069937341	7.820748268	9.361044989	9.529065051	9.848991234	9.823575508	9.124249804	10.0962434	7.982161932	8.475885392	8.318634995	8.745995933	9.224250144	8.691393881	6.932625795	8.142169871	8.530045765	7.992805245
APTX	5.725138272	6.151232534	4.940849402	6.101633269	5.480957863	5.652353692	6.7727474		5.468588204	6.749408227	4.997199357	5.584975124	5.512883599	5.830299191	6.434837695	5.9027593	3.929444482	4.904341507	5.285297157	4.728782547
AQP1	9.864314774	10.88917614	10.55516428	10.72267777	13.42081027	10.68943982	11.77444075	10.07639341	10.56967241	11.96345425	9.89114346	10.82397301	11.45795538	10.36280628	12.0604075	11.51821153	8.541462955	10.01164519	10.36855775	9.523637029
AQP1	5.883589294	6.191226454	6.165877177	6.121226815	7.008622462	4.742295152	6.57740934	4.683524668	5.804529628	6.561774579	5.992125554	6.800000361	6.97653663	6.749445773	5.591279078	6.741828289	4.837088469	4.473809636	5.435009116	5.225726473
AQP3	11.58911497	11.1420512	9.834306055	11.47458211	10.37572042	11.55343491	11.88940616	7.725298152	10.52232504	11.87388658	9.828993451	11.01842081	10.65484392	10.51831954	11.09002658	11.09082003	9.16659924	9.960144442	10.36421204	10.4827148
AQP3	9.152280532	8.659019737	7.939735522	9.467353056	7.668348216	8.752217048	9.50768465	4.348796127	7.271823423	9.352381376	6.709912306	8.690783729	8.579955862	8.381789508	8.14381685	8.501469002	6.080293533	7.519787197	8.07121188	8.349798715
AQP5	6.982133404	6.937770452	4.824015766	6.026891221	5.070689858	5.034522115	5.787917704	5.758249336	6.573329381	6.985013074	6.382572499	7.531184929	7.280267827	7.330829059	5.852155936	6.439255436	4.398011002	4.484739451	5.243303868	4.613782099
AQP7P1	6.236361928	6.984882098	6.240276926	5.570281976	8.1183509	6.039118868	7.153582431	6.647330341	7.189217709	6.346476147	6.658262905	6.648261219	6.191047367	6.726224973	7.17971904	7.002839763	4.544933531	5.867028363	6.06605926	3.673004567
AQP9	3.740193137	5.567796492	4.547046488	4.884144871	7.796170013	4.831207915	6.068047622	4.362499907	5.628460297	4.606499082	4.486314391	4.10763989	2.943700953	4.445214003	5.697852534	3.451198278	2.965172835	3.42582593	4.037261065	3.121776512
AQR	7.404158053	7.395072228	6.181617026	7.172334493	6.773455741	7.528811175	7.487438113	6.966776518	7.642730449	8.089104564	5.951391266	7.422271692	6.906173879	7.247897141	7.325391812	6.263540387	5.28516027	6.067153162	6.853393151	6.573830599
AQR	9.251251845	8.905452293	7.546108093	8.434944252		8.701391375	9.320917404	9.576127739	8.933325362	10.18058551	7.384130127	8.914048414	8.588747986	8.88303393	9.394716055	8.632404552	7.158222898	8.359789086	8.615556075	7.633775568
AR	6.355382813	7.278493412	6.181105445	5.999139897	8.356643877	6.394524309	6.69744328	4.867880999	6.684007106	6.599758525	6.840184047	7.429546924	6.425419457	7.563239066	8.149120071	6.682106017	5.55085598	7.931891032	7.628294448	5.56239093
ARAF	8.303164732	8.408671106	8.18592451	8.670803166	8.391799505	8.226465179	9.042667864	4.985705344	7.321450123	9.613397389	7.190073551	8.141178838	7.80939322	8.205928106	7.96827223	8.19030867	6.380305207	6.979506367	7.738451706	8.286769819
ARAF	6.108025491	5.781352369	4.380876259	5.192207977	5.704345517	5.687721119	6.396824979	6.409511269	6.003326758	6.418250678	5.264797624	5.868329702	5.653603219	5.822001479	6.061437081	5.400198392	4.040201595	4.735663515	5.845121929	4.830038762
ARAF2P	13.06568489	13.16155675	11.89035321	12.29035442	11.66460595	11.44419754	11.74898989	11.01717797	15.53976253	13.57377971	12.16843677	12.28752309	12.42408727	12.76386405	13.04817572	11.64830994	11.27671939	11.79560016	12.51193125	11.8859983
ARAP1	8.534031245	8.815898475	8.721054745	8.823529654	9.093269128	8.366913598	9.244230145	5.403089079	7.662216183	9.968096514	7.609128492		8.224318164	9.430325631	8.429828085	8.58171278	6.87013535	7.265390011	7.909941673	8.324443404
ARAP2	9.847300751	9.714156377	8.732984467	9.379089149	9.382831716	10.19510272	9.8458419	6.791860945	9.773760668	9.695836045	8.47177559	9.700856687	9.004567402	9.492790343	9.95790459	8.838865755	7.971177373	8.73009001	9.085529024	8.988520528
ARAP3	5.685935665	7.112422825	6.827557385	6.549582619	9.285978257	6.512867327	7.052935334	4.922264938	6.275004998	7.194723372	5.847983131	6.406713527	6.460689002	5.902593387	7.912194161	6.879485229	5.215476698	5.891354779	5.963016042	5.23653433
ARCN1	9.33113125	9.39815089	8.624834561	9.181786357	9.138441022	9.501552001	9.413055391	6.229016999	9.159453853	9.938226972	8.000873242	9.222657267	8.558695067	9.106695885	9.256556403	8.049507162	6.741759541	7.808462924	9.039340217	8.826642545
ARCN1	7.886260531	8.103393777	6.66495636	7.646394541	7.749648901	7.441335737	7.867519684	5.046412916	7.151281453	8.562144333	6.280592069	8.024994455	7.609141054	7.672258432	8.879486148	7.843010249	5.833506192	6.920829209	7.064398956	6.708446611
AREG	3.747786959	6.056903201	5.928999618	3.644787293	7.557835863	6.264611304	4.488776557	7.820491725	4.914423404		5.739935299	4.574679803	3.670209245	6.551040681		4.296916941	4.98842157	4.844973097
ARF1	9.083655897	8.976404022	8.557130896	9.271419139	8.145293806	8.445417585	9.151456259		7.996015821	9.83423843	7.759019975	8.801948869	8.48952407	8.809104095	8.257365683	8.474711836	6.77420723	7.552297138	8.381327504	8.670967767
ARF3	11.50968892	11.63688468	10.9687323	10.94354851	11.64521529	11.3123305	11.405978	9.7717793	11.40016752	12.39897584	10.3012824	10.95340276	10.4672163	10.89323857	11.70212462	9.978301471	9.984827141	10.32385641	11.50976461	10.78673112
ARF3	6.091210039	6.428620128	5.37338164	6.190361023	6.964481809	6.792697907	7.865533475	4.790155842	5.66206732	6.784138813	4.879663622	7.168823524	6.340690618	6.868468241	7.219360222	6.511799452	4.585169873	5.035353819	6.402742127	5.440888099
ARF4	10.50727137	10.4970235	9.348482521	9.791587981	10.86882487	10.31210128	10.76865494	10.08432874	10.49350524	11.39310779	9.236973994	10.06359597	9.757990965	9.999396873	10.70946124	9.542638023	8.479020325	9.564759409	10.20546949	9.460138038
ARF5	12.99818933	13.0387467	12.08818798	12.74652251	13.27075581	13.25242595	13.29386388	13.19081376	13.09076033	13.92140862	11.94831576	12.7552955	12.19933525	12.2387791	13.59490306	12.29644995	11.35376105	12.36905173	12.55836953	12.14278611
ARF6	8.225053638	8.310649133	6.643656363	7.604949754	7.526286389	8.095407045	8.442483252	6.525468033	8.085867569	8.553797071	6.714826601	8.331905368	7.712129388	8.252788411	8.486024874	7.412347974	6.048938875	6.91127453	7.94714305	6.955034924
ARFGAP1	10.58610418	10.71982772	9.66259931	10.6436037	9.452501952	9.867294032	10.58990296	10.15991421	10.43489714	11.7567181	9.606159221	10.21117042	10.01655482	10.12580735	10.07843238		9.111298714	9.178681033	9.973606971	9.957599062
ARFGAP2	11.4239715	11.58708553	10.4010939	10.94791741	11.11791772	11.00060569	11.65994997	11.0805604	11.3746597	12.44825571	10.25147649	11.08957892	10.88766615	10.99225364	11.74147289	10.81998904	9.765293061	10.38793331		10.51995463
ARFGAP3	10.40967414	10.50307836	9.327736758	9.759853904	10.4008805	10.34215691	10.67832196	9.766661909	10.07471013	10.74224458	8.993998943	9.940097874	9.654277458	9.648010395	10.95016291	9.490085715	8.773094359	9.254348855	9.808352227	9.432334981
ARFGEF1	9.572837574	9.604103023	8.56896124	9.290194679	10.11749506	10.06317664	9.969141854		10.10186277	10.44802956	8.93659613	9.508791301	8.995656366	9.330033069	10.1764088	9.154274592	8.378143099	8.88131008	9.260450787	8.697921128
ARFGEF2	7.926482807	8.020505535	6.553851354	7.201105495	7.68570052	7.636930526	8.227330986	8.238040198	8.23271783	8.36568204	7.100930356	7.785938897	7.124515284	7.491072227	8.288415782	7.059344461		6.950609551	7.738204427	6.763392983
ARFIP1	4.527974865	4.954967248	3.880391667	3.74522227	4.42921356	3.403660387	4.926762801			5.175632779	2.160996644	5.352583756	5.039362152	4.864738845	5.343229429	4.010624105	2.55404212	2.883359035	4.304407363	3.255094758
ARFIP1	8.809883218	8.512099254	7.678047249	8.040207514	10.05053027	9.077895611	9.297953473	9.037367944	8.377757132	9.792841202	7.553908015	8.325519089	8.152912494	8.075598946	9.330902989	8.082869144	6.575582206	8.168250403	8.146612459	7.351628329
ARFIP2	8.692753227	8.76372859	7.653490009	8.191345997	7.835176265	7.682092881	8.01519424	6.653938498	8.578657994	9.569829602	7.669344305	8.233425547	8.012941255	8.177591953	8.359271218	7.401144902	7.053625096	7.087420408	8.168577857	7.938871503
ARFRP1	6.004915265	7.005648126	7.044378818	7.345789323	7.069634506	6.879553844	7.572083231	5.278524541	5.947468158	8.299905381	6.377250274	6.979967015	6.904904321	7.163164587	6.98344285	7.083502729	5.458358707	5.851623628	6.63717477	7.053678308
ARFRP1	6.989596591	7.310362844	6.234323694	6.833596003	7.389342234	7.265818486	7.536403426	7.215145641	6.868481822	7.967101153	6.047400098	6.597539219	6.837798208	6.457459189	8.157598059	6.782404633	5.288639469	5.864480103	6.371706261	6.114820087
ARFRP1	10.42577399	10.52828219	9.695702789	10.50590978	10.21643789	10.18509718	10.81919795	10.73383476	10.67353876	11.70059404	9.729290874	10.16988994	9.933093982	10.21721617	10.96442102	10.02792672	8.972833069	9.607952203	10.08434468	9.993872458
ARFRP1	5.812684069	6.046799228	4.479174286	5.593315223	4.629928339	4.834920507	5.224607961	5.506916707	6.118141245	6.582260329	6.414410749	6.299467589	6.262893699	6.561276029	5.579801959	5.919820583	4.87162437	4.534155629	5.065281486	4.401637975
ARG1	5.232536434	7.060289542	6.428297857	5.9058202	9.826736439	6.536676949	6.89053546	6.81640131	7.67005993	6.164871135	5.175881438	5.730040474	2.693859139	5.923418769	6.417835135	4.207374388	4.565675766	4.002780818	4.48603598	3.060121765
ARG1	4.424885147	6.552113121	5.896031299	5.438279543	9.503928472	6.548238703	6.37731657	6.500234167	7.367063482	4.91258568	5.004772378	5.114314131		5.032710068	6.187327327	4.248644127	4.061002809	3.687201815	4.231939997	3.529992061
ARG2	3.24075623	4.306710642	5.598369672	4.127223027	7.084013225	4.013170118	4.089424421	5.075054221	4.985034029	5.860893541	3.308207225	3.609691146	3.302516905	3.017271836	4.613707264	3.429522236	2.388134694	3.312547267	4.132554635	2.850859817
ARGFX	5.693462146	5.726625531	4.136980452	4.59902494	5.438546698	4.80605488	5.130237765	4.829052915	5.005522603	5.824162955	5.296063825	6.588376743	6.414630444	6.440968139	5.94780079	5.782725954	3.589232564	3.227806371	4.473047844	3.845440873
ARGFXP2	5.734583091	6.046422739	3.909014602	4.347332579	3.533954492	4.147664886	4.242292289		5.291880151	5.539502535	4.811050697	4.822122865	4.208237871	4.318104218	5.903748835	3.439760087	3.698746332	4.019516006	4.768751232	4.216754393
ARGLU1	10.9615452	10.80659312	9.110355152	10.12069019	10.03508637	10.66861468	11.04392407	8.054910867	10.90064495	10.80132036	9.349295606	11.18881939	11.15109521	10.71483707	11.86820523	10.2338018	9.829019448	9.876195067	9.791780054	9.406082738
ARGLU1	6.336045895	6.418768968	5.521025603	6.538788627		7.306585796	6.865641727		6.138142553	7.10259095	5.042822475	6.668131892	6.720612282	6.497724762	7.32397707	6.777414455	4.745042593	5.317899882	5.561218587	5.686495205
ARHGAP1	11.73229803	11.88836731	10.98617198	11.51698429	13.05099204	11.99102043	12.35257978	11.82939254	11.45254035	12.99601935	10.87288261	11.27713801	11.13270857	11.1793375	12.41156474	11.19772843	9.820721946	10.91785687	11.26949841	10.62459169
ARHGAP10	7.058834898	7.351347409	6.530091036	6.929819397	7.686044535	7.304467235	7.688543365	6.135801205	6.857539413	8.45255796	5.782345131	7.008802834	6.66347983	6.811361848	6.986622545	6.783309968	5.630096722	5.651790219	6.621715347	6.798638985
ARHGAP11A	5.707636876	5.254734239	2.729067404	5.224894614		5.673046416	5.565579508		5.606018419	5.214672319	3.8509744	5.356895605	5.176376633	5.309281708	5.907695155	3.490511087	3.08751902	4.028254412		4.361380969
ARHGAP11A	5.969372245	5.496116527	3.063681542	5.078888169		5.19144658	5.946324987	5.635859717	5.803056507	6.468418447	3.869765815	5.787031457	5.57677758	5.712583125	6.06649438	4.879644019	3.637613724	4.438194362	4.977971335	4.738635449
ARHGAP11B	8.24483427	8.0703743	5.549880447	7.849228683	4.786144665	8.082943636	8.500518457	4.554084741	7.738983279	8.645801074	5.284860552	8.238784472	8.283658834		9.127633022	7.774362753	6.187282981	6.848036981	7.479920081	6.493567442
ARHGAP12	9.06588273	9.088463364	8.046831525	8.744064868	9.562339173	9.007450059	9.545164504	9.267062875	8.603882224	9.909302388	8.568840809	9.092649067	8.509924214	8.925353561	9.553558069	8.864753823	7.210082945	8.520568789	8.842675306	8.173700119
ARHGAP15	10.21661007	9.944111582	8.729859983	9.860533301	8.820722743	9.867964089	10.3205975	8.992900959	9.82792681	10.62277573	8.761825451	9.990051475	9.745024335	9.978375841	10.40653029	9.73296514	8.547056079	8.994750265	9.373882856	9.253377144
ARHGAP17	8.976661779	9.283768552	8.342862267	8.705055194	9.181853179	8.974741239	9.385732358		9.679656555	9.68662063	8.614312312	9.140651116	8.81886334	8.847644956	9.518287273	8.243614819	7.808695233	8.327793784	9.023935337	8.240269483
ARHGAP17	5.005884548	5.093562289	3.554955925	4.1728747		4.14376074	3.957844969		4.734826657	5.274520354	4.375484339	5.825335096	5.617929935	5.696382543	4.686163766	4.894366699	3.407510474	3.354281476	3.940291747	3.101011613
ARHGAP18	6.070301948	6.408753973	5.978469313	5.240537968	7.000925057	6.084741645	6.706082922		5.78588817	6.545768564		5.936323692	5.776435664	5.906624394	7.182225491	5.84469999	4.073990708		5.989389731	5.191005504
ARHGAP19	8.251773997	7.937784573	6.647236788	8.231148684	7.065499072	8.164368455		6.156848804	7.977928418	9.182647113	6.971556199	7.549170887	7.677971167	7.762829147	8.142518103	7.258645174	5.897069761	6.883829728	7.713253152	7.723383128
ARHGAP19	5.539611405	5.769422658	4.061891954	5.717144755	4.603004925	5.415533228	5.995075396	4.980787588	6.104012017	6.796811869	4.813427207	5.711713222	5.923775528	5.870758756	7.103681217	5.587953291	4.0656197	4.839843724	4.946325221	5.005880507
ARHGAP19	7.253462715	7.013588434	5.399244936	7.166322787		6.921332781	7.495569657	6.119327539	7.128539838	7.981863496	6.148379569	7.134659392	7.016691308	7.188921109	7.99686211	7.153087863	5.994768194	6.397038638	6.836584401	6.436010884
ARHGAP21	6.469011045	7.01264465	5.892791476	6.132549288	7.758956038	6.67497609	7.129043922	4.456653725	6.71011901	7.456788083	5.575705327	6.582444154	6.382719468	6.526526469	7.389171841	5.651523612	4.425466019	5.386766465	6.380378116	5.289741897
ARHGAP21	4.094682831	4.485584613	3.115270675	2.924293563	5.295672706	3.618218683	5.095690279		4.553514104	5.178801471	2.876677439	4.517210172	4.353068468	4.938262264	5.84057225	4.084254797		3.150407276	3.970033625	2.476726182
ARHGAP22	7.73827267	8.675548858	8.670965997	8.490404866	9.185591555	8.508401713	8.970969523	8.780922904	8.20405217	9.922940387	7.927498283	8.97359377	7.463602841	8.629770061	9.387909618	8.35669625	7.358999252	7.982406683	8.811472957	7.760755869
ARHGAP23	4.468845246	4.871878631	3.409798228	5.073456515	3.989353397	4.093866057	4.693414472			5.75395105	4.037938282	4.423038908	4.122080446	4.158200475	5.38512797	3.998254185	2.532907383	3.841589758	3.988608347	3.762906862
ARHGAP23	3.475839765	3.528262494	4.007683495	4.492884415	3.166942113		3.706035387			4.627802919	3.326446745	3.657274141	3.94358944	3.585414474	4.29265882	3.461524631	3.597839822	2.367782007	3.766571841	2.596606504
ARHGAP23	4.521270015	4.346884576	3.390488851	4.385896214	3.530128189		3.686237176			5.046463994	3.353110118	4.088712353	4.375758861	4.589222974	5.25550942	3.931600804	2.86779646	2.790786632	3.793154061	3.570535793
ARHGAP24	5.83920656	6.503174272	6.062577017	4.915367445	8.27744689	6.032851096	6.679240803	5.686017494	6.390345767	7.01445684	5.212653377	6.635001074	6.062866446	5.66052451	7.218201881	5.883417984	4.571567603	4.903637983	6.181093206	4.86172515
ARHGAP25	10.80834563	10.84919552	10.10711897	9.94989527	10.87943928	10.17125437		10.50162325	10.78423404	11.6454058	9.912182781	10.30084443	9.849449828	10.2878024	10.8933296	10.34195907	9.363771637	9.614690154	10.24190333	9.843733913
ARHGAP26	8.519631929	8.721105684	7.854955628	8.298052025	9.821302199	9.169199213	9.658581215	9.863512781	8.53543247	9.583709179	7.850148073		8.192123134	8.416883221	9.465415189	8.525467955	7.343757793	8.04309675	8.470311935	7.457867578
ARHGAP27	12.22049683	12.28181936	10.99157286	11.68462459	12.28565912	12.39537052	12.53660129	12.056424	11.97249773	12.81897914	10.96091998	11.58630032	11.4564535	11.58693359	12.875471	11.68324335	10.48706624	11.16260847	11.67504448	10.96248323
ARHGAP27	7.833530859	8.193275978	5.967833303	7.689821204	7.741994754	8.168650559	8.673918536	7.962316498	8.026313178	9.016317186	7.165171313	7.811484517	7.919159496	7.901222307	8.62135154	8.358067412	6.162210238	6.567242269	6.645773699	6.269174753
ARHGAP28	6.169137917	6.68790612	4.74814883	5.852424639	6.548999875	6.071613382	6.433279637	5.116852532	5.774228582	6.540938588	5.775972613		5.377428502	5.301393396	7.047029002	5.174834226	4.059955699	5.077211803	6.41978241	4.674713169
ARHGAP29	5.381766498	4.38647506	3.814178166	3.683095674	6.091517899	4.03488918	4.556552036		4.586815174		2.533286992	4.717057816	4.14453752	3.800879197	5.406313868	3.691754126	3.372927032	3.135715277	3.226270681
ARHGAP30	10.27163227	10.11635436	9.57090346	10.09947669	9.351898818	9.719011583	10.58808308	8.265064115	9.871334205	11.36504946	9.083734868	9.688424646	9.37862628	9.537107524	9.801963576	9.657855229	8.713332896	8.755715478	9.67398353	9.759401379
ARHGAP30	8.238752473	7.945308632	6.996430553	7.701662023	6.816740488	6.7321145	7.204393119	4.793136369	7.16125183	8.268054899	6.646460787	8.285285226	7.432145157	8.179033258	7.598326493	7.324912287	6.27175714	6.686190945	7.18079334	6.964881452
ARHGAP31	6.220538333	6.573157724	6.175357328	6.081809782	7.501921555	5.718881341	6.795120146	4.369793095	6.342846981	7.004490156	5.013623493	6.494376886	5.623279272	6.259455543	6.060258842	5.787391977	4.468700605	4.97506013	5.954137903	5.946296676
ARHGAP32	8.61956634	8.908502508	7.462374664	8.074914797	7.681179367	8.271727264	8.552421263	7.841741077	8.674565166	9.166971719	7.535555333	8.447478363	8.122815573	8.281358398	8.757683686	7.595813935	7.078463602	7.453892855	8.116808148	7.880296763
ARHGAP32	5.071375691	5.535235245	4.157004893	5.138029684	4.628358921	4.857800896	5.617839451			5.581494063	5.085939145	5.60944708	5.495090076	5.471663835	5.871834779	5.762779859	3.559237269	6.475216724	4.806690099	4.989432877
ARHGAP33	9.000536684		7.442849801	7.966726345	5.506091572	8.159685187	8.063019662	7.156288402	8.684887449	9.175342207	6.894648024	8.186095416	7.637020401	8.39465647	9.000982783	6.514949757	6.993248645	7.543760333	8.795311749	7.882127622
ARHGAP33		12.73871401	10.67278597	11.49130697	11.64605642	10.88459334	11.51894127	9.706968551	15.27690771	13.33884918	13.23071699		11.66079637	12.33163553	13.23752936	11.57591074	10.1410291	11.30275943	11.89917185	10.78386749
ARHGAP35	3.813469279	3.634046056	3.439782689	4.140388487	3.64991891	3.432657478	4.323165397	5.073228984		5.107176476	3.100303728	4.126811006	3.804552343	4.297440895	3.916787125	3.041644084	2.863327157	3.742383548	3.81734083	3.688902085
ARHGAP35	8.231387285	8.313099343	7.175636372	7.655692425	7.716091673	7.39297164	7.547588638		7.150355565	8.781515123	6.676831556	8.304377334	8.198837401	8.231303755	7.949142691	7.316715067	5.964509533	6.36612442	7.23735243	7.072732876
ARHGAP39	5.671876731		4.246596583	4.02662126		5.616050045	5.634309232		5.17043907	6.336458179			4.637826994	4.824971974	6.396030671	4.597758793	3.847578063	3.886706211	5.552599324	4.922020831
ARHGAP4	13.84803213	13.86997451	13.04024091	13.920002	13.19026622	13.62912663	14.45057206	14.24105734	13.70253959	14.67345318	13.08926724	13.27154459	13.43484191	13.52868608	14.28702766	13.74969034	12.64852162	13.06856955	13.27361598	13.38529891
ARHGAP4	13.3067353	13.35287933	12.17152398	12.78126339		12.19072442	12.81620969	12.56584752	14.28456459	13.83987891	12.59891949	12.67311647	12.6011029	13.00193591	13.26512772	12.2541142	11.47947159	11.78622184	12.43824736	12.33634169
ARHGAP40	4.545045391	4.994781995	3.863139595	4.576814154	4.654554691		4.509050982	4.679646176		5.251353261	4.506669851	5.431161264	5.181810204	5.450506245	3.691861302	4.451358836	3.206127906	2.743417809	4.321525527	3.446082831
ARHGAP42	7.15789056	7.736483789	6.67992621	7.002440372	8.525967447	8.260045892	7.861968387		6.97347926	8.957503734	6.607309598	7.646082713	6.557790994	7.408502132	9.018877266	6.544844686	5.466459416	6.368557271	7.806695898	6.26085651
ARHGAP42	5.052711063	5.542223066	3.89645496	4.797979467	6.465665819	4.645725865	4.683983281	4.356220592	4.647529804		5.099146634	5.455729968	5.771290582	6.10061777	5.801990501	4.434361346	3.132418746	2.433144808	4.104005305	3.56668975
ARHGAP42	5.472323672	6.001227572	5.038723691	5.930374016	5.63828617	5.611582581	6.08772017		5.813182188	8.04692754	5.387666862	6.172770314	5.634933865	5.707233771	6.3227994	5.264153939	4.217469594	4.681656153	5.995387507	5.060557167
ARHGAP44	5.838619284	6.188572033	6.767973861	5.77474358	9.192846851	6.161399985	7.669633432	7.000574709	6.082103684	7.028824386	5.778054257	6.844975607	6.345654686	5.788764002	7.527190785	5.775186743	4.190367542	5.31612148	6.756916534	5.039862631
ARHGAP44	3.895327829	5.935367573	1.553251375	5.66037533	2.977716238	2.684485735		5.318173288			4.181510488	5.110843867	4.817996161	4.962024227	3.257621823	4.296476496			5.055661608	1.476618099
ARHGAP5	6.905261836	7.085020924	5.933775385	6.459426209	7.262261192	6.39674365	7.289235062		6.701848432		5.448295738	6.961166047	6.530288966	6.443966949	7.537376836	6.408173467	5.185064913	5.763773796	6.454441602	5.894012054
ARHGAP5	7.407686701	7.001073732	5.459438504	6.677440588	7.765770093	6.755095876	7.207875286	7.1842178	5.931363946	7.96111568	6.078441826	6.807743882	6.630807329	6.414962714	7.409955174	6.621177736	5.025607795	6.075122483	6.549566139	5.829861481
ARHGAP5	5.727853762	6.055167449	5.370615924	5.969327114	6.912304956	6.205707833	6.795477351			7.086688246	4.699829773	6.298928979	5.766810331	5.767176469	7.010560554	6.045280449	4.30818829	5.138232474	5.582473208	5.263353341
ARHGAP9	11.2609066	11.44523837	10.55461667	11.17295748	11.37645807	11.78592893	11.70953448	11.3604422	11.09369947	12.24798594	10.32334417	10.857747	10.96197632	10.99170111	12.11382419	11.0134155	10.28701626	10.56961356	10.9963831	10.93294625
ARHGDIA	10.04354547	10.08953125	9.375345103	9.381938935	8.750836932	8.990201843	9.822415958	7.585457591	9.216090556	10.99760362	8.196846018	9.492073091	8.972540738	9.774402949	9.365664983	8.442317363	8.226626534	8.705793407	9.661912031	9.251622294
ARHGDIB	15.30222086	15.27516496	14.45306932	14.70494651	14.07192402	14.62669408	14.9941532	15.11754043	15.25953621	16.06621493	14.2461594	14.78660708	14.52633234	15.0130439	15.28520207	14.67435836	13.97409368	14.20343366	14.61022494	14.56387253
ARHGEF1	8.947286266	8.944830927	8.297473911	8.741716403	7.666067739	8.30784151	8.694937635	5.502437539	7.640250721	9.595600256	7.23367144	8.968010376	8.210676701	9.097032908	8.374999452	8.374865602	7.091141263	7.357676036	8.531074953	8.470203321
ARHGEF1	8.694269076	8.701302649	6.558513471	7.425902358	6.944463759	7.161745622	7.931337941	7.42439727	8.353610443	8.615094757	8.099710214	9.027785491	9.073538028	8.941359887	8.305773122	8.282301256	6.697181655	6.857176095	7.447882481	6.226589063
ARHGEF10	8.84815751	9.139704055	9.798407968	8.499075713	10.63486186	11.06219728	10.85416946	10.95295087	9.416117074	11.0434402		10.42126328	10.56899828	8.957510699	11.6013966	9.666633581	7.968925937	10.45981171	9.424357166	8.351993532
ARHGEF10L	5.938066971	7.050014042	6.494650493	5.848208787	8.521534486	6.335216864	7.669011879	6.436282792	8.046898081	7.377427461	4.858725035	6.350452516	5.832080106	6.215097286	7.938100502	5.993877891	3.993135401	5.530792721	6.071202976	5.111891413
ARHGEF10L	7.938225208	9.192277524	8.649756991	8.093902915	11.37873757	9.064287658	9.678295196	8.173936423	8.760649765	9.451149281	8.023463845	8.42812103	8.158417821	8.101744611	10.32490734	8.102340565	6.129815273	8.239626691	8.495821457	7.248632553
ARHGEF11	4.818909854	5.85823245	5.69214651	4.785079166	5.869958242	4.517147798	4.802711253		4.74482469	5.628746187	4.094370366	5.64353299	4.593471501	4.944634061		3.899605861	3.293354297	4.001816652	5.887553783	4.898072398
ARHGEF12	3.077617128	4.280648298	4.000580568	2.951043884	5.61922371	3.399367998	4.682713178	4.207626615	4.569537269			4.620584065	2.631194404	4.265966407	4.506230609	3.341620047			3.609123763	2.487503585
ARHGEF15	7.574776667	7.806538022	6.198519888	6.801139251	10.1861613	9.83492038	8.429810932	8.011329582	9.174605908	9.341257502	6.143640759	8.35286267	8.097406955	8.495140296	9.890459005	7.407041675	4.879285736	5.611706208	6.322983761	5.768870038
ARHGEF16	4.80265129	6.422683268	5.924913667	5.852487312	8.32107124	6.090128091	7.16758875	5.645451505	6.321681012	7.46147781	5.250597823	5.287710533	5.447926935	5.325098538	6.505409528	5.409503292	3.997758476	5.007188324	5.815481671	5.027325706
ARHGEF17	7.706728074	8.582094173	8.227856092	7.293645452	10.17042585	7.629422196	8.91033962	6.872656414	8.182150987	9.607099464	7.261065324	7.954645919	8.009665168	7.696629583	8.96170898	7.696244259	6.246114654	6.787394589	8.058262372	6.690203357
ARHGEF18	12.63106562	12.16592481	11.03100501	12.18707365	11.38902897	12.07146203	12.46965479	12.21202423	11.93157079	13.25129644	11.78405651	11.96625777	11.90570665	12.00696172	12.41546186	11.76261167	10.68136053	11.72782773	11.69284431	11.3266789
ARHGEF18	6.695587441	6.468230745	6.62092344	7.240602458	5.441466216	6.441167557	7.173381322		4.68946467	7.26078878	5.349497976	6.799900666	6.660661982	6.909773104	5.717973293	6.562287307	4.629905031	5.055841616	6.081229469	6.583117076
ARHGEF19	5.8724806	6.579284104	7.850639426	7.85838825	8.991891684	7.770040104	8.743422737	7.722606735	7.55682483		6.672521518	7.926278795	7.991304717	7.790579831	8.57499421	7.574380087	6.138407384	6.871412451	7.932444502	7.43175666
ARHGEF2	8.387673151	8.321700853	7.460881782	8.670768828	8.392656588	8.706502925	8.545003445	5.70045581	7.546536442	9.029676771	6.877295178	8.113193108	7.769503986	7.908668823	7.864998283	7.707387433	5.917922914	6.295093361	7.737276416	7.824891297
ARHGEF2	6.170621735	6.245374343	5.219025212	6.083094203	4.936079596	5.556673727	5.652115018		4.947618471	6.581325635	3.364110136	5.807433238	5.584683853	5.557160694	5.740055151	5.445775362	4.07537432	4.310015769	5.040973941	5.392845971
ARHGEF25	3.397861818	4.179777749	4.086315867	3.900684256	5.65827576	3.712601283	4.391603456	4.980502463		3.991744044	3.69639228	3.23855118	4.157903087	3.16743035		4.277782458			2.642466147	2.775062134
ARHGEF26	4.658510275	5.359183087	4.331903667	4.091534824	5.372511633	4.001930116	4.503443512		4.902623532	5.212360001	4.167776191	4.54265551	4.271569849	4.41237914	4.633062642	3.748755324	3.494699769	3.361185831	4.964676331	3.680612417
ARHGEF26	5.002441048	5.584559692	4.195212142	5.096485359	7.018970153	5.407909461	5.722073328	5.536646335		6.085406597	5.022992254	5.964723456	5.625619138	5.414887474		5.405203085	2.501500036	3.870924919	5.024728793	3.519962021
ARHGEF3	9.096941225	9.065628047	8.129231491	8.780241848	8.971246363	9.497641104	9.542966066	6.556092308	9.419365918	9.709364912	8.276206776	9.074579826	8.599887929	9.369843118	9.572975856	8.630940893	6.897238005	7.902128463	8.657873267	8.117716338
ARHGEF37		5.971952738	4.750162159	5.297756349	8.047748854	5.4445276	6.359746574	5.446484528	5.727885612	6.499615516	4.643730381	4.983012734	4.573987638		6.015659913	5.030358593		4.447068014	5.338941353	3.806200304
ARHGEF4	8.202586686	8.45070608	7.743173615	8.021657388	9.905562705	8.894810489	8.818819572	8.790039233	8.15166605	9.975792093	6.894165372	8.162222123		7.646400302	8.872761055	7.55505535	5.830984906	7.122382826	8.019828656	7.149658726
ARHGEF40	8.687749388	9.507780372	8.541274375	8.407548202	10.78164413	9.07908232	9.531648334	8.604629948	8.970058423	10.20228058	8.201026567	8.674452177	8.363078627	8.531388089	10.07779843	8.199793546	7.077087012	8.407664185	8.895581341	7.617954465
ARHGEF5	5.445039022	6.430537689	5.839999382	5.236022614	8.009550966	5.79505389	6.658198627	5.255581552	5.747715004	7.038613961	4.731799623	5.925338902	5.45847322	5.258690772	6.717869683	5.169520589	3.929960438	5.03598146	5.999271481	5.29394905
ARHGEF6	8.009475387	8.015390519	7.222915625	7.861627272	7.042881776	7.866049299	8.333136114		7.733544156	8.717949858	6.488296319	8.144621538	7.719609915	8.129705459	7.871685352	7.490031747	6.000631942	6.308083054	7.336794847	7.356712534
ARHGEF7	11.09803472	11.06966995	9.478986968	10.80230794	9.035130098	10.36851301	10.93409553	9.488733705	11.03919941	11.60425808	9.703465855	10.76844571		10.67960325	10.85234692	10.23814317	9.450532473	9.657144422	9.926403192	10.11365232
ARHGEF7	6.107643726	6.007856361	4.512159871	6.148641714	4.570190882	5.926247123	6.264377478	5.868519603	5.07053359	6.141486948	4.432768371	5.945055398	5.837460665	5.931976104	6.601682553	6.069574147	4.255456923	5.583284091	5.438430593	4.686260151
ARHGEF7	8.755885021	8.903287176	7.655640196	8.829861608	7.349804021	8.724560919	9.045463722	6.491440747	8.497555685	9.340579181	7.604701475	9.039556267	8.643576641	8.67663695	9.504352444	8.613867167	7.9881717	8.035290688	7.860469983	7.964434445
ARHGEF9	6.542715708	6.46961626	5.438019659	6.450421123	5.849823664	6.287995443	6.669912583	4.484149735	6.260327002	7.517693006	4.878800858	6.289376174	5.903487596	6.236017829	6.688485318	6.444497287	4.96910397	5.306745269	5.710414959	5.557430003
ARHGEF9	7.269282865	8.034248736	7.128363521		7.448722585	7.560105807	8.489574645	6.251777594	7.973993479	8.695558212	6.924014348	7.413552619	7.309951944	7.209302265	7.850336257	7.305164341	6.165497155	7.147181516		7.412480933
ARID1A	9.621099656	9.74783901	8.479262094	8.788684079	7.763487266	9.113227496	8.822865235	6.846492062	8.886394066	9.69061055	7.2899368	9.244987639	8.580465863	9.330616435	9.487981684	7.530921284	7.224842921	8.05993602	9.482530481	8.586904323
ARID1B	8.64575713	8.858488026	7.70652779	8.272714222	8.415059337	8.431877816	8.692964496	7.616209908	8.381564148	9.706017112	7.661460314	8.496852579	8.166000347	8.359125355	9.315714526	8.257197357	7.231193335	7.56153617	8.171681715	7.569497927
ARID1B	6.888303677	6.984564288	5.347662468	6.55558044	5.808231351	5.679658842	6.304070171	6.312542294	6.422365051	7.493831437	5.508112315	6.454480097	6.282105967	6.645533069	6.549400103		4.627141039	5.386088384	5.611470746	5.576830476
ARID1B	5.678118961	6.148148093	4.90728584	5.686231853	6.358504748	5.914200934	6.652008864		5.308170812	6.592811463	5.085859286	5.911011534	5.683631616	6.088885104	7.446694597	6.134541321	4.133343225	5.043659907	5.36740217	4.855785932
ARID1B	7.906013892	8.268006694	6.781917011	7.470545813	8.179040724	8.036822542	8.525908738	7.217631086	8.310312397	8.658219339	7.109793052	8.00024118	7.456539233	7.722722162	8.964383902	7.652589746	6.590166792	7.037977365	7.787410262	6.881972896
ARID2	9.460044019	9.150894723	7.392721836	8.751006714	8.111413225	8.814257523	9.634445521	9.04616607	9.114622879	9.991144825	8.09192722	8.752579683	8.561108815	8.649120705	9.25645356	8.726396654	7.31418261	8.244997388	8.469458264	7.967531196
ARID3A	9.164691009	8.756598352	7.466466431	8.276913483		8.76459596	9.015338943	7.760513049	8.555087953	9.113509597	7.79312206	8.341205677	8.443592977	7.979833865	9.192562586	8.54046324	7.059863575	7.762018537	8.395930795	7.60543507
ARID3B	9.488454756	9.57252516	8.721973429	8.993769452	9.914842387	9.829033723	9.82890064	9.675030801	9.153265237	10.79287406	8.79780903	9.133084915	8.833748732	8.941572634	10.37101535	8.751267879	8.35251755	8.884867424	9.681205375	8.75063866
ARID4A	6.061813536	6.313249299	4.691116622	5.915790461	5.901404808	6.402052374	6.208155244	4.667071934	6.106579523	5.879167498	5.145275645	6.650356765	5.861349905	6.188415201	6.643646638	5.53328883	3.918109394	4.646317635	5.563380132	5.121905244
ARID4B	8.937713376	8.987760839		8.640500549	8.374365292	8.830506017	8.846584202	5.566468135	8.72493705	8.888656502	7.748789264	9.001670811	8.524087582	8.728487894	8.974093031	7.916966218	7.011833284	7.603792486	8.406973246	7.981520476
ARID4B	5.384762687	5.044112985	3.783257576	5.062274576	4.515679025	5.420787563	5.895502093			5.212636647	5.292322001	6.192411974	5.015619775	5.951039407	5.759439497	5.639536649	4.023470942	4.174658085	4.719114426	3.618351435
ARID5A	10.44575774	10.31593524	9.886224706	10.06790219	9.703051717	9.72983178	10.52627035	9.405356787	9.998694785	11.54095379	9.415687904	9.920144699	9.391680736	9.653526373	10.59782537	9.491247438	8.904540396	8.772334371	10.09505675	9.677450631
ARID5A	6.567235422	6.668618398	6.559804119	6.072927911	6.087478541		7.019754169	4.308116192	6.099223657		5.236335712	6.536091921	7.17380204	6.795692931	6.741913209	6.034480957	4.769613605	5.245646633	6.031037169	6.339627704
ARID5B	9.537840975	9.525516111	9.245037332		10.58117327	9.648318211	9.888175799	9.376306448	9.637076932	9.967067712	8.376730131	9.425937385	9.292853284	9.063268874	10.27611742	8.832880523	8.029968515	8.82124495	9.628866713	8.879627357
ARIH1	7.507630544	7.360401151	6.23392793	7.456985982	7.236117545	7.216790472	7.379732715	5.014988565	6.99192087	8.560844852	6.637176219	7.378202937	7.100612934	7.184497516	7.752481004	7.177134459	5.749873181	6.071782187	6.652041858	6.162928425
ARIH1		9.102436892	7.889694992	8.564775602	8.696564558	8.639778426	9.01009838	7.320301441	8.817984845	9.824958422	8.086619255	8.542884836	8.175434779	8.597544955	9.698676021	8.468772683	7.590895391	8.409795258	8.826397854	8.03474835
ARIH2	11.53329615	11.39965711	10.38802267	10.72094619	11.08089079	11.22000582	11.14767175	10.4143861	11.31307065	11.83817928	10.47335264	10.98646782	10.76095941	11.05486407	11.77222714	10.47009144	10.31762855	10.27205119	11.01281377	10.47698005
ARIH2	11.02717133	10.91126389	9.57293532	10.67983633	11.61851857	11.44402511	11.53804097	11.75394168	10.90512973	11.78518679	10.13286084	10.6157648	10.38706091	10.57374564	11.42623487	10.61638802	9.16666298	10.18087388	10.39660692	9.680245405
ARL1	9.836147742	9.856293081	8.87902291	9.333002349	10.17524015	9.617210494	9.918316907	9.387775452	9.926596513	10.87831919	8.787168949	9.526230628	9.096422633	9.417734184	10.51113888	9.00895742	8.186954597	8.974816939	9.411869393	8.758124922
ARL10	3.706801274	3.648510311	3.555497157	3.90299198	3.561421458	2.902877405	4.144012097			4.67162683		4.077931704	4.099886807	4.624160567	4.900042727	4.078137569	2.544831305	2.996458891	3.539467794	3.821665321
ARL11	5.266461991		3.924375473	3.063390249	4.431836206	5.115372063	4.544513824			4.337679698	3.718215842		4.696757816	4.368398201	6.044773979	5.56018699	3.495398408	3.767683398	4.714220786	3.768475482
ARL13B	4.116324543	4.558744847	2.496910147	4.235787841	4.206053068	4.797794197	4.741983413	4.157251527	4.759279047		3.218140289	4.566131919	3.87622822	4.149651208	5.008483154	3.160243524	2.397706391	3.192377411	3.686355004	3.127771903
ARL16	9.86262527	9.82300891	8.957645055	9.739929596	9.093963902	10.05682193	10.53860994	7.886275165	9.979996729	10.64528735	8.602374106	9.590679858	9.413519194	9.601213098	9.771091766	9.014772318	8.069336979	8.587273844	9.214422826	8.801582592
ARL17A	9.863847102	10.65264155	7.838458308	8.735035714	9.190574368	8.971792986	9.71615205	9.235384341	8.695195922	9.600771697	8.653415486	10.27891983	9.888696985	8.786923022	10.32956652	8.102892718	9.01476646	10.3841664	10.3315328	7.983310591
ARL17B	8.187076376	8.131461901	6.856121706	7.848308705	9.126188469		8.459768481	7.642594001	7.300723197	9.354939815	7.592409943	7.685945753	7.176788501	7.938062853	10.65295429	8.598835997	6.904640642	6.665142597	7.949170128	7.096452679
ARL17B	7.737233144	8.687458271	6.56117199	7.341789213	7.544903402	7.282994795	8.185453297	7.278092574	7.153521632	8.776695556	6.996440722	8.199242907	7.560260984	7.493138125	8.583123019	7.14970648	7.209901701	7.629904449	8.204899748	6.803539621
ARL2	8.635288966	9.030726719	8.602395635	8.528694768	8.534137104	8.322495143	8.777338833	7.819448493	8.70570979	10.10126531	7.696489793	8.432485528	8.168904234	8.20392203	8.431688558	7.968390898	7.091217445	7.434090244	8.476707732	8.318980184
ARL2BP	9.396069772	9.275257597	7.828640467	8.878572396	9.058348157	9.389944257	9.681831886	7.946599285	9.74760995	10.4694373	8.209075096	8.861777373	8.800581566	8.718395535	9.499779729	9.047732225	7.588783584	8.56505294	8.802411027	8.170852937
ARL3	7.142134634	7.879413547	6.137588157	6.555774904	7.210099509	7.251944378	6.664019124	6.29083777	7.229826301	8.33317906	6.975600382	7.175638368	6.749747438	7.107273579	6.981490793	6.224831733	5.87531637	5.915114279	6.922388165	6.099524974
ARL4A	7.406913315	7.857785721	6.449502444	6.632078704	7.536672287	6.241177589	7.3143068	6.89721985	6.882425406	8.038549217	5.534847871	7.398726593	6.706534697	7.309591856	7.758604329	6.521850721	5.639344761	6.263234265	6.504231543	6.235818757
ARL4A	6.338604295	6.974837871	4.805075209	5.516849752	6.959937038	5.573356347	6.551268523	6.555952321	5.409727639	7.154932508	4.75024525	6.261244392	5.94563392	6.400894631	6.65574966	5.393487592	4.124646585	5.379230364	5.882492414	4.883749832
ARL4C	11.94491004	11.93961154	10.50887131	10.74193966	11.31498649	12.2625327	11.8717016	12.31379116	11.94419228	12.60138778	10.70891488	11.53451154	11.00745623	11.49064333	12.3228478	11.21403189	9.940080838	10.96705114	10.94220878	10.8157003
ARL4D	3.919664247	4.358093793	3.761865001	3.743748684	6.78306371	4.139418741	5.565032294			4.943270608	3.348905161	4.127681149	3.640034338	4.348348578	5.312721437	3.913655377	3.653332934	3.195009407	4.241931684	3.180528858
ARL5A	7.538916015	7.737969271	6.642495375	7.388955808	7.73431672	7.54695695	8.036142285	6.281125694	7.938535748	8.475064611	6.674381554	7.938440476	7.506099667	7.694414305	8.469714662	7.287247872	5.936350078	6.798155524	7.152880053	6.663099785
ARL5B	5.359491653	5.55790079	4.05454376	5.375180218	5.435712927	5.815973447	6.450583609		4.556913094	5.77970071	3.817999742	5.785585076	5.548329035	5.862098734	5.890390754	5.230473186	3.035024363	4.380283385	4.555309405	4.480984997
ARL5C	7.998334304	8.040860658	6.239333689	7.561935533	3.527300588	7.188201108	7.732261736	6.583354804	7.177391631	7.861514377	7.025178329	7.857936221	7.676892189	7.926809521	7.410102773	7.582080998	6.61592017	6.67740676	7.636947197	6.904123981
ARL6IP1	9.032658694	9.040064955	7.51866716	8.74067055	8.097860792	9.051053268	9.174259243	4.694582092	9.374324294	9.502035726	7.457392618	8.926038392	8.761189549	8.98186635	8.986030869	7.946085561	6.256627955	7.540401166	8.557931696	8.292663743
ARL6IP4	13.16128937	13.42282692	12.24607194	13.00970547	12.84174851	12.95511352	13.08510875	13.30988699	13.3218971	14.08061769	12.16506526	12.70339015	12.48447401	12.8553688	13.67014391	12.08725166	11.9793884	12.29201155	13.03288516	12.35483532
ARL6IP4	9.505545812	9.615079303	8.786566959	9.571527406	8.978512844	8.917156629	9.517881348	6.364693411	9.370904449	10.53524816	8.707481307	9.085016408	8.901832306	9.349099623	9.190410658	8.726719183	7.712830983	8.194856806	9.10938015	8.874988108
ARL6IP5	9.476550997	9.752734712	8.705226648	9.341374046	10.38194088	9.830198429	10.31584922	10.54860713	10.0396662	10.75397802	8.606965895	9.697685914	9.126784219	9.537547872	10.28514556	9.387461418	7.886361751	9.147588829	9.178127257	8.693127284
ARL6IP6		8.790238682	7.147136732	8.897129375	9.186303202	9.363821125	9.519838688	8.5643614	9.392959837	9.278692907	7.525141783	8.765480048	8.423553381	8.747163808	9.596717529	8.158631398	7.048115186	8.154858605	8.534984475	7.567676253
ARL8A	10.56364722	10.61746655	9.764742903	10.37351445	11.44038957	11.2658213	10.79740944	10.4007215	10.09932808	11.18114418	9.283698185	10.39971585	9.929201144	10.0937371	11.22182272	9.651423801	9.361052229	9.790288213	10.19802384	10.00668653
ARL8B	10.18971462	10.27466934	8.973266861	9.824522048	11.05211357	10.80054727	10.92873228	10.98531186	10.59863598	11.46323008	9.243189458	10.08660068	9.67746543	9.879317353	10.77114278	9.750234663	8.541350662	9.491056789	9.960274657	9.200318223
ARL8B	6.153152126	6.274212639	4.871511514	5.865561312	5.434501131	5.763966024	6.251179969	4.675164426	5.698307949	6.651957218	4.613763243	6.035378455	5.591187505	6.094907637	6.228569564	5.491846364	3.776588315	4.471423554	4.984865924	4.925242754
ARL9		5.621724576	4.783643658	5.797734923	5.057063769	5.849117315	6.592461821	6.216450209	5.978311654	7.347624026	4.792697126	5.692647581	5.636143739	5.64481411	6.182676806	4.995211331	5.181432965	4.752681699	4.436117188	3.97615189
ARMC1	9.110458775	8.62832013	7.42453836		8.4602171		8.877285667	7.122832135	9.016801046	9.541608923	7.80475315	8.957239048		8.38758872	9.534310276	8.233943648	7.45434207	8.410735834		7.796058434
ARMC10	9.219803554	9.038531384	8.052000099	8.535787423	9.600291686	9.278512647	9.51532256	9.054244515	8.993244965	10.14905227	7.888522871	8.835597903	8.653180069	8.623623281	9.899957291	8.691804575	7.052574571	8.108489434	8.50704932	8.255703244
ARMC10	8.226911149	7.930869184	7.185070664	8.072239814	8.494476815	8.436231813	8.71457936	7.538639813	8.214853353	9.501919366	6.950564062	8.020874406	7.796942268	8.033556252	8.478055678	7.793301572	6.201369016	6.94044281	7.785640783	7.351427803
ARMC10	9.172604772	9.006938375	7.972471523	8.165782834	9.187870163	8.904929302	9.584567772	8.583097439	9.1216265	10.43165116	7.679891737	8.812288352	8.631711827	8.534683789	9.689964611	8.783084997	7.042174816	7.725814762	8.501441932	7.990597545
ARMC4	4.073191273	3.989367022	1.974717621	1.88730534		3.075279667	3.623472431	3.952430488		5.653654519		2.762776989	3.610846497	4.014191909	4.146533037	3.660965115		2.568855641	3.478423088
ARMC5	9.881165976	10.02836609	9.109602416	9.984923954	9.588382965	9.97726418	10.69197116	10.3990899	9.983027788	11.076855	9.424899	9.578875707	9.347784119	9.629137285	10.49480359	9.697396273	8.08582509	9.014413042	9.343164391	9.130886866
ARMC5	8.770258197	8.874036142	6.717319989	8.019865898	7.198543264	7.201775967	7.401019431	7.814486977	8.888318291	9.529275734	8.217656287	8.35427451	9.090426602	8.357533971	8.256484225	8.176233499	6.270852765	6.911952777	7.367809609	6.769699021
ARMC6	9.404326685	9.298699321	8.556712194	9.276062042	8.086247177	8.939400556	9.366947684	7.277657501	9.076633379	10.59231407	8.290229013	8.807303396	8.626611797	9.079055111	9.24792348	8.660102887	7.596249401	7.835207853	8.359280443	8.840674398
ARMC7	8.875930541	8.608717593	7.268247232	8.010264578	7.575456805	7.946561273	8.125382472	6.997327413	8.070644783	9.1592949	7.084730804	8.29934358	7.991073946	8.017798339	8.35525462	7.665393482	6.90223521	7.212064424	8.028087289	7.651792228
ARMC8	7.948898069	7.591944902	6.236727563	7.31508071	7.194267338	7.213868269	8.030747131	7.616198879	7.311578496	8.433000316	6.081466395	7.469082537	7.172901495	7.411243185	7.7790975	7.221675082	5.404345591	6.474544744	6.599604191	6.374727915
ARMC8	9.616728572	9.538618475	8.280737834	8.929258409	9.140122945	9.142815208	9.820180239	8.951908291	9.548049504	10.07474491	8.673165241	9.215224286	8.8744767	9.394056839	9.798369893	8.87646814	7.952777351	8.665318861	9.158472859	8.387851043
ARMC9	6.927334717	7.407546503	5.891168103	6.877133183	6.999970695	6.73476245	7.531118632	7.422079908	6.530000179	8.042497697	5.463091418	7.340473255	6.781371517	6.519092565	7.382221096	6.529679793	4.92815331	5.873739143	6.564869095	5.897647034
ARMC9	5.556891641	5.815362032	4.545083706	5.513546014	5.920410026	5.419593834	5.888067642	4.534214781	5.427781806	6.454690157	4.116529446	5.900378261	5.178018618	4.943936794	5.5681282	4.663410661	3.035883396	3.763724939	5.022678514	4.15112657
ARMCX1	8.180724728	8.140062344	7.583649201	7.846091467	9.649281869	8.666788896	8.770879249	8.752034693	8.288359485	9.608009515	7.320482873	7.858667356	7.849566486	7.887547203	9.099876658	7.674463476	6.619271405	7.267924322	8.268498023	7.258673437
ARMCX2	7.167541585	7.487625422	7.486444084	7.51888916	9.357751681	7.505240713	8.686318778	7.457819162	7.100895674	9.107937589	6.641713929	7.229567736	7.092416773	7.092986474	8.484844238	7.037006563	5.086339648	7.122368329	7.686144712	6.546123376
ARMCX3	7.129921783	7.054650983	5.70469051	6.048725097	6.177267038	6.191121611	6.623813029	5.227195034	7.013072501	7.542694507	6.090875443	6.983832717	6.714333451	7.13088352	7.481430539	5.99323098	4.799394572	5.675679332	6.371437936	5.339700382
ARMCX4	5.645981733	5.782470161	5.506174742	4.465828229	7.529267339	6.163783701	6.209727062	5.442345731	5.74187412	7.039157042	5.758035286	5.752261814	5.496779654	5.850292871	7.101938914	5.582371138	4.47827099	3.335571864	5.535194801	4.772778801
ARMCX5	8.857038894	8.527177098	7.614501522	8.222443301	8.523140455	8.333107483	9.152816437	9.589113851	8.514809507	9.764783036	7.563398407	8.38077403	7.902675381	8.277291585	8.705966501	7.961982105	6.923339372	7.776276417	8.093212601	7.850590673
ARMCX6	9.894631959	9.985783602	9.418701009	10.09142613		9.784587082	10.38663422	9.899599517	10.19716877	11.47208358	9.07583931	9.787991991	9.442220724	9.789416105	9.884429112	9.46457638	8.24282017	8.716768027	9.656472416	9.462249907
ARMCX6	7.267326982	7.181871809	6.775456209	7.635477984	7.378274045	7.686846452	8.007565548	5.878988406	6.582354578	8.861422875	6.177997895	7.319703729	7.162287592	7.291120958	7.606302305	7.12436019	5.190653574	5.739692864	6.596643742	6.911866516
ARNT	6.414805635	6.624579081	5.541346325	5.895052697	7.111756443	7.003186188	6.341786901		6.265883918	6.732788813	3.983794419	6.52125902	6.080674077	6.554070463	6.994455271	4.907473807	4.040749556	4.953042624	5.807354664	5.462346195
ARNT2	5.875908062	6.941949046	6.60777356	5.626790714	7.99546869	6.211894328	7.839460174	6.716920952	6.829537551	7.342015981	6.56826625	6.556209132	6.085005622	5.976942797	8.109978964	6.01037794	5.191849629	5.994544199	7.075543327	5.737575905
ARNTL	10.23830083	9.947954661	8.895375942	9.576510234	8.764616526	9.782424947	10.16735667	10.25632075	10.17705446	10.63189004	8.982527617	9.822946791	9.430466979	9.850754894	9.834080695	9.611146185	8.711392001	8.977115893	9.37623242	9.314154054
ARNTL2	4.907067555	6.158382474	5.224964051	5.542566989	5.914544672	5.401872761	6.692413249		5.402620887	6.661775248	4.487291464	5.871550695	5.510934394	5.970426211	6.259690733	5.627402559	3.396639029	4.593285639	5.201633861	4.643600522
ARPC1A	9.866091349	10.16325845	9.030549344	9.744951367	10.24642115	9.962719778	10.33463419	8.945831234	9.917362233	10.51305444	8.718390398	9.713320522	9.549149126	9.693871451	10.32323945	8.928818875	8.214992221	8.946575893	9.681066368	9.077220563
ARPC1B	10.34172006	10.51328742	10.26625597	10.74762237	10.81044953	10.35809401	10.84257035	7.376675007	9.760446683	11.54240897	9.484030352	10.07214735	9.761666411	9.909433658	10.16637401	10.09527438	9.020231321	9.296030134	10.06191927	9.817059595
ARPC2	13.11609873	13.36729106	12.55031504	12.79508988	13.28193678	13.11779278	13.53595816	13.9464615	13.21995717	14.1831308	12.4531587	12.74777602	12.32697259	12.94770712	13.55097604	12.52410519	11.71533519	12.32428227	12.89482653	12.34552204
ARPC3	13.20390267	13.18132435	11.89119853	12.8156889	13.12993144	13.25832223	13.54248418	14.15677202	12.99534495	14.05347454	12.25729797	12.92828278	12.61314024	12.92913004	13.77452765	13.01253603	11.32753075	12.21258302	12.4395525	11.94560953
ARPC4	7.415616715	7.499062953	7.036179109	7.21151845	7.026693845	7.415541509	7.263293617	5.199965172	7.163653701	8.292627166	6.155446481	7.584156771	6.977473415	7.019750834	7.225419547	7.015848771	5.768988304	6.401870714	6.911127095	7.050009687
ARPC4-TTLL3	10.6357961	10.83523407	9.518466882	10.20908777	9.366121972	9.92050605	10.5341589	9.255059973	10.45033699	11.06404954	9.468126905	10.1104037	9.989642852	10.16549997	10.44326786	10.14441607	9.312872521	9.02168237	9.53428615	9.535301236
ARPC4-TTLL3	8.823648745	8.932619595	7.35406862	8.32622318	8.389834797	8.610018988	8.455765717	6.647045346	8.319299094	9.032366749	8.120761456	8.456787672	8.382860458	7.46969228	8.529108791	8.375802728	7.027437183	7.236494532	7.893116441
ARPC5	12.4351384	12.21821084	11.19126036	11.99656529	11.79242429	11.83664057	11.79367646	10.92306299	12.02421231	12.90210581	11.68565331	12.03029262	11.51104942	11.98601195	12.79589659	11.37168736	10.65297042	11.60760773	11.71168117	11.1679067
ARPC5	13.04108757	12.60183044	11.67970001	12.53948479	12.78388079	12.73865132	13.14202407	13.7753325	12.53058532	13.82673914	11.8930603	12.32077009	12.0171456	12.46898671	13.21981015	12.43466184	11.08498838	12.24981744	12.30935868	11.70784915
ARPC5	7.250087091	7.00395747	5.296734173	3.884800099	7.306970324	6.545613982	6.229341044		7.317510298	7.880707562	3.086446317	3.747647341	5.894509309	7.323079988	6.644209607	6.538169683	6.350429531		6.611910215	5.629256065
ARPC5L	9.963343634	9.509710091	8.432356489	9.181087887	9.00204875	9.315901742	9.634406131	8.39760148	9.371490037	10.43383995	8.697433633	9.201025096	8.758617986	8.902140224	9.679070281	8.560228116	7.695149629	8.389947052	8.839647553	8.485622045
ARPM1	2.910322269	2.956673361	2.806265508	2.632077993	3.730752976		3.71569008			4.445998507	2.761285864	3.840792977	3.8335861	4.071900071	2.782186325	2.41200235	1.918093849	2.298165017	3.250744456	2.332758567
ARPP19	9.065624008	9.004067901	7.776835681	8.972623447	9.071606893	9.275031965	9.907265497	10.28315435	9.23968683	10.19314092	8.050274762	8.67732289	8.678769485	8.765970274	9.571780701	8.776926458	7.435318555	8.412004513	8.78717352	8.179709586
ARPP19	9.123330974	9.128271746	8.406554527		8.518825836	9.011273947	9.045325559	3.839597861	9.131194609	9.824241191	7.440761221	8.895470163	8.542543619	8.898857105	9.138258231	7.574635152	6.522509032	7.801840903	8.873566844	8.632777505
ARPP21	11.78898621	11.26404199	8.945448811	10.70645544	5.431548416	11.00493391	11.46257435	11.37317728	11.29544237	11.48600083	10.611651	11.21381628	11.20120011	11.55401607	11.52934953	11.37796856	9.996141553	10.47039756	10.84572604	10.37690786
ARPP21	8.088212636	7.772032111	5.721320157	7.62067511	3.451583032	7.919064128	8.044908807	7.515638345	7.527297929	8.48430895	6.778383382	7.440221366	7.694000521	7.544758926	8.134702511	7.865402944	5.990394233	7.021910517	6.989430833	7.005792947
ARRB1	4.811946199	5.640498018	5.453548527	5.247402353	7.193226688	5.422793753	6.185144819			7.165974227	3.750866938	5.323786171	4.902250166	4.873114808	6.304345663	5.194543733		4.17397249	5.612928046	4.813600106
ARRB2	10.81219416	10.96363162	10.42044345	10.21409444	10.45168197	10.15105334	10.20451735	8.692173647	10.74232881	11.42866637	9.755384011	10.25076029	9.877437982	10.30138073	10.90584802	9.245880187	9.320270523	9.611453115	10.56851955	10.01106089
ARRDC1	9.232382311	9.485814016	8.777569304	9.15939532	8.870080777	8.746371892	9.242117763	7.569626278	8.764217421	10.26143091	8.148658083	8.890588961	8.297152432	9.015834558	9.002405772	8.576033422	7.792502703	7.665932061	8.744550315	8.667008261
ARRDC2	8.58384849	9.995036434	10.38230519	8.69359533	11.32989386	9.805111527	9.415167956	8.471019554	9.766570152	10.04670386	9.470351595	8.579456617	8.345732117	9.980265272	10.30725774	9.573811706	8.469105743		8.618578216	8.167342371
ARRDC3	5.991026086	7.367359707	5.852649851	5.557515779	7.987698319	6.578823715	7.817866884	7.335638673	6.970440707	7.687610135	5.598947847	6.996037295	6.151862469	6.88497393	7.661848628	6.87521978	4.888619062	6.390349895	5.60625418	4.541042702
ARRDC4	7.457266772	7.349202484	5.833009981	6.483582026	7.364168806	6.748294841	8.044462427	7.142529845	6.405522727	8.571143208	5.502412397	6.941869254	6.836546532	6.165725663	7.393719934	6.979744139	5.828729312	6.118725586	7.091034391	5.620226278
ARRDC5	7.492063073	7.49865617	6.77124779	7.086835769	6.805665207	7.173363332	7.478259986	5.374554743	6.787783744	7.924369534	6.31338518	7.470345697	7.166587918	7.215459225	6.702079851	7.093836908	5.803727914	5.742963646	6.702473317	6.836381158
ARSA	10.96774646	11.45976817	10.69060915		12.31797358	11.66662746	11.90282466	11.83463064	11.02495194	11.77664399	10.84666098	10.63732314	10.77954783	9.923320354	12.28923103	11.69984266	9.281699409	10.88693951	11.06058786	10.62189344
ARSB	3.784378344	4.843060766	5.499709741	4.640218902	5.2485466	4.16582433	4.939892283			5.194907714	4.016418763	4.982774588	4.390032033	4.480478408	5.076310672	3.671730418	3.243590486	3.451681931	4.63302485	3.82755078
ARSD	5.516910248	5.340202619	4.159315944	5.264889555	4.719559675	3.715883489	4.770746604	4.592741661	5.970773605	6.489475822	5.827010076	6.965686178	6.789939173	6.944544579	5.069453419	5.85366362	2.469223591	3.708676146	4.896834671	4.001309553
ARSD	2.917581078	3.972097994	3.985617007	3.369964745	5.036161741	3.279434151	4.865188872			4.337927266	3.623794304	3.791167057	4.26148117	2.854157467	5.323281069	3.103494283			4.206859643
ARSD	6.890068459	7.456835712	7.354061566	6.847810296	9.373889815	7.172760515	8.03583612	7.491480352	7.588159185	8.250510187	5.801146237	6.844132024	7.252496083	6.77922557	8.900912986	6.518931008	4.948816208	6.080585186	7.132880114
ARSG	6.695566563		5.693466049		7.501380226	7.346486253	7.994320622	5.050245699		8.09745647		7.290699012		6.348018138	6.967506411	6.377828956	5.452977208	5.234490208	6.701449251	5.463162714
ARSG	5.99240046	6.204666799	5.636292545	6.210153683	5.641079505	5.80616627	6.180319951	4.849481918	6.07877078	6.945284634	5.836531889	6.605080323	5.915649246	6.876160833	6.163199616	5.832123917	5.040133633	4.811011124	5.733472301	5.121979777
ARSK	3.906770366	3.89035038	3.08545627	2.830226113	3.926691177	3.517235373	2.911745646				1.937491291	3.49037502	3.551920777	3.754698336	4.357611822	2.364958127			2.965231477	2.836520225
ARSK	6.069751782	5.937801283	5.008861534	6.003500147	5.595149448	6.186959844	5.516027127	3.895945292	6.062665082	6.001633378	5.121785876	5.890070891	5.550603971	6.045713363	7.123293723	5.264061209	4.92207746	5.164253695	5.570083081	5.008535294
ART5	4.81590635	5.129165948	1.663320935	3.68570024		2.743522939	3.32947095	4.208745101	4.330414984	4.267923012	5.086872488	5.803024725	5.736856216	5.994324243	3.561495999	4.410958379	1.831690813	3.257424655	3.164683639
ARTN	7.191811343	7.039097807	5.399815035	6.197030089	5.815480646	6.244312454	6.235806505	5.330695349	6.798369407	7.376151442	5.423968036	7.199589903	6.970890457	7.192125107	7.454062355	5.730893696	4.97060567	5.212050607	5.942904801	4.889270558
ARV1	9.070784834	8.881049397	7.926070602	8.720384502	9.322548095	9.426838573	9.425434127	9.841006975	9.349859076	10.00502237	7.984789837	8.724621284	8.390106603	8.805171516	9.773277204	8.579705884	7.588231908	7.956709529	8.749065584	8.013383535
ARVCF	4.856318949	5.121325879	3.259432945	3.340308743	5.977711751	4.785511842	6.034819867	5.452175334	4.413711865		3.467614679	4.716673247	4.285105511	4.641421753	6.397539105	4.353043054		3.844071247	4.395281519	3.027583504
ARX	4.960493176	4.689615065		4.083202303		5.21429697	3.935144772	4.928098341	4.915286647	4.897008995	5.238524736	6.073357323	5.915731219	6.173197007		5.031036948	2.127601256	3.312663867	2.530465581	2.61662753
AS3MT	6.61094731	3.676940975	3.703437407	4.028942154	3.521529461	4.221153233	4.549762185			4.815851031	2.877861231	3.697611485	3.054001361	2.734609698	4.417104482	4.455766456	3.168951976	3.886610624	4.295426228
AS3MT	16.98673645		15.67831046	16.19318459		16.40623839	16.3628486	16.61358949	17.19382852	16.97026433	14.27713917	16.81751334	16.68723761	16.91498652	17.68833774	15.10761023	15.00792035	15.57492164	15.98870998	15.6600845
ASAH1	10.18746466	10.45597957	10.42202165	9.874133919	12.77599251	10.63968076	11.27131828	11.09677905	10.37710965	11.73154984	10.00466852	9.927515617	9.772675986	9.906529426	11.63412175	10.02465628	8.332016402	9.708980562	10.10884197	9.044180978
ASAH2	4.644212203	4.677209412	4.313969195	4.627864189	4.644811515	4.528668829	5.090516424			5.426737412	4.355056448		4.554152294	4.519955733	4.694591068	4.694589396	2.467851749	3.739996036	3.786789754	3.254318447
ASAP1	7.206060997	7.545493517	6.392162668	6.694747893	7.433215697	7.754546158	7.130556149	5.779405506	7.427463706	7.125672796	5.767190243	7.115664825	6.365376896	7.173537232	7.940466302	5.724560783	5.32826131	5.980209739	6.96998276	6.042425465
ASAP1-IT1	7.981610662		6.601249319	7.254697019	8.322720007	7.720110159	8.723297793	8.514229985	7.465466004	8.309914212	7.329162175	8.46402739	7.51312671	7.823800302	8.789522886	8.138918884	6.445351118	6.867448022	7.606673183	6.524691207
ASAP2	4.569904811	6.458538839	5.691351025	5.217980955	8.33367105	6.103697371	6.629466931		6.200965088	6.35233251	4.019736603	5.597586593	5.434151809	5.268092993	6.778684314	5.033773171	2.589537719	4.798844764	5.452363818	4.582934089
ASAP3	5.506190772	5.959722984	5.566475807	5.566442836	7.567896237	5.239532562	6.352705496	6.293198611	6.006201088	6.372753741	4.482123592	5.624752125	5.396740602	5.023210988	5.8417045	5.682735282	4.043984248	4.270712968	5.352759153	4.470221937
ASB1	7.401183309	7.274746206	6.659480782	7.452169567	6.875132523	6.837422315	7.680511434	6.474553018	7.20132902	8.508008254	6.449110338	6.985977379	6.837547203	7.191916925	7.579048118	6.843091931	5.499471535	6.190326648	6.975826191	6.685357124
ASB1	8.064868844	8.336766735	6.944616025	7.729889886	8.43089282	8.752206342	8.934242255	6.713361768	8.169331772	8.97388187	6.87307124	7.819580056	7.545905065	7.832082385	8.756065222	7.580072353	6.177981756	6.715459618	7.672257018	7.122983254
ASB10	7.769860318	8.216304981	6.438022155	6.959333155	7.352190006	6.053586001	6.528032395	6.839969662	7.236114675	8.370803777	8.19126752	8.479915233	8.405690774	8.378920791	7.393710496	7.720776427	5.308367065	5.999480987	6.478316297	5.947097101
ASB13	7.898963489	8.682853115		7.046687492	9.058393077	7.817815093	8.274806297	7.246859334	8.095537857	9.43925473	7.11494686	7.814492745	7.647638302	7.539232495	8.637346875	6.591458766	6.235922124	7.303825489	7.797054494	7.316486097
ASB13	7.229510057	7.390462196	4.413448533	6.02251141	5.216102491	5.187671955	5.875269182	5.65628241	6.524727402	7.267609766	7.025077533	8.087301059	7.840644504	7.732883083	5.87079623	6.922003938	4.429112439	4.609269767	5.77946119	4.531527438
ASB2	4.890377621	5.826561707	6.699362844	4.692954944	7.937921661	4.95979148	6.823392718	5.296857489	4.836607374	6.503055141	5.644441805	6.355393385	5.712399611	5.707385915	7.588122447	6.816138872	5.592808324	4.679960261	5.970866766	5.865427443
ASB3	10.31059915	10.10085547	8.68303811	9.734364484	9.708236735	10.32712033	10.22867682	8.574861418	10.14156052	10.60518502	9.012335133	9.91518639		9.679166719	10.41814988	9.196320322	8.801820214	8.932383967	9.83443676	9.087440564
ASB6	6.951527184	6.681609493	6.327800879	6.701874763		6.650147032	7.387727856		5.790443902	7.528604135	5.68155187	6.58987477	6.591551518	6.77600526	6.757526021	6.717319989	5.30518441	5.370113353	6.238074697	6.336627058
ASB7	7.059323909	7.046862076	6.107754814	6.970783496	6.638202312	7.163613451	7.098746935	4.230196864	6.721964546	7.702477472	6.465212932	6.796543247	6.555628752	6.669208225	7.370329958	6.607211046	5.807367803	5.663739399	6.473651693	5.947394516
ASB7	6.946081642	6.896735636	5.217236146	6.146054381	6.671802869	6.711168611	7.099286787	4.517828096	6.668417007	7.169384892	5.755606266	6.795672154	6.215300791	6.606018271	6.838905138	6.089151079	4.857730243	5.548034279	6.22511892	5.598550116
ASB8	6.424703955	6.383955835	4.838710794	5.802326621	5.777670357	5.819925383	6.804920898	3.585451732	6.002530836	6.689359272	5.015786565	6.370755399	6.065473653	5.718573151	6.292252971	6.215549307	4.674196789	5.099927613	5.99262932	5.36467923
ASB9	7.253569553	7.379840995	6.069555029	7.533505726	6.693672335	7.545271094	7.737051928	6.646804928	6.856022078	8.962710669	6.852824104	6.486146224	6.396314501	6.966378553	7.965623271	5.772034223	5.420187284	6.185392241	7.936260433	6.250387109
ASCC1	7.807047673	7.965315621	6.942333864		7.247301894	7.989181593	7.768725565	6.341990905	8.101378516	8.641632366	6.507308164		6.964890691	7.419622316	7.929773248	6.607946028	6.002514859	6.433501986	7.41778755	6.790508805
ASCC2	7.408551383	7.593347048	7.065976139	7.45594116	6.900400724	7.297250121	7.708404535		6.629348605	8.025934072	6.01512576	7.403825841	6.897496989	7.416227514	7.308898705	7.077879593	5.562949401	5.961131543	6.924563127	7.02963288
ASCC3	8.685805975	8.578928149	7.443210453	7.894667424	8.409219924	8.466180491	8.005044548	5.230185718	7.968037169	9.24949654	7.465622724	8.385898629	8.027821422	7.898848038	9.499944521	7.896743506	6.988992505	7.549009119	7.734379727	7.348650264
ASCL1	4.942185111	7.146401677	6.020300838	5.341847376	7.99142264	6.802401333	6.363293224	4.494285032	6.268045071	5.799109848	4.44367958	6.161063741	5.826984662	5.410728458	6.96164995	4.321428114	3.594228446	4.816565917	6.404493765	5.87194958
ASCL2	6.563609055	6.944569175	6.987468675	5.618668287	8.99474065	6.727670003	7.242767305	6.513967091	7.024986701	8.02530016	6.237861955	6.63635041	6.771765437	6.707261108	8.305890288	5.660386455	5.633928395	6.174673264	7.27829705	6.091000317
ASF1A	6.021230521	6.198990879	4.506657158	5.721803271	4.853898367	5.834193925	5.999295387		6.456677543	6.253190194	3.859183403	6.216603861	5.634105609	6.067235355	6.123138704	4.533357768	3.48325213	4.505647708	4.276624701	5.008538431
ASF1B	9.795791619	9.475810359	7.927788429	8.940352568	5.822524371	9.102068925	9.006506288	7.283548923	9.503130156	10.64432328	7.779736162	8.860457412	8.715765523	9.12408477	9.797161489	7.797132073	7.990284055	8.425558542	9.276168073	9.045814475
ASGR1	5.561902923	6.171014366	4.16711173	4.784380961	6.713844026	5.283783273	5.574836841		5.062732724	5.608216834	5.794154286	5.943376792	5.888318023	5.724990034	6.174121823	5.207140688	3.734820426	4.115753578	4.86450146	3.137826345
ASGR2	5.587620321	6.017849549	6.557517158	5.122678516	7.505531322	5.846021868	6.942980081	5.575787603	5.60354297	6.464759086	5.655535016	6.757075266	5.535804138	6.091958946	6.857130052	4.921170657	5.121362767	4.107058436	4.246591263	4.266889212
ASH1L	7.847723244	8.056309312	6.318204748	6.973070508	6.914240407	7.443327334	7.535831349	5.187037665	7.481717105	8.114685599	5.805317223	7.80530471	7.453773534	7.525061109	8.837783074	6.740986907		7.246021328	7.385258456	6.292098884
ASH2L	9.693687841		8.377047811	9.455968686	9.415373338	9.408507439	9.433216114	9.272869553	9.822359709	10.85822194	8.72735075	9.166552018	9.062425048	9.292143989	9.422361897	8.677629801	7.809686467	8.482148865	9.182853658	8.754838744
ASL	6.934179141	6.997406455	6.945153512	7.357464033			7.258335184	6.230651864	7.223668706	8.059727867	5.907126697	6.691807715		6.484559017			5.753241089	5.801593521	6.715758866	6.476148835
ASMTL	9.950208559	9.880920568	9.052476215	9.845930946	9.172326742	9.507741529	10.29449324	10.13060145	10.31394304	10.98935334	9.144384462	9.562857538	9.569000938	9.737753001	10.06784842	9.70877697	8.5777702	8.896131654	9.76445912	9.390982097
ASMTL-AS1	6.393768662	6.755209401	6.094017918	6.154713016	6.442231259	6.038675192	7.096839524	4.833453821	6.05996716	7.835068862	6.4295927	7.140264338	6.774224365	6.810775975	6.820350033	7.175403839	5.559621821	5.196912687	6.149910887	5.865967299
ASNA1	8.855467772	8.838580901	8.403315022	8.262620605	7.952451223	8.05132805	8.670096764	6.139698684	8.167777395	9.501019293	7.235782576	8.27735343	7.878183371	8.350680666	8.432672593	7.804351766	7.072763955	7.483480453	8.561122565	8.194555454
ASNS	10.49615373	10.76422057	9.644156239	10.6848871	11.26180052	10.87656606	11.40269607	11.62552439	10.56109602	11.78341327	10.15577579	10.49225078	10.36239975	10.10818727	11.43692647	10.73680103	9.132667831	9.773478159	10.39010553	9.126404289
ASNSD1	10.19283033	9.873643123	9.153283734	9.62108958	9.550527864	9.639746596	10.58829957	10.03726827	9.660080954	10.98598421	9.097745622	9.799727153	9.330940624	9.898958201	10.26040915	9.685146665	8.218823297	9.106984499	9.766487499	9.195890869
ASPA	3.972009739	4.578979156	5.071188171	3.223111117	5.486725634	3.567443229	5.203002988	4.699710418		4.751509247	3.669557471	4.364124847	4.529666676	4.421911319		4.032804382	2.102041285	3.024402664
ASPG	5.291250281	6.874307625	5.379917566	5.335656536	6.941001815	5.41807523	6.00082075	5.321647103	5.686696888		5.186968755	6.31744807	5.873956378	5.655633756	5.957417832	5.217450982	3.514251055	5.046332586	5.069248891	5.376762336
ASPH	6.095662433	6.4751564	5.485435844	5.934236239	7.136102159	6.03083374	5.926540091		5.845030574	6.359890793	4.972879641	6.408062026	5.875737312	5.817570307	7.462077684	5.155493031	4.826930783	5.337406396	6.137349205	4.895918641
ASPH	6.103346774	6.608098954	5.328425766		6.910302139	5.846661545	6.458313917	3.986169707	6.144467774	6.29275341	5.846866102	7.394365797	7.348010168	7.194041731	6.485771841	6.206089332	2.830303805	4.663898476	6.51511113	4.762038342
ASPH	7.026815548	7.580473401	7.044481553	7.259222576	8.82860334	7.880590028	7.62526026		7.150244865	8.06852303	6.236645873	7.334609391	7.11423791	7.009899141	8.988939692	7.031720498	5.784223112	6.358684955	6.881771056	6.647664203
ASPHD1	5.366842889	5.337122335	5.184693284	5.613721112	4.534762604	5.297066661	7.370158176	5.782745085	4.849836172	5.72904423	4.875059027	4.738425764	3.731802338	3.856036524	6.939637979	4.653985201	5.001927415	3.744464676	6.775083473	4.485605221
ASPM	11.98531826	11.53049461	8.895969944	11.65888446	7.564518407	12.00316545	11.7256713	12.34426261	11.71340198	12.45085142	10.08822112	11.14505901	11.22858904	11.07474625	12.42650248	10.46895999	10.0549841	10.98480436	11.29584411	10.80238631
ASPM	9.105541635	8.942407472	5.943686014	8.841174335	4.73619517	9.094896344	9.083785651	9.143987973	9.199379605	9.716480307	7.228398324	8.72444905	8.693624599	8.685692462	9.674075011	8.007686073	7.236587328	8.091900253	8.437927224	8.027945795
ASPN	4.829957606	6.499411578	5.245639408	4.103204707	6.740988256	5.503602202	5.553204735		5.337409964	5.598544757	3.941526097	5.237163297	6.231780483	4.620608696	5.752905374	4.06383079	1.801972711	5.357300039	5.38303687	2.785810193
ASPN	3.979486703	5.359854256	4.919949738	3.930480941	6.195374176	5.045577518	4.695262261		4.802745369	5.382981555	2.671694644	5.158256633	5.245717739	4.786137867	4.907303628	3.846905456	2.845451712	4.703366528	4.939672296	3.60445093
ASPRV1	8.851896738	9.419090508	7.628128349	8.976656338	11.19881273	9.974182248	9.749001706	9.247509831	8.729585738	9.466800432	8.143501074	8.854196423	7.872014244	8.561102703	9.483431074	7.839817276	7.115035324	8.306020664	7.961460113	7.366916657
ASPSCR1	6.914153086	7.13812842	6.531103656	6.697583408	5.791415582	6.026943658	7.265303738	5.205696301	6.394906968	8.14371636	5.795809279	6.712195435	6.709199637	6.86977519	6.963020899	6.575836907	5.334482824	5.564147355	6.477770731	6.4763731
ASPSCR1	10.29066745	10.62642636	9.559036884	10.00373715	9.987254062	9.907284728	10.68862099	10.52413813	10.26940958	11.33292719	9.552335952	9.852612682	9.732625351	9.957078674	10.89600386	9.970760205	9.388614911	9.53334706	9.939054342	9.697213806
ASPSCR1	3.666786127	3.762566745	2.233187398	3.761434216		5.920143687	3.609049278	3.926616229	4.116037817		3.647621899	4.422966274	4.016452639	4.489957754	3.122631806	3.440650609	1.853050302		3.180539519	2.634401593
ASPSCR1	7.667928306	8.044936121	7.50397914	7.912699558	7.59945914	7.816995139	8.655962841		7.012797708	9.243137082	6.585811938	7.438036631	7.338098113	7.457401401	7.754482689	7.813843386	5.862339304	6.529612959	7.263343388	7.559407684
ASRGL1	11.58625058	11.2282854	9.026316498	10.09686666	9.202015311	9.959236347	10.33898257	10.58226996	10.88940661	11.41712571	10.47493993	11.32082424	11.33388378	11.11187379	11.00798734	10.59125865	9.354681354	9.761064158	10.24865698	9.046123497
ASS1	6.008507506	6.176835963	6.277057481	6.349875128		5.948927613	6.447234515		5.234956115	7.038252892	4.855615026	6.201455473	5.977464027	6.094564609		5.913935121	4.3294322	4.74532501	5.71708442	5.425125247
ASS1	6.334060497	7.071529937	7.524061324	6.736012199	9.574941246	6.870707473	7.770331548	6.818629468	7.842380517	8.036639596	4.671212969	7.148153179	6.851091872	6.582342684	7.733529243	5.983324957	4.715401409	6.231565082	6.680007818	5.227377969
ASTE1	7.450428547	7.61314227	6.776218212	7.342581501	7.279395426	7.575378064	8.241665603	7.038882236	7.48340503	8.451927793	6.332266126	7.412049409	6.981169266	7.509591658	7.469096379	7.083376567	5.649396107	6.01098795	6.861921325	6.99529716
ASTN2	9.60281576	9.772306325	7.742659077	8.669437498	7.720201841	8.056442091	8.492636347	8.374837788	9.46039917	10.04946877	4.254163166	9.50427199	8.839549615	9.462900774	9.225729702	6.44673148	7.169898953	7.814738823	8.131743289	7.847102459
ASTN2	4.180560046	4.903337193	4.878588519	4.532804426	5.820836579	4.433211189	5.348763557			6.461772131	3.629255191	4.91768905	4.67878575	4.5324404	4.880442607	4.590484654		3.613768547	5.062786162
ASXL1	8.358208985	8.032511393	7.257137942	7.908008852		7.568871963	8.06183019	7.755494509	8.044550949	8.953158418	7.374308339	8.001380044	7.33406318	7.780939959	8.681108722	7.607589975	7.18366813	7.650414181	7.917172744	7.451184731
ASXL2	10.39644102	10.22596896	8.711740956	9.902222093	9.757088104	9.899180465	10.43016085	10.55354866	9.8506238	10.96819518	9.490703091	9.890232352	9.87608653	9.80479396	10.56205349	9.988835196	8.452384576	9.426379662	9.815304514	8.838727746
ASXL2	3.888993538	4.046290235	3.384693625	4.30195047		3.615112565	4.106705096			5.290667315	3.877086545	3.576152045	3.873478565	3.355770408	4.252753221	4.150428073	2.350249988	2.615326832	2.895263257	2.964642788
ATAD1	10.42352145	10.01794556	9.158188304	10.17844326	10.74484309	10.72359866	10.78304734	9.634335336	10.0213187	10.92139467	9.574982293	10.09850983	9.632988656	10.0790127	11.09766807	10.20670671	8.319777779	9.559152208	10.03339272	9.196958853
ATAD2	10.81309014	10.23673177	8.223899379	10.34658465	8.494950761	10.84479519	10.59055711	10.21278696	10.706553	11.27025386	8.734115487	10.04558904	10.02703514	10.13082665	11.11306167	9.336336506	8.458610032	9.856018342	10.18366639	9.521696616
ATAD2B	8.675616249	8.538478024	7.332781319	8.127175143	7.711108714	8.601245604	9.171099969	6.920712517	8.829034834	9.133902799	7.692782165	8.417178256	7.986660655	8.186765472	8.701295024	7.875637555	6.818789221	7.606905581	8.019709141	7.473172402
ATAD3A	11.18508665	11.16560109	10.29862853	11.17891939	10.50723569	10.87891382	11.42440987	11.18462744	11.27757161	12.35804317	10.39559411	10.72480032	10.56250957	10.74101692	11.61683506	10.53652601	9.839481433	10.37444615	10.68148704	10.45227007
ATAD3B	8.496526263	8.18186088	7.364673102	7.937645707		8.477071761	8.858654614	4.787946949	7.21161384	9.081176891	7.237745344	8.143150527	8.092565297	7.361095448	8.723067705	8.099952116	6.561037844	6.752497061	7.687605936	7.276374761
ATAD3B	11.15604072	11.25286408	10.31540207	11.08800706	10.99196111	10.91020873	11.47071123	11.18298025	11.20243486		10.33120472	10.66234883	10.71101387	10.8428563	11.65123247	10.61768693	9.878831382	10.26621028	10.58445052	10.46398306
ATAD3B	10.95421522	11.1022861	10.27516889	10.93157891	11.09907818	11.05991358	11.33940967	10.99532693	11.04744296	12.25070908	9.896948256	10.64234508		10.74001176	11.8064159	10.37872294	9.627213392	9.98662994	10.54056688	10.2611629
ATAD3C	5.444772734	5.710991803	5.404410653	5.913577116		5.201087258	5.806638291			7.14261255	4.428037174	5.569058413	5.536076219	5.906104594	5.151374618	5.574792407	2.937177512	4.142526986	4.572586549	5.067820677
ATAD5	6.926086025	7.03589439	4.498726368	5.792400665	4.432562612	6.905320811	6.809756555	5.883270119	7.25160549	7.4030572	5.586606236	6.719724213	6.263059202	6.824188674	7.845803646	5.572985138	5.12796049	5.981462936	6.264249665	5.598024204
ATAT1	5.238732605	5.823181238	4.740028968	5.38967556	4.236982363	4.881397882	5.460980045			6.437282012	3.93534942	5.35804701	4.561576035	5.526463245	5.501291046	4.337090214	3.725424885	3.950717551	5.287504062	4.785512888
ATAT1	9.879542511	9.824178488	8.213194644	8.655329644	9.758854464	10.43998044	10.10193104	10.64740266	9.802459496	10.43755235	8.583431079	9.515089915	9.576757743	9.628282761	10.66878662	9.030078352	7.790256604	8.9386366	9.239737422	8.163978176
ATE1	5.603221889	5.914532474	4.667169462	5.447272046	5.458564429	5.563489168	6.074451274	5.280465684	4.942764082	6.668633997	4.488890287	5.642511549	6.05176122	5.45745804	6.393649411	5.798751208	3.919204674	4.490185018	4.918391005	4.761748542
ATF1	9.837755642	9.265599342	8.253685837	9.009673845	9.93597503	9.755762539	9.955568835	10.12172517	9.28696845	10.5696876	8.355762481	9.149926175	9.041060596	9.232392385	10.01161025	9.239132591	7.54259856	8.959071702	9.164024954	8.497148077
ATF2	6.800734272	7.009746895	5.870826308	6.614290518	6.350614992	7.068574083	7.021962692	5.186105521	7.168049281	7.29715656	5.315190147	7.160092264	6.65276038	6.97446048	7.312852105	6.113207489	5.381222105	5.376960586	6.240017745	6.076823291
ATF2	7.238143884	7.208600169	6.274063696	6.848621689	6.679482915	7.251355533	7.211833797		7.458052202	7.267186505	5.684368246	6.961815459	6.743116378	6.878622358	7.496236232	6.300227895	5.734267939	6.10550544	7.041302129	6.293014512
ATF3	7.922338209	8.233946044	6.521130692	7.109834832	7.681437318	6.90189866	8.37194562	7.546875944		8.684902172	6.459943521	7.38796216	6.251297014	7.562399662	8.322619972	6.086982004	5.573818029	6.432630923	7.049037146	6.511413324
ATF3	7.137887713	6.599035506	5.017708605	6.500607684	5.226910764	5.658726476	6.157450624	6.326449082	7.26076338	7.903986053	6.92948212	7.664358391	7.474788886	7.749043453	6.215235742	6.784503983	4.924920316	5.224276484	7.031472393	4.751148753
ATF3	5.689924193	5.656080148	4.096406925	5.540969575	4.804550278	4.910752326	5.373022421	6.688841955	5.728964533	6.425093683	5.091799254	5.482930545	5.260597801	5.855802872	5.742508856	5.030146679	3.395911436	3.613430284	4.356745982	3.26432459
ATF4	13.73481862	13.94480721	12.63270945	13.78101949	14.1061785	14.03000667	14.53223111			14.66493943	13.35372026	13.77006505	13.33626525	13.67702918	14.51020537	13.3906916	12.12240256	13.37463878	13.69085683	12.86860556
ATF5	6.679108019	7.41830626	7.49963417	6.733954962	7.984136216	6.318489575	7.247722769	5.626907966	7.053062328	8.119425592	5.917947897	6.777060378	6.283097389	6.761632311	6.992767978	5.794583547	5.066009345	5.90738723	6.453599194	5.855380708
ATF6	8.424178469	8.538215709	7.782475403	7.949753188	8.796238229	8.676031459	7.901825067	6.353555487	8.819896141	9.491981931	7.619765864	8.297090971	7.845421051		8.965121647	7.299077941	6.650168578	7.355545792	8.170906502	7.518219594
ATF6B	7.051137144	7.330384506	6.089261905	6.61759867	7.704087618	7.538437283	7.831953224	8.696476579	7.024345169	8.143907642	4.798898666	7.652151596	7.384220806	8.767459155	8.690207549	6.6613805	5.855396506	6.421507602	6.571554255	6.297777255
ATF7IP	9.074298988	9.10007536	8.573912339	8.951564447	8.929245979	9.117055204	9.030393219	8.003727534	8.92988986	10.16225858	8.183127334	9.014773573	8.508126462	9.055812501	9.724192059	8.684260476	8.027917383	8.151955698	8.957213602	8.544162665
ATF7IP	8.531253172	8.55756326	7.592796367	8.720944313	9.19565961	8.94458118	9.367194125	7.083375077	8.514376367	9.874434741	7.454148744	8.832888116	8.506939074	8.47736648	9.833877258	9.310303989	7.111470608	7.515938691	7.87346626	7.774507716
ATF7IP2	10.67103236	10.27767679	8.770580979	9.878441813	9.317830437	10.48475041	10.39763827	10.31289316	10.18508727	10.96427805	9.537306358	9.947265369	9.689556013	9.939763433	10.83112511	10.00591081	8.927888456	9.300435619	9.910594765	9.261026527
ATG10	6.929319962	7.325125529	5.535242089	6.827055566	6.421136769	7.260799128	7.30103885	5.287748204	7.077602987	8.174673064	5.825990876	6.931434866	6.533876179	6.866753466	7.134393461	6.774854252	5.553947477	5.866432028	6.336468177	5.975576997
ATG10	3.951504804	4.04575311	3.084645139	3.995243899		4.813642173	5.167587145		5.356381187	4.844511698	2.437813648	3.753906136	3.154713624	3.975760401	4.489431184	3.696175252		3.832314846	3.694574911
ATG12	9.375967325	9.530911728	7.996637875	8.966360959	9.306107955	9.611650444	10.04701346	10.2506253	9.436002511	10.30365519	8.321224159	9.163424261	8.903174782	9.192520175	10.08578181	9.082910913	7.809869074	8.621952951	8.902903554	8.694129058
ATG12	4.928258978	4.53200457	2.913372564	3.910567663	4.241479465	4.892986925	5.363288843			4.614798758	3.749955752	4.244852818	4.416097265	4.027777751	4.729669682	4.098454931	3.397796118	3.889390794	4.41265757	3.925341514
ATG13	7.787438995	8.108920621	7.574931031	7.614262981	7.554978634	7.652287143	7.349383856	6.857566783	7.424351916	9.30153209	6.266735764	7.562213417	7.003102963	7.731051514	7.42682411	6.391965809	5.965081925	6.251581064	7.446242167	7.478611086
ATG13	6.965197854	6.949215077	6.691175401	7.25963594	6.880801827	7.152141833	7.698362268		6.181855912	8.22013548	5.525341959	6.808130162	6.340516338	7.018739871	6.584045196	6.856049476	4.691198018	5.483124085	6.127530315	6.974892923
ATG14	4.500104114	5.091817868	4.254480667	4.39543851	5.024627301	4.383250161	5.423844366	5.216702795	5.03343842	5.430460915	3.291015575	5.216114135	4.143405664		4.791733861		3.169387257	3.374894807		3.90835659
ATG16L1	9.754543652	9.820936657	8.616654331	7.94183405	9.219648935	9.589148128	9.680924183	6.139531298	9.538259755	10.35237233	8.71585357	9.424339528	8.647206922	9.32152724	9.918976949	8.902756768	7.999965623	8.323190352	9.297192334	8.711714116
ATG16L1	5.793790563	5.816449695	5.101129812	5.911829853	4.475694526	5.773705753	6.008805971		4.564361095	6.259728013	4.195554695	6.031324613	5.448575251	5.899713882	5.433891515	5.363714965	5.181465962	4.292216338	5.097957524	5.327357188
ATG16L2	10.28536985	10.67767296	10.05911729	10.30364948	12.08544225	10.66628437	11.16199724	10.00650702	10.38314914	11.51808511	9.740754227	10.23668394	10.36640965	10.00674403	11.80425931	10.67265516	8.989439916	9.832261704	10.26388887	9.382237311
ATG2A	7.72397965	7.768839345	7.503132442	7.853549725			7.547384276	4.572609589	7.004009174	8.687623781	6.398732407	7.472639669	7.051728816	7.556262328		7.010777601	6.510827926	6.179599425	7.558934175	7.5130501
ATG2A	10.62759225	10.77126826	10.09563833	10.39696648	10.6040945	10.60571285	10.90439754	10.86653248	10.75247013	11.63748572	9.500996595	10.40314947	10.15938826	10.45073597	11.23569296	10.0152896	9.917830924	9.795750229	10.38063855	10.1462148
ATG2B	9.312900649	9.169241563	7.437201933	8.601267521	9.060031437	9.15573355	9.74348804	9.750633468	9.180406734	9.828516709	8.237305579	9.101741198	8.645276545	8.875186291	9.644002075	8.895228085	7.643582052	8.515371844	8.730288069	7.61294367
ATG3	9.811980065	9.789092618	8.709208255	9.505463836	9.567788987	9.691996623	10.21350647	10.02502603	9.820344927	10.79380893	8.487056184	9.925652495	9.561393542	9.823425201	10.13785058	8.869728005	8.190453871	8.672369118	9.575238008	8.851614446
ATG4A				7.505733761	7.751204601	8.146621622	8.32200699	7.865959631	8.204694868	8.721701098	7.313391892	8.016388787	7.73445357	8.040288077		7.79058374	6.270441294		7.454671899	6.971445838
ATG4B	9.917712497	9.800997748	8.675271149	9.313030166	10.18323961	10.23992188	10.52984827	10.57801693	9.847018968	10.88089899	8.875334373	9.685385509	9.681846114	9.644245304	10.90247159	9.922071006	8.184621486	9.150343632	9.291452072
ATG4B	8.939557177	8.902867989	7.568910713	8.524434758	8.312163697	7.805462721	8.638219041	6.228790413	9.462094661	9.92156546	9.230822164	8.08026059	8.070773029	8.564739407	8.668741062	8.3032168	6.290278048	7.162802174	7.581379872	7.867617285
ATG4C	6.368636887	6.452110249	5.026646488	5.819311808	6.035464457	6.251629726	6.317066325	6.617381801	6.140558227	6.844051657	5.390393922	6.206731905	6.031769453	6.016613984	7.105740926	5.931446685	4.429078284	5.222762451	5.817328038	5.03368949
ATG4C	5.35277759	4.853031533	2.113745833	2.704594684	4.343905928	4.845219552	4.840082493	5.016584569		5.537398891	3.721780582	4.749718749	4.257318441	4.845843781	5.300039504	4.762011758			3.361268663	2.946144681
ATG4C	6.877377396	6.957699896	5.749668073	6.888264706	7.180659096	7.571661643	7.255180623	4.462748624	6.438346253	7.400461933	5.391963576	7.255080515	6.827653918	6.89245053	8.186563944	6.87837713	4.938610903	5.786818238	6.127261003	5.961203098
ATG4D	7.473827897	7.242732918	6.181948372	7.232207805	6.325504356	7.293847183	7.91948284	5.952744205	7.630249811	8.55797938	6.434568017	7.144178556	6.746945688	6.776170066	7.530581648	7.304340095	5.76185083	5.727061932	6.769249702	6.683154219
ATG5	8.18443384	8.103040483	6.785477971	7.646807304	7.97574494	8.173299313	8.55112276	9.024014843	7.996319254	9.118874982	7.220194406	7.817631059	7.4884677	7.841987958	8.5077174	7.712412337	6.080380476	7.328502901	7.550186196	6.818150001
ATG5	6.004033002	6.629799707	5.773083279	6.12280812	7.509974474	6.645498484	7.382341295	7.280890449	6.35831731	7.126141738	5.383766146	6.797962353	6.256736503	6.42973412	6.954586018	6.504146513	4.827837312	5.733444642	6.170380581	6.225816687
ATG7	7.320399832	7.535545225	6.879972817	6.993582662	7.457339835	7.095728251	7.390084671	6.663617874	7.169440014	8.398709922	6.54263694	6.991763314	6.645312576	7.239221398	7.967727728	7.072283768	5.529210951		6.738419278	6.565507157
ATG7	7.283243961	7.063780108	6.361732397		7.694584243	7.091168774	7.229680203	6.130598155	7.159519196	7.832065291	6.455851263	6.677491329	6.354172319	6.613092383	7.74791502	6.560115133	5.551850044	5.788316377	6.590378658	5.849071014
ATG9A	5.067177907	5.367230564	5.298298697	6.004156408			5.917700982	4.876399562		5.895083971	4.904849181	5.945393736	5.889972607	6.023120925	4.731547129	5.650871953	3.142901062	3.919448781	4.360177431	5.162282959
ATG9A	7.920197411	7.916342878	7.722026728	7.980885587	7.445237546	7.516270497	8.259608167	6.008897156	7.190913086	8.835011683	7.072191571	7.660813842	7.364974195	8.115896786	7.847804033	7.734164951	6.293950705	6.480860951	7.494669212	7.405074221
ATHL1	11.91560194	11.86022607	11.20804044	11.89859345	11.61073374	11.89404127	12.58913099	9.976953563	10.90082078	12.95469124	10.33598875	10.78694017	9.915594545	11.26172414	12.01633648	10.81205213	10.44671734	9.934687658	10.42757056	10.94990329
ATIC	9.737092501	9.753483531	8.803886678	9.311641159	8.918797957	9.229101671	9.742245764	9.915120047	9.757122448	10.83433989	8.59487209	9.32474311	8.929916719	9.373121807	9.937191357	8.820335352	8.268797885	8.715796954	9.326549257	8.87280691
ATL1	4.85296464	5.448813092	4.261026762		5.523937949	4.925488215	5.586282564	4.417221303	5.091528901				4.792576363	4.928228652		4.12574697	3.072957442	4.165210916	5.153040018	4.187827911
ATL2	10.95394542	10.83305769	9.65485188	9.975429569	10.36296185	10.52632024	10.66488456	11.01017491	10.35804785	11.06320563	9.410868517	10.53884464	9.947769879	10.478172	10.98528481	9.495073322	9.163309779	9.85372546	10.60732661	9.796986381
ATL2	4.793276858	4.826073527	3.719064033	4.505932203	3.97103858	5.447760018	5.074044245		5.580611631	5.503578988		5.357326082	4.60866674	5.084897232	5.543708684	3.869830947	2.214658255	3.057960714	3.923661688	3.301704404
ATL2	7.996832176	8.359168413	7.145820087	8.036080727	7.238498368	7.86393845	7.853826026	7.402335908	7.831649269	8.330907021	7.180617329	8.197036775	7.745324741	8.228732607	8.387305237	7.623657663	6.371009907	6.965013102	7.608517274	7.345756507
ATL3	6.555744923	6.641893495	5.9278096	6.306705685	6.512134875	6.31654185	6.919360702	6.645854784	6.714401884	7.716909066	5.631670944	6.340564334	6.007348353	6.252558317	6.869274765	6.177468514	4.98062182	5.626759298	6.252266948	5.553609574
ATM	6.299270374	7.146011218	5.642576991	6.372979098	7.347363685	6.064667882	7.583902181	5.676962093	6.006578456	7.332151353	5.674845087	6.714930734	6.344782791	6.459245404	7.779198498	7.16619613	5.076751305	5.434471441	6.265813778	5.848550159
ATM	6.345728126	6.278497036	5.726604007	5.993500241	7.047842626	6.324275073	5.784834781		6.281453639	7.145320813	5.420796656	6.165407309	5.75532906	6.303755364	7.715852197	5.442999213	5.188730463	5.459029903	6.337025613	5.133349391
ATM	7.549850882	7.571900507	7.13677687	7.755114575	8.672358863	7.756918535	8.298476409	7.586633406	7.137422575	8.849641856	6.717591435	7.6903242	7.248219819	7.649263364	8.858692839	7.953746562	6.023496003	7.041049094	7.515213339	6.781084264
ATMIN	8.267567633	8.655662375	7.339631801	8.188159558	7.733741403	7.41223025	8.478250682	8.175139824	8.097995225	9.051946553	7.101665832	8.365780009	7.626628953	7.955499383	7.913711618	7.710891822	6.697821071	7.265995652	7.618991087	7.246543001
ATMIN	7.66247541	7.647967777	5.20796155	6.452534322	7.239639578	7.121420584	7.746758165	7.581496624	7.159350662	7.943173537	5.736424662	7.382684543	7.125654201	7.535148601	8.001664338	6.990951458	4.504314661	5.714115257	5.953273388	5.536616188
ATMIN	6.835852089	6.439272892	5.428807025	5.830128281	5.674070773	4.586475335	6.09934276	5.885239519	6.183655031	6.790876275	5.783280105	6.538942856	6.086655979	6.610942292	6.315767818	5.260348645	5.34447559	5.327778248	6.286423212	5.275099821
ATMIN	5.963951013	5.702131119	3.362744795	4.736500972	4.234495189	4.357548486	4.455901882	4.69574722	4.651632672	5.686692967	5.302481372	6.057359072	6.100820422	6.163145865	5.823818895	5.156312069	3.061369076	3.405633002	4.530874791	3.060318772
ATN1	8.545142876	9.072038789	7.825335987	7.377596644	8.388288573	7.670877858	7.839729111	5.557524663	7.767485309	9.219144798	6.035984538	7.689842166	7.116968734	7.709520175	8.693367425	5.369661203	5.717379218	6.831623937	8.600482743	7.206538714
ATOH8	5.68465017	5.209325467	5.787450488	4.346483239	6.194782458	4.954976086	4.696657122		4.791303048	5.887569379	4.742762942	4.937783632	4.581582638	5.185844746	5.967655573	5.150802948	3.031219613	2.551042219	4.684243676	5.126882437
ATOX1	10.12464736	10.50419431	9.895710988	10.32943758	9.575322921	9.742088593	10.1113248	10.52226765	10.17246501	11.36484215	9.489298869	9.966178087	9.179711825	10.01264828	10.47363067	9.261249658	8.709849944	9.406112083	10.16202368	9.605882639
ATP10A	6.445794394	7.562750713	6.26364667	5.99507517	7.778363668	7.496856972	7.22463169	6.87534021	6.615067971	7.864806432	5.804922447	6.091741084	5.882774109	6.700264919	8.462581614	6.234782183	5.11046932	6.929270246		5.549869668
ATP10B	6.653951391	7.712193371	4.859543234	6.528691799	5.707793394	6.930283172	7.012469228	5.399498227	6.894995968	8.244348135	5.921726231	7.103516523	5.415406128	6.721461526	7.618963199	5.467824953	4.96072113	5.349260526	6.755553927	5.690681919
ATP10B	8.682482354	8.807984676	7.918653375	8.689404703	7.648167008	7.788597627	7.833636479	7.628874184	9.221183739	9.575009153	7.611732319	8.530615459	8.270738697	8.594816119	8.791100034	7.940953087	6.708823173	7.431131504	8.223692837	7.822997124
ATP11A	8.59199575	8.906807939	8.138721308	7.975620443	9.239597813	8.864814169	9.245382045	8.797355123	9.346230042	9.569479889	7.688663648	8.889311388	7.947097452	8.815143094	9.611165739	7.748454524	7.235905088	7.870941682	8.381313659	7.904007135
ATP11B	8.112193954	8.570391204	7.25415655	8.624085537	8.312604824	9.042607405	8.855648412	7.397219401	8.764012351	8.814979733	7.050031461	8.842570345	7.973582003	8.311787361	8.903503202	7.987622722	6.205120731	6.940506237	7.681548356	7.643062489
ATP11C	7.342626743	7.434732465	5.821993829	6.926681453	7.20577859	7.511054458	7.995812932	8.178242063	7.759705796	7.924463959	6.191820421	7.578054112	7.103140908	7.38089132	8.28393427	7.039037472	5.574968258	6.359609895	6.833784461	6.148390552
ATP11C	6.775993412	6.792165588	5.711733592	6.086493789	6.606471692	6.695501142	6.767536952	4.592522219	6.234007283	7.4092195	5.794620429	6.697050957	6.097699277	6.626876844	7.985531169	6.509027538	4.956912998	5.45125431	5.686315906	5.71474584
ATP12A	4.184914211	5.432183416	3.679091575	4.506660966	5.839968151	3.814731902	5.850527167				3.634820922	5.208460294	4.757179032	4.509246751	3.548133257	3.485480927			3.00210696	2.861037661
ATP13A1	8.83397985		8.289660664	8.655307817	8.01108969	8.22811304	8.537653668	6.618424708	8.211693651	9.810686339	7.077514333	8.240595303	7.89938774	8.317885143	8.690641975	7.511823799	7.582702011	7.322386979	8.249910804	8.366702948
ATP13A2	7.487076288	7.601973531	7.72303493	6.883987308	6.948628879	6.778345268	7.812073312	5.853374436	7.004308121	8.777367438	6.459726357	7.202276658	6.926541514	7.289726591	7.249584711	7.19607093	5.615492515	6.182508771	7.110521938	7.292248921
ATP13A2	7.533242506	7.438216323	6.098037769	6.889381059	6.422314083	6.974242489	6.81925943	6.139215094		7.763858364	6.322605642	7.162074052	7.064913022	7.077111586	7.36908866	6.467186211	5.607512896	5.666922152	6.818465862	5.932569579
ATP13A3	9.50417842	9.417829946	7.85918564	9.085272739	10.02655802	9.950024211	10.08034854	10.83334948	9.614803138	10.20066692	8.580877352	9.320006002	9.070329751	9.191305032	10.29049698	9.100452621	7.669687991	8.861291971	9.026862844	8.16822282
ATP13A3	6.288268299	6.342607544	4.927323812	6.010648048	6.209235385	6.130923459	6.378535206	4.886610136	5.986167431	6.763951953	5.595258377	6.78772368	6.704593964	6.747294744	6.923376218	6.196189974	4.749104077	4.822551202	5.631277477	5.213453827
ATP1A1	10.6325327	10.89384377	10.85123995	10.8754038	11.56816467	10.55093048	10.98483568	8.862721035	10.46547253	12.05515599	9.935267169	10.33300772	10.01599759	10.4285863	11.28543227	10.19025434	8.879842054	9.847119063	10.55534358	10.44291759
ATP1A1	2.103535574	3.585188505	2.837183155	1.787064639	6.065362923	4.822118785	3.834838614				2.34535436	2.035938102	2.33382271	3.215416279	4.673819274	1.763561998		2.310391021	3.244188065
ATP1A1OS	5.688049962	5.507478798	5.231721548	6.260319474	7.086393153	6.185125388	6.405340107	4.383646238	5.510176766	6.763062279	5.05388636	5.928826512	6.037575725	6.234462999	6.278741963	6.205048964	4.290810683	4.918290338	5.35483648	5.511700479
ATP1A1OS	5.110615893	5.04139676	4.620165856	5.395357274	4.951840468	4.820826881	5.590494834		4.266563936	6.137911069	4.111327669	5.417580486	5.569431849	5.87108638	5.719448513	5.617599405	4.110724039	4.508204878	4.883724421	4.815623074
ATP1A2	3.019456582		4.87078489	3.81979283	7.951692109	4.49385801	5.368907654	4.591523843	6.050875818	5.056716607	3.377754009	4.985935268	5.454598043	3.647340991	6.061366008	4.873361424	2.216290952	3.861351965	3.791456739	2.657428272
ATP1A3	8.415143443	8.185225811	7.391389678	7.849733482	6.520675877	7.511640396	7.625212763	7.123518253		8.927729674	7.699324667	8.248629233	7.940224316	8.287767778	8.027092109	7.338777379	6.659221016	7.193314423	7.813470818	7.539715615
ATP1A4	7.280702113	7.454027799	6.552018259	6.971378008	6.586784556	6.294917344	6.662208349	6.605179614	7.12267893	8.090850256	6.908026271	7.521658539	7.285788735	7.648411514	7.050064121	7.083169746	4.711575299	5.805816601	6.150055132	6.113619245
ATP1A4	6.35573412	6.710557125	7.052451761	7.016906321	7.020399967	6.242569163	7.26861311		5.44130685	7.789626887		6.706415895	6.62255133	6.823634735	6.346249547	6.550742169	4.453543918	5.694580761	6.119203848	6.546847861
ATP1B1	8.947580252	10.04176044	9.076394215	9.247547332	11.44211879	9.681283924	10.5038466	9.843029727	9.470844918	10.54497023	8.690982371	9.239918536	8.915088816	9.332281864	10.70625771	8.886387664		9.385513869	9.643804071	8.806849246
ATP1B2	5.907462511	6.038368137	5.04745463	4.81425201	7.026800059	3.931576222	4.846338357	4.491794746	4.587218554	5.51716859	5.791932294	7.034974991	7.042432032	6.951450251	5.697810509	5.911065	3.950894814	3.806290026	4.971618503	3.880853977
ATP1B3	13.46652006	13.00347645	11.34004758	12.71470273	11.45534726	12.48851652	12.95685946		12.61860345	13.74727724	11.61875393	12.5477896	12.31540292	12.38104538	13.11519016	12.23436599	10.77045495	12.34187653	12.68544416	11.77196231
ATP2A1	4.939393033	5.33234632	4.34204408	5.00341964	3.420885228	3.167335927	4.850615425			5.379179062	3.886814471	4.957805046	4.429308647	4.785177014	4.258858076	3.691308587	2.79468556		4.268586351	3.464651279
ATP2A1	5.579183468	5.446803093	3.615608157	4.863270455		3.698033962	4.727017535		4.786161397	5.264084861	3.642115827	5.45267944	5.505240872	5.501234032	4.717407186	3.863321011	3.942394393	3.126325513	3.942344656
ATP2A2	6.465105812	7.061558049	6.068705416	6.322708202	6.733743436	6.788820109	6.302552839		6.433036716	6.869921979	5.203735998	6.544197882	6.02583034	6.430794576	7.245238939	5.940467946	4.302266402	5.158176638	6.050893662	5.826657797
ATP2A2	7.801505963	8.319110738	6.69393712	6.838823219	8.30665141	7.243606251	7.948117805	7.953198295	7.852282303	8.752871665	6.697322073	7.649453793	7.546686141	7.632530698	8.128566129	7.069407876	5.762253661	6.623981981	7.206893236	6.402917745
ATP2A3	11.13275997	11.17631592	10.04078697	11.17405556	9.038028138	10.84255385	11.3233301	7.519640184	10.81319999	12.11981071	9.273627547	10.65679756	10.54836052	10.85594922	10.67379843	10.44530253	9.254074328	9.445515873	10.0610336	10.54664177
ATP2A3	6.618082982	6.790723826	6.353413633	7.361773622	5.12399348	6.402767874	8.046994091	4.192733891	4.730301929	7.673545118	5.331087841	6.305963045	6.670829008	6.995903925	6.068528297	6.842176832	4.14242079	5.328148551	5.66528759	6.700135888
ATP2B1	6.127445915	6.324886552	5.078850605	5.766170824	6.052637603	5.774596532	6.333040646		5.004367004	6.408120806	4.975163794	6.530978541	5.889217738	6.270222617	6.788116663	5.591028286	4.821313266	5.266375408	5.835040052	5.131195587
ATP2B3	2.716182539	3.02893526	2.634540996	3.96133439		5.948750342	3.635209941	4.482711492	4.423891416	4.266385528	2.409455296	4.061853946	3.635490898	3.89117418	3.041543337		2.970320458	2.787369774	3.322505058	3.092856911
ATP2B3	6.50920082	6.644865723	2.918562744	5.010952558	3.551990891		4.624486966	5.113492147	5.860978933	6.590376113	6.339857305	5.187223388		5.121291891		5.595827956	2.251118261	2.775766126	4.707931679	2.769356005
ATP2B4	5.495308018	5.342716736	4.012720821	4.986208145	4.073789927	4.971641206	5.452930175	4.589891395	5.607992359	6.125490579	3.850022671	4.908764935	5.125005645	5.231820142	5.30306418	4.999867717	3.134379619	3.439567038	4.053305566	3.929034952
ATP2B4	10.97143219	10.80379048	9.263143355		9.676936428	10.00457442	10.68168995	10.80458441	10.208883	10.68504835	9.218341881	10.08100135	10.08125573	10.24790972	10.62319746	9.61291069	8.725826006	9.629313994	9.993263932	9.322157781
ATP2B4	6.421765765	6.086747894	5.09391506	5.325587894	4.793348137	5.677041927	6.034243232		7.112390504	6.56433335	4.924036208	5.268069407	5.430478311	5.576570509	6.412771873	5.396184498	4.791985934	5.014361989	5.758865721	5.105565363
ATP2C1	7.349594396	8.389797377	7.319968306		8.587774517	8.934054381	8.572394036	5.690647283	8.761474774	9.105502088	6.974381319	8.365612496	7.474336258	8.156439597	8.722046202	7.080968849	6.197791101	6.789430615	7.731682884	7.399051434
ATP4A	5.048751031	6.015525446	4.181054831	4.999189609	4.742927279	5.209826079	6.634192319		4.037622944	6.54790461	4.895114031	6.14919066	5.346415157	5.784656829	7.211510663	4.832475876	3.929340322	4.178360895	4.95556994	5.321113824
ATP5A1	12.90255714	12.81913307	11.85734423	13.15831115	12.44188752	12.98525599	13.21509612	12.35437915	13.15727571	14.27529447	11.92041762	12.42703858	12.30770629	12.55692846	12.961985	12.31144011	11.25599103	11.82978853	12.4158883	12.41326562
ATP5B	12.15171519	12.09719663	11.48217116	12.41838235	11.47319889	12.30710857	12.52331593	10.24452439	12.09442116	13.29343285	10.55018884	11.75595452	11.63416078	11.93072995	12.21102497	11.43627794	10.44164117	10.88733563	11.65382809	11.87081357
ATP5C1	10.16562307	9.87877683	9.334748592	10.40986292	9.51138976	10.19528484	10.99723947	9.870733053	9.747036721	11.46300984	9.313144477	9.657411172	9.725574679	9.96374287	10.27629426	10.17450754	8.096043058	9.076022164	9.614419252	9.575834752
ATP5D	10.95845919	10.94126627	10.15791784	10.44406964	9.843304595	9.9116447	10.39496316	8.499805236	10.45605866	11.67477664	9.722268768	10.06272212	9.753637293	10.19514579	10.79932858	9.729844183	9.705808437	9.704734181	10.41542066	10.06287993
ATP5E	15.45923404	15.49403928	14.22988154	15.15887039	15.12629188		15.37050556	15.4767095	15.56714088	16.31854387	14.38801123	15.05818118	14.64628587		15.92789622	14.93355927	13.54990497	14.80790126	14.97840793	14.51765955
ATP5E	5.161233082	5.258905928	4.114720159	5.274596015	3.156996482	4.802727794	5.670338148	5.248096071		5.879300196	4.492924781	5.398435542	5.016689748	5.49300583	5.244672846	5.070572229	3.232851978	4.21949614	4.616485915	4.72083442
ATP5F1	12.01679297	11.85625238	10.41874127	11.37950617	11.13929745	11.51763445	12.11618506	12.54317154	11.94049236	12.80423228	10.53977532	11.38079924	11.3043536		12.05843827	11.10926522	10.13857644	10.95723266	11.40812378	10.78635214
ATP5G1	10.68261719	10.4987495	9.612620472	10.41421483	10.08715783	10.43413404	10.70093036	10.22670239	10.51338612	11.8725483	9.970059862	10.18254706	9.821286891	10.18533881	10.68164955	9.999722424	9.015623009	9.847345856	10.14240323	9.735825415
ATP5G2	13.91463179	13.85082755	12.94415127	13.44261699	13.20001795	13.47937735	13.38934901	13.66633165	13.93639318	14.93669774	12.82134709	13.14675497	12.88187909	13.31280781	14.07343617	12.68060611	12.74705985	12.97328157	13.64126377	12.86866015
ATP5G3	14.2189219	13.92906974	12.772555	13.63784523	13.45617086	13.94590375	14.34598454	14.50878516		15.24414267	13.16228762	13.45425302	13.39820793	13.59698637	14.2892329	13.32208729	12.38802078	13.47632979	13.44191837	13.00554262
ATP5H	12.59162122	12.5832598	11.28875882	12.5005551	12.42290101	12.38195088	12.71419786	13.15345592	12.58348806	13.65163587	12.14240961	12.08490437	12.01202492	12.17874732	12.89953215	12.16620169	10.62177808	12.24422913	12.28688259	11.45067155
ATP5I	13.08879834	12.96260252	11.72834359	12.50976313	12.42400511	12.61214305	12.79608667	12.10213417	12.87789759	13.83094395	11.94898003	12.47513505	12.29853947	12.48314994	13.26614014	11.950374	11.22652057	12.07261566	12.37625565	11.92916001
ATP5J	13.24323871	13.11821808	11.94596171	12.99633084	12.54709576	13.01049629	13.00821045	13.48849668	13.27459801	14.52949339	11.6525685	12.21370724	11.67289202	12.30904513	12.77019868	11.84964123	10.43622848	11.77493816	12.33515863	11.60556193
ATP5J2	12.32674603	12.15823224	11.13505383	11.55830399	11.09530801	11.53125327	11.82780831	11.39327407	11.97852171	12.96951531	10.96684644	11.70252899	11.37497479	11.74778976	12.39481984	11.20096479	10.72566448	11.17073942	11.71038803	11.36623915
ATP5J2	12.07841737	11.92471602	10.99723947	11.39789492	10.71170311	11.24312042	11.68229281	11.19174708	11.59493477	12.74558126	10.73046929	11.3214163	11.09452112	11.44321605	12.00779047	10.96976495	10.64415101	11.04980568	11.59369317	11.32488765
ATP5L	15.34530717	15.160807	13.85225444	14.84862979	14.81865657	15.34054906	15.19365587	15.61398251	15.15390229	16.25479372	14.13774205	14.49300854	14.26957745	14.6688728		14.29750598	13.62587662	14.51441387	14.60092572	13.97726651
ATP5L2	12.79247309	12.61051229	10.2396749	11.13383962	11.43672247	12.11193897	12.39454603	13.19231486	12.84781746	13.78971499	10.4274239	12.33409894	12.10968018	12.47027273	12.86461138	11.50192922	9.611741355	11.01975681	11.18985853	10.54049714
ATP5O	14.48813136	14.38939607	13.15796456	14.15534083	14.31851457	14.68346674	14.68317063	14.76986521	14.46695843	15.38829651	13.00754698	13.3595327	13.09875753	13.43196633	14.49423496	13.32393014	12.031369	13.32768736	13.46550519	12.91647441
ATP5S	8.451004586	8.305657313	6.645473986	7.450270993	8.677649531	8.229646079	8.815566783	9.037999595	8.527194695	9.314153147	7.034199205	7.8904321	7.112416569	7.965200741	8.656454539	7.478623219	6.218012933	7.151060187	7.338528709	6.731487392
ATP5S	8.24774147	8.122711022	6.700585367	7.441662743	8.076991381	7.630849547	8.281368599	6.73575638	7.742661098	8.924034545	7.372624809	7.621596969	6.95236502	7.664218995	8.237846184	7.251715306	6.604527433	7.04224706	7.263694551	6.77109061
ATP5SL	10.4863869	10.54926649	9.347414921	10.17633898	10.58704426	10.52841748	10.83021975	10.61331846	10.39323052	11.64570657	9.548794634	10.00538088	10.1071072	10.089968	10.72183214	10.14600614	8.747263589	9.528164879	9.769302691	9.406633732
ATP6	15.07528066	15.22554713	14.61579226	14.35313786	13.73395061	14.06587385	13.9814772	12.87701816	14.68227152	15.63093001	13.50334625	14.53988216	14.14472913	14.42458688	15.25145171	14.02524513	13.32081183	13.90938404	14.9132812	14.3562243
ATP6AP1	10.93572124	11.25382622	10.46070469	10.69082475	11.96823586	11.16635016		10.8817472	11.03762657	12.37828971	9.999485666	10.59169811	10.12823926	10.48200018	11.55571025	10.5197925	9.108779781	9.779881998	10.46638241	10.26573224
ATP6AP1L	9.788481969	9.558621605	7.303877533	8.989211969	7.076067339	9.022927858	9.413931455	8.933229745	9.507397052	10.78339608	7.779322765	9.113013082	9.136263175	9.192287389	9.422441584	7.859370785	7.566907222	8.088454883	9.257211031	9.104729521
ATP6AP1L	8.210899722	7.991481597	5.315760755	7.721885277		8.546622097	8.520317736	8.850057411	7.682939121	9.171540366	6.637210134	7.787041908	7.60491937	7.960185009	8.881671042	6.041801498	5.906050943	6.91966663	8.654568725	6.712260103
ATP6AP2	9.762729451	9.978116037	8.901593918	9.454239425	10.39815068	9.967306621	9.917370752	9.11520719	9.996798316	10.92114173	9.227752439	9.772596404	9.140582434	9.578577114	10.17472948	9.104884906	7.767340035	8.922995821	9.26332146	8.71379073
ATP6V0A1	11.21551601	11.58960808	10.58181256	11.06763737	11.74670535	11.34340005	12.03993346	11.1403914	10.95608643	12.14520202	10.76057858	11.16531781	11.23009851	11.10571801	12.01491455	11.19703604	10.20595205	10.51971979	11.13910044	10.71601345
ATP6V0A4	5.572643541	6.046619399	4.174932072	4.972887451	6.576535894	5.382407185	6.388647283	5.912791397	6.460512415	6.316752713	5.05474778	5.372514767	5.877477523	6.068792678	6.184565552	5.007927878	4.234753448	4.47395896	5.251418026	4.840743689
ATP6V0B	10.88364372	11.08315552	10.5343846	10.60448095	10.73214368	10.23908532	10.9288692	9.642590933	10.81410256	12.07100038	10.03486223	10.47610723	9.9512238	10.34802987	10.86056325	10.27821247	9.64529384	9.689606504	10.47755793	10.30860183
ATP6V0C	14.24060949	14.25656254	13.40974626	14.12513495	14.63287425	14.07731478	14.55698795	14.03472848	14.04285548		13.56057287	13.77444426	13.44098204	13.75597558	14.50892192	13.47807945	12.54199778	13.4675406	13.83309268	13.24443698
ATP6V0D1	10.26648907	10.57437119	10.05478337	10.20547682	10.01674701	9.582815459	10.34378088	8.482386479	10.18381648	11.55468813	9.314326063	9.8453613		9.80766275	10.28686614	9.458179579	9.272093427	8.820613301	10.03360057	9.985905961
ATP6V0D1	5.879280344	5.474715405	4.18798385		5.052240677	4.946259709	5.949929636			5.928074647	4.64633607	5.668077416			5.032264416	4.973942754	3.934068244		4.538686523	4.371678734
ATP6V0E1	10.83840583	11.08144349	10.69579464	10.91090651	11.90027814	11.33964627	11.37843142	10.53733781	11.04143397	12.08003769	10.33002052	10.82923436	10.22138411	10.7816892	11.7511733	10.50422411	9.345831671	10.2291048	10.68851259	10.30113605
ATP6V0E2	6.753406644	7.344197357	6.878119596	7.089675045	5.865696901	6.551025141	7.021154329	4.653648787	6.399470713	8.768042695	6.027778415	7.105724167	5.72283157	7.337970604	6.612393343	6.64294816	5.039741585	5.556408262	7.153498325	6.872565308
ATP6V1A	8.812550528	10.89727295	9.899686364	10.50440091		10.94176291	11.07174189	11.06318271	10.84609836	11.61556481	10.0701451	10.49053704	9.969141854	10.46939965	11.22511825	9.879573142	9.069940563	10.045103	10.74367653	9.759475617
ATP6V1B2	9.33908437	9.509498313	9.149225572	9.363301636	10.138058	9.596274004	9.661809623	6.41615859	9.479801278	10.22913605	8.406674416	9.338654609	8.746961672	9.250405965	9.747567658	8.565724731	7.441722492	8.207604459	9.301751102	8.964758164
ATP6V1C1	8.831070629	8.777886182	7.982595496	8.686534143	9.437948648	9.24957689	9.563920013	9.354280241	8.64938517	9.936961479	7.851865826	8.841035289	8.495973315	8.638538365	9.633472988	8.947745921	6.887796969	8.023808679	8.480888329	7.875283068
ATP6V1C1	10.10880931	10.07898069	8.847489933	9.69934445	10.93895102		10.71787517	10.83570779	9.961352884	10.79550235	9.445905233	9.680537805	9.317318542	9.642329191	10.65673053	9.728111497	8.506677308	9.43091414	9.865766516	8.864499726
ATP6V1C2	4.849481417	5.060798808	4.078480041	4.092097472	4.382482581		4.166585307		4.224643844	5.447207896	3.602722913	3.98202887	3.944660764	4.107721342	5.495140616	3.820455729	3.019382209	4.442353694	4.659765328	4.225136084
ATP6V1D	8.770279343	8.611437991	7.34078033	8.451945051	8.600360826	9.12649257	9.033511378	9.417272789		9.78799705	7.58399136	8.153911711	8.116861159	8.217091579	9.255449039	8.530977449	6.592315302	7.95937431	8.248288142	7.526705799
ATP6V1E1	8.261515771	8.36933081	7.632012231	8.389297486	8.670695547	8.475197589	8.927115414	8.170216517	8.739309759	9.737546669	7.300109993	8.054762212	7.441872685	7.942089258	8.536764744	8.287642205	6.436026547	7.335285834	7.889361588	7.705823813
ATP6V1E2	5.78017228	5.720592584	5.320377447	5.656180568	6.60705403	5.783640777	6.448094825	6.014719715	6.093211967	6.306961942	5.613441776	5.574889566	5.149167487	5.940778709	6.69055957	5.894596614	3.684239748	5.372371979	5.86057874	5.035293108
ATP6V1F	12.3287428	12.31848124	11.71922452	11.980789	11.98005851	11.89764545	12.19484456	12.02048692	12.29233285	13.16238677	11.57815754	11.58213492	11.33497714	11.61595051	12.40574246	11.66883226	10.96588743	11.29977525	11.85057091	11.56501304
ATP6V1G1	12.04032158	12.07525718	10.58009177	11.479754	12.73757122	12.45825536	12.16594961	12.17473722	11.83051006	12.62005117	10.81288965	11.69037519	11.22019571	11.53039707	12.52514492	11.10211744	10.0132082	11.05593719	11.44073371	10.92110676
ATP6V1G2	7.299930559	7.161370758	5.89511791	7.082588704	6.601523299	6.923679276	6.687696208	6.310765995	6.442062686	7.861964666	6.523000764	6.959021261	6.648740093	6.986749952	7.042126651	6.405059921	5.355906746	6.250485648	7.359126673	5.960157665
ATP6V1H	7.704598114	7.643911732	6.382620223	7.177950671	7.165233632	7.09085978	7.847230271	6.216716762	7.198441112	8.507969814	5.871007993	7.319334324	7.066991131	7.102555258	7.281777058	6.946261814	5.319465478	6.071458716	6.810287566	6.425411299
ATP7A	6.42035338	6.48549735	5.232433207	5.59672379	6.786134992	5.746145051	6.99483878	5.878559093	6.287568888	7.153285507	5.46637262	6.102522715	5.298330226		6.306979981	6.032631615	4.216336899	5.412049155	5.96095646	4.995464167
ATP7A	7.478650721	7.522239402	5.958826903	7.09829743	8.081043439	7.720273676	8.468240359	6.608424719	7.790083232	7.642903697	6.859506212	7.605932812	7.024477044	7.457005689	8.413580544	7.95886355	5.847364838	7.06441728	6.802000586	6.358118591
ATP7A	6.675456059		5.646907435	6.152239608	6.781307251	6.821905333	7.597896867	5.807500988	6.060523014	7.471997042	5.715466757	6.829971301	6.401500771	5.889477193	7.104356581	6.289305528	5.368030403	5.522188861	6.327513124	5.107114108
ATP7A	7.810132012	8.208358256	7.005040617	7.68912091	8.644333643	8.18641934	8.19371705	6.54005378	7.494418811	8.27856236	7.018511778	8.27183976	7.676351339	8.11539537	9.706662812	8.153001195	6.65703971	7.46072127	7.618215893	7.239903981
ATP7A	7.297867292	7.39781665	4.469480324	5.453214654		4.998649998	5.559723984	5.496344741	6.491099492	6.441370101	6.691065101	7.868531209	7.91634049	7.759605274		6.772765871	4.406669315	4.976131264	5.19820928	4.199936128
ATP7B	6.783342712	7.00468228	6.343277405	6.391991406	7.193444538	6.095366006	6.546402934	4.755824415	6.635245209	7.240871453	5.779790257	7.133635445	6.79578253	6.974561433	7.310915375	5.903814137	4.325107175	5.491387832	6.626106461	5.377142147
ATP8	12.74362983	12.64925797	11.64114679	11.16892466	11.30706986	11.20447272	9.935288093	8.904778207	11.68052304	12.80993389	10.86424574	11.80446221	11.63740783	11.80115866	12.95167321	10.25109654	11.10991617	11.50179888	12.08831919	11.33297304
ATP8A1	10.50241614	10.56752643	9.229056716	10.23206711	10.72360122	10.74112734	10.89165385	10.85854211	10.4016358	11.09490175	9.348112886	10.23993023	9.758620651	10.17132444	10.83050728	10.48531109	9.047913769	9.778003021	10.03170947	9.420692291
ATP8A2	7.232474652	6.963442911	6.460129026	6.991822258	7.922650404	7.710057002	7.671334422	7.594386566	7.810685375	9.246322334	5.252822465	6.778378125	6.237656063	6.417562597	7.173271376	5.797905045	4.735087787	6.450862844	6.668110613	5.973078546
ATP8A2	6.09014715	6.140089449	5.782226382	6.144190795	6.843243972	6.46437421	6.570380654	5.680780613	6.559903057	7.920576761	4.515166179	5.829148587	5.793378052	5.555505132	6.39568493	5.157224844	4.530804267	5.191195061	5.695232468	5.163480618
ATP8B1	5.598141851	6.340081884	5.690506493		8.414607022	5.932714367		5.432732967	6.050067822	6.709748299	5.220030007	6.063527533	5.785089632	5.511693522	7.350920623	5.840399784	4.180472527	5.847766458	5.982971449	4.820827902
ATP8B2	5.790125078	5.78963432	5.09751599	5.856889358	5.410094121	5.88132911	5.344015332		4.994051967	6.084991383	4.082244437	5.833926105	5.588595018	5.498318851	6.814220986	5.84741846	4.126431083	4.206526797	5.361223737	5.510966981
ATP8B4	2.846349089	3.942330579	4.542132969	3.239792269	7.364934811		5.467156207			4.515717497	3.078994195	3.282252079	3.702705189	3.641665093	4.899056207	3.959876777		2.932933859	2.552350263	2.893389589
ATP8B5P	6.353857674	6.509327521	4.704017601	5.442591568	5.931707874	5.868848477	6.017232901		6.641738347	6.047017001	3.816734857	6.537597374	5.871419844	6.504289551	6.494046729	4.892581915	4.293043766	4.076345309	5.100608519	4.236163478
ATP9A	8.9826089	9.691881327	8.356387702	8.901156525	10.44873477	9.061459223	10.30112347	10.03550157	9.346486475	11.00481526	8.458882306	9.263497619	8.730333928	8.905049083	10.06270593	8.665142953	6.814044058	8.40117136	9.298333893	7.55184743
ATP9A	4.687206855	5.383291986	3.548914978	4.329009468	6.001470349	5.119039048	5.746387211	3.97706648	4.238354292	6.458091585	3.957590559	4.582577077	4.316925543	4.457944877	6.455839759	4.295136719		3.642882908	3.868820086	2.928272719
ATP9B	8.053183252	8.06903366	7.139928291	7.515582526	8.032529686	8.201950984	8.277808071	7.421074393	8.113935589	8.949133584	7.022330413	7.798318986	7.512044642	7.726545156	8.277680699	7.244434529	6.554315159	6.763645144	7.486490101	7.154328117
ATP9B	6.027841875	6.288850206	5.863187181	6.540326921	5.817738106	6.14732115	6.385113989		4.785915103	6.983000418	4.60598317	5.8982144	5.86990027	6.180769078	6.625537463	5.75833676	4.260347139	4.744508808	5.543406795	5.744385019
ATPAF1	5.301420103	5.212643261	3.340129253	4.976398924	4.479620548	5.13276272	5.182921077			5.052984878	4.172933088	6.062195555	5.462875873	5.508546231	4.903668829	4.277230482		3.595304333	4.017002565	4.074588495
ATPAF1-AS1	5.071007493	5.491117455	3.443722009	4.610027333	4.474458109	5.161903399	5.308084511		5.534272374	5.282920129	4.808902927	4.916586992	4.250937326		5.595966065	4.371229863	3.978393346	4.158559199	5.378187327	3.541708111
ATPAF2	8.206630527	8.509396965	7.929225855	8.162319318	7.772251223	7.654590205	8.320615096	6.618598991	7.82599609	9.317764426	7.030440922	7.973868385	7.647854843		8.435447746	7.765866873	6.992154339	7.128159338	7.883755207	7.922600457
ATPBD4	3.331477359	3.715729768	3.067886315	3.873973598	4.744663798	3.966353864	3.967676782				3.158265278	3.762955747	2.702807789	3.265488356	4.697296215	3.015497213		3.093223125	3.335255995	2.108467919
ATPIF1	13.47413307	13.35919225	12.05015407	13.25158937	13.37600462	13.4479743		13.64403201	13.33642148	14.47420596	12.63180912	12.82843523	12.69154332	12.93183889	13.9099437	12.89006815	11.5670301	13.28367194	13.21921723	12.37876872
ATPIF1	12.37646404	12.14800493	10.8067381	11.97621075	11.95447988	11.97164162	12.20009399	12.14739066	12.2684844	13.33531219	11.21983162	11.67111465	11.32420643	11.74395038	12.45462934	11.55074582	10.53755622	11.63892729	11.7273436	11.17356909
ATR	8.558001237	9.669610403	8.397759331	9.364127212	9.360456022	9.590301102	10.13870186	10.18210752	9.492465711	10.5632573	8.558897451	9.391901944	9.020214649	9.286909787	10.11275486	9.07851217	7.96239806	8.604814873	9.063887132	8.630022438
ATR	7.020359961	7.363679226	6.441578592	7.558939531	7.091954716	7.271213686	7.647273491	5.104173089	5.491357686	7.797027898	6.230382494	7.472580374	6.934503528	7.279490796	8.196731945	7.231182772	5.486411259	5.956150536	6.637009095	6.519389205
ATRIP	6.152709931	5.92723159	5.02833443	5.806114186	4.929642839	5.605066096	6.079462383	4.078786575	5.709100911	7.110664957	4.742405646	5.688299832	6.096115923	5.480236358	5.818561727	5.231155886	4.709259752	4.843223114	5.238356585	5.466774253
ATRIP	5.887849841	5.793506292	4.764227242	5.654270834	4.410470686	5.181780395	5.6847719		4.663510856	6.937864591	5.300876	6.100769131	6.33647996	6.314374783	5.235655459	5.858481374	3.958159669	4.073909328	4.795731108	5.165247101
ATRN	6.810608907	6.992623429	6.15520804	6.468230745	8.013578385	6.726675934	7.577868368	5.648350391	6.650982785	7.91632974	5.662739859	6.512060132	6.316996479	6.328526477	7.257634871	6.279698788	5.164668033	5.502628162	6.056138036	5.593967115
ATRX	8.273496774	8.449201481	7.007434361	7.887765294	8.093689043	8.055838796	8.454954784	6.497017506	7.932228928	9.025082241	6.893206865	8.646410023	8.156997715	8.30600471	9.146174315	8.22068449	6.624816507	7.12528844	7.320829425	7.378127489
ATRX	9.983533771	10.13290453	8.65171977	9.494799995	10.08131433	10.05737581	10.40270939	10.03824274	10.01472769	10.68828179	9.041910438	10.3152662	9.712928114	10.11104044	10.86665843	9.73823365	8.416500304	8.870937984	9.426761434	8.843200623
ATRX	5.310338666	5.245975518	3.302915164	3.908948334		4.316925543	4.267333537		4.288839872	4.936231336	2.041720647	5.296621491	5.257579435		5.769884908	4.197433745	1.658420815	3.078063085	3.596497498	1.645692898
ATRX	10.11439436	9.907423843	8.527223241	9.205816704	9.309814876	9.258651769	10.03005738	10.18757848	9.654154095	10.91694532	8.746175021	9.484564938	9.377099232	9.477518472	10.1518715	9.583379176	8.251711519	9.03248522	9.358399998	8.819210244
ATXN1	5.433804739	5.804330596	5.090220419	5.590549625	6.056923787	5.82793027	5.884974662	4.634410887	5.653851103	7.479296052	4.946842192	5.621099473	5.336025894	5.386299844	5.876954968	4.900846043	4.007161407	4.153956082	4.961182489	4.615465736
ATXN1	3.913008099	4.187273676	3.601348279	3.31212595	4.965064373	4.62448872	4.262572219			4.915177156	2.997574053	3.607880652	3.198752181		4.619212264	3.527129153	2.671207759	3.31456791	4.369580945	3.13206564
ATXN1	5.099117592	5.970799368	5.444423903	4.880742821	6.780307474	5.862428826	6.278793991		5.070972299		4.070680414	6.133827555	5.937820817	5.726377579	5.448951814	5.125948189	4.13340488	4.684901752	5.414914189	5.035373616
ATXN10	9.507437489	9.711629637	8.511368806	9.585086477	9.788683916	10.26515556	10.16685099	9.559552421	10.26325159	11.02670671	8.214757206	9.310926732	9.071349463	9.498400276	10.30295416	8.976809826	7.959783483	8.434043109	9.187955256	8.809125002
ATXN10	7.889832468	7.23025586	7.141208987	7.475807185	8.288222888	8.039921396	8.39035815	8.557773077	7.459357843	8.916531879	6.562742319	7.46898971	7.20701725	7.334426151	8.123565328	7.595408924	5.695851039	6.896787697	7.231239424	6.765013532
ATXN10	7.146355851	7.20025127	5.841100346	6.942359671	6.288708672	7.095250372	6.874898993	7.07869095	7.25926872	7.825773546	6.675060802	8.480465079	6.889284919	7.025553758		6.628548485		5.735011403	6.70492175	6.122726136
ATXN1L	9.413835222	9.254624039	7.773821646	8.714298759	9.41092341	9.060295758	9.555253067	9.297137755	9.021509709	10.20785016	7.889402355	8.868613002	8.633434843	8.8390425	9.469239475	8.222323988	7.661343443	8.616766059	9.030906002	8.160324756
ATXN2	10.86669243	10.85451468	9.645111149	10.39516458	10.42123803	10.52225294	10.69311142	10.91699457	10.94366717	11.25275412	9.742120433	10.24412119	10.02044664	10.21351619	10.99134185	9.693283433	9.206873461	9.64224416	10.42716616	9.59445431
ATXN2	7.255981237	6.889752174	5.185524459	6.353214591	6.735534362	6.837655683	7.291096087	7.159984327	6.899138161	8.111791387	5.690352279	6.719010898	6.921122088	6.481159258	7.045839369	6.49627155	5.316747464	5.449062122	6.451188358	5.222241575
ATXN2L	5.658403448	5.680780894	4.368760668	5.47456551	5.043722891	5.621842943	6.648409356		5.50190309	6.408019215	4.675830606	6.088770645	5.577003057	5.860631873	6.122580788	5.618501794	3.383807955	5.834876781	5.138712913	4.457137878
ATXN2L	13.67995286	13.73691875	12.24988527	13.50961049	13.38371374	13.72171336	13.48214745	13.10853507	12.94158888	14.04690828	12.43342348	13.28653697	13.24904929	13.28148469	14.15317991	12.58543604	11.71656913	12.92204673	13.1471922	12.38718992
ATXN2L	8.19773371	8.659326641	7.177571025	8.020871073	7.162334929	7.38390902	7.625273412	7.751523975	8.319787261	8.992767015	8.289715987	8.245334503	7.861490804	8.148688586	7.976713612	7.731049476	5.819919765	6.724472925	7.728227335	7.172470514
ATXN3	6.540926193	7.099168942	5.858670091	6.888419367	7.398583811	7.444022626	8.312724613	6.609997942	6.504976891	7.093189356	5.42639392	7.900291426	7.498910622	7.503752608	8.498515364	7.724391065	5.356384005	5.98273284	6.149846276	6.280878388
ATXN3	10.05469385	10.14706116	8.816585308	9.750726077	10.07552862	10.13344408	10.66496987	10.34566804	9.844024344	10.89757474	8.890204075	9.708496273	9.45981335	9.503041581	10.40097227	9.672715443	8.42931844	9.390761393	9.777550072	9.32965307
ATXN7	6.563074673	6.844425828	5.813970717	6.436094695	5.602102292	6.469439785	6.52080126	3.89826157	5.190708482	6.392798928	5.628501242	6.621935813	6.309281344	6.723139398	6.417180619	5.572812076	2.641538862	4.848667504	5.975859888	5.564310179
ATXN7L1	4.161845771	4.141613443	4.165000221	4.919068777	4.876792935		4.318918381			6.364572782	3.630816646	4.479586275	4.102239874	4.741123935	4.716179356	4.457522063	2.965699706	2.991668047	4.395942274	3.260662681
ATXN7L1	9.155161784	8.765254932	7.67604592	7.692376282	7.996378012	8.256592727	8.114801663	8.129899122	8.591814783	8.966531696	7.316319551	8.090388755	7.455284473	8.271339296	8.778404081	7.393701059	7.152631656	7.656660824	8.708620421	7.49201499
ATXN7L1	7.981066604	7.709332686	6.259167389	7.378131825	5.128770151	7.714073758	7.694127316	7.382254822	7.708568694	8.597522608	7.001515161	7.399106992	7.027807603	7.488751176	7.173702118	7.33523223	6.324586695	6.855411706	7.312333901	7.102286493
ATXN7L2	7.40254483	7.418066794	6.471248764	7.305219986	6.142944139	6.892903407	6.883389879	5.799394831	7.505492419	8.512873963	6.573783347	7.026003259	6.825850486	7.162993459	7.839076523	6.549628051	5.084475493	5.539112892	6.688591619	6.494936365
ATXN7L3	8.317005979	8.340613005	7.687188095	8.243777123		7.409149901	7.974925036	4.894906989	7.81109271	9.126579296	6.975916734	7.837212882	7.521521924	7.707883653	7.530136306	7.225276858	6.230256053	6.830506334	7.827493238	7.768754011
ATXN7L3B	9.919042967	10.22167774	8.958041084	9.146799539	9.097080591	9.429667638	9.031894146	7.998937312	9.877821842	10.48296522	8.35862439	9.542165556	8.985967136	9.533547386	10.11555091	8.35453106	8.200465119	8.53056045	9.52291397	9.176063914
ATXN8	7.157422732	7.08670735	5.060876176	6.084756524	5.116302785	4.552357396		5.810954589	6.882674837	7.436926369	6.462205482	7.334730048	7.129411823	7.198738707		6.142467967	5.051981942	4.856117721	5.457778786	4.914443497
AUH	8.699771276	8.736990728	7.615277242	8.067460176	8.864791578	8.349401992	8.733540767	8.794760902	8.463450397	9.101013378	7.948305901	8.481966896	8.016935284	8.521748824	9.187807081	8.263942849	7.138526778	7.544520161	8.175095401	7.573272265
AUP1	10.03834975	10.13962937	9.76925536	10.01584849	9.962385189	9.962995169	10.27441659	6.687669617	9.25354379	10.97820636	8.534697016	9.914239809	9.514815424	9.687569021	10.28272242	9.567369564	7.543363641	8.488448329	9.351542204	9.487970634
AURKA	9.181705867	8.525408834	6.839697622	9.115461178	6.160782671	8.830203659	8.722806507	6.898904858	9.105830742	9.877909703	7.353990136	8.425549101	8.661425396	8.790432237	8.972670255	7.831643569	6.88842302	7.680427041	8.666336573	8.185730295
AURKAIP1	10.97921153	11.00586311	10.08770548	10.72219618	10.15431941	10.57694816	11.13923861	10.61125539	10.9068395	12.05639115	10.04437773	10.35254558	10.19354754	10.34100503	11.20275257	10.41415774	9.637923368	9.972879296	10.50715044	10.46882358
AURKAPS1		8.320757234	7.360696114	8.181989051	8.016481834	8.421871693	8.639288608	7.251368789	8.274372096	8.942760505	6.973005051	8.501377837	8.283742628	8.333341882	9.204564053	7.823485071	6.750739139	7.163528922	7.816033883	7.519765185
AURKB	8.492470518	7.965097398	6.442401969	8.496995145	4.683142286	8.851660041	8.849350051	6.66519093	7.159286069	8.98257268	6.572689769	8.156434035	8.23155337	8.312725067	8.558978932	7.448960402	6.10380268	7.298004813	8.032486047	7.949260024
AUTS2	9.517480861	9.377816769	8.500329587	8.728110306	10.96475412	10.04435046	10.0811412	10.64072476	9.349423689	10.36939276	9.007603052	9.440261613	8.946378125	9.463006484	10.66976867	9.348522733	7.949612377	9.074650679	9.89170613	8.224047077
AUTS2	5.94064107	5.991941045	5.141747896	5.060415795	5.945121667	5.926835844	5.765388613	5.440504774	5.783526325	6.667445116	4.984337791	5.803577075	5.22851627	5.845803646	6.363770673	6.353644933	4.308127844	4.763406263	5.892259137	5.007661521
AUTS2	6.682581724	6.841930361	5.693665367	6.767005863	6.242793595	6.40238537	6.44160797	6.900819723	6.850061788	7.690043382	6.120669403	6.821039216	6.412132505	6.822080024	7.18144847	6.494730486	5.272738385	5.756494944	6.545421388	5.526633506
AVEN	8.594950445	8.580047891	7.441721082	8.415597039	8.12391389	8.615593519	8.670256409	8.737186532	8.389862797	9.520700585	7.517418381	8.074822126	7.721923341	8.138545105	9.105376132	8.195281425	6.79038838	7.621570011	7.955906235	7.7076611
AVIL	5.837766425	5.823844365	5.266172609	5.375215673	7.240988765	5.09926364	6.466869833	4.534585829	6.307498108	6.167084305	4.768418843	6.226391576	6.173124435	5.815053792	6.857174851	5.254886135	4.438175062	4.154300468	5.951037075	5.106898523
AVL9	5.911863348	5.991743439	4.479104711	5.827174748	5.301035703	5.917771956	6.125986343	4.876298104	5.277312464	6.655862734	4.804597514	5.942284281	5.214633584	5.530565765	6.211031279	5.510250415	4.189403151	4.757756975	5.362004852	4.88542154
AVL9			4.584652288	5.988498147	5.645327853	5.76176423	6.188781093		4.855528818	6.550461758	4.234830074	5.985153149	5.361547307		5.816450975	5.649793917	3.148580625	4.319728473	4.572126899	4.982165812
AVP	6.185207273	6.180145673	5.434109098	6.41941265	6.144271977	5.684285481	6.646914345	5.946758694	10.01698235	8.345515247	6.991804122	5.963017661	5.778071609	6.188282225	6.495941346	6.417220797	4.605947624	5.930547173	6.132934799	5.776206658
AVPI1	6.115026374		6.733800368	5.979003715	7.790085839	5.983986811	6.58842082	5.735711437	6.101371477	6.89422359	5.383867386	5.65982126	5.354214113	5.583284392	6.938343433	5.315273488	5.349876896	4.880750166	7.039348991	4.938913364
AVPI1	7.208907378	7.441358148	6.635833459	6.187815641	7.190805456	5.84335906	6.234126688	6.108728929	6.887583757	7.570817338	6.675052331	7.105529326	6.993883777	7.197484071	6.929304574	6.512964009	5.218568854	5.296055012	6.717322731	5.293171813
AXIN1	7.711424697	7.726412322	7.171154775	7.617439548	7.15271277	6.977756163	7.902871907		6.460500293	8.381529541	6.088113392	7.367605205	7.183921163	7.748231768	7.517066991	7.383771674	5.898397506	6.497158538	7.504560809	6.877522185
AXIN2	9.067704589	8.39924374	7.007965765	9.111632832	7.956771664	9.045208684	9.92364823	4.491737676	8.362493121	9.230617811	6.984626944	8.99156181	8.610146737	8.537520112	7.881816931	8.401213181	6.181118855	6.999555852	8.37992155	8.18366813
AXIN2	8.193550001	7.759229751	6.509011381	8.396129941	7.363684481	8.104058788	9.356941369	4.443381213	7.536166384	8.999319913	6.415614687	8.401275056	7.994292899	7.854378469	8.411569881	8.673835877	6.025816612	6.953908906	7.351721957	7.452125903
AXL	8.156982552	8.849255585	8.544386853	7.868555284	9.742502288	7.446635053	8.593909466	6.862768759	8.481537503	9.446291387	8.073140597	8.782390544	8.445514838	8.515755811	8.835173422	8.445149381	6.875228382	7.55139989	8.38403426	7.370727505
AZGP1	5.327489411	5.595871806	5.046405058	4.955286297	4.868199793	3.795143529	4.629152588	6.035395172	6.564480452	6.748422321	6.192295774	5.604861564	5.158224716	5.263032152	4.889010092	5.387938387		2.937507863	4.587565418	3.381288911
AZI1	10.83286233	10.83599827	9.292088068	10.64589076	10.37881179	10.87356254	11.3867242	11.04909434	10.8038615	11.55901565	9.770606085	10.24853484	10.55575577	10.26683221	11.44193886	10.15984107	9.046868623	10.13153675	10.12861948	9.851606951
AZI2	6.5028186	8.046841891	7.127291755	7.642723229		8.283002206	8.625106438	8.117505967	8.208257285	8.666411142	6.606842526	8.120176694	7.748551801	8.181064276	8.554820202	7.638855809	6.800947773	7.017243816	7.470223662	6.459328003
AZI2	7.125500262	7.684819439	6.403789378	6.812358313	7.237828502	7.12536594	7.747236328	5.825878972	7.223932192	8.171113233	3.641763342	7.65940514	7.296982262	7.642784591	8.090333704	6.205606383	5.373672569	6.203697438	6.863457802	6.597574228
AZIN1	10.04958585	10.01553074	8.680542376	9.265863483	9.923010979	9.328917899	10.43109953	10.40256444	10.13686042	10.71892154	8.694652143	9.756452912	9.578095071	9.729480885	9.815071666	9.071629952	7.753637961	8.946354524	9.464012886	8.629067323
AZU1	7.263202523	8.906082761	9.517911457	7.397087597	10.20850263	7.187343165	8.384296367	6.724404709	5.094731806	8.488160285	7.072511019	6.409991142	5.46030779	7.841313368	4.755309028	5.824042251	6.571185464	4.443064876	5.049743147	7.114146272
B2M	14.43054911	14.81238842	14.4728336	14.56476726	15.88579865	15.1390984	15.55857297	15.33914529	14.76055353	15.73004184	14.07406518	14.67783782	14.10560573	14.54255515	15.6476804	14.37887836	12.76885249	13.93095092	14.52062715	13.96606684
B3GALNT1	6.403877807	6.6759528	5.982411589	6.12046081	6.85004428	6.049473509	6.812308249	6.132206457	7.071655424	7.427963953	6.381134872	6.231237312	6.710237507	6.256683862	6.43920024	5.984239115	3.982767288	5.063289801	6.01161237	5.355595651
B3GALNT2	8.373455074	8.54523904	6.850605674	8.133258857	8.461278479	8.564235249	8.49106541	6.237322025	7.841127778	9.006063466	6.825863203	8.444722966	7.862508424	8.029997217	9.734657296	7.492140004	6.736044681	7.099093179	8.217554026	7.129336602
B3GALT4	9.622367054	9.752245989	8.715255394	9.351308314	9.893354626	9.433494474	9.800547593	9.642562053	9.217365963	10.79303018	8.701495343	9.201808062	8.815449905	9.253600516	10.14706243	9.305682619	7.75613396	8.873936821	8.775180289	8.856780634
B3GALT6	9.62432118	9.749736881	8.429344806	9.37811795	9.722053718	9.972528963	10.11357549	10.29226181	9.531592975	10.70426247	8.851767153	9.315742599	9.216327052	9.311524913	10.40360645	8.999313993	7.90343662	8.86907188	9.037050505	8.595703184
B3GALTL	6.653747943	6.489783911	5.308894884	7.061963002	6.404051923	7.320064011	7.476330648	7.94744817	7.745991564	6.664340612	5.576614344	5.331628193	4.932022892	7.165542176	7.71417132	6.451290911	4.005010066	6.187581698	6.514450223	6.28448304
B3GAT2	5.269807041	5.420519456	4.00235688		4.65286906	4.142744256	4.22620177			4.801073272	4.146375811	4.687768981	4.536805766	4.381640541	4.899307614	3.847092935	2.965627126	3.595844959	4.476528801	3.669486041
B3GAT3	10.2987362	10.50150981	9.355314533	10.00168967	9.363360997	9.504959974	10.54271366	9.869179404	10.02728954	11.25911239	9.041886899	9.863234457	9.487107851	10.02621219	10.26900509	9.673250589	8.597419809	9.073671908	9.85959768	9.593038857
B3GNT1	7.608373116	7.484218708	6.418588186	6.898763408	7.402622422	6.87084677	7.591459514	7.561859945	7.019024658	8.310653222	5.950002916	6.955434867	6.901434116	6.798513275	7.75154272	6.798264414	5.645648346	6.053446768	6.995694802	6.654353906
B3GNT2	6.918629526	7.031871546	5.348544398	6.028310779	6.733321798	6.790888001	7.21084957		7.684268226	7.397414518	5.710817727	7.006361988	6.386268627	6.775088742	7.521406497	6.110228339	4.975770946	5.994989214	6.720444015	6.20986467
B3GNT3		6.182851772	4.714929056	4.742623914	8.268076427	5.156886412	6.042751791		4.768539528	6.539948199	4.497471857	6.028393667	5.220536592	5.27705376	5.883622771	5.595300155		4.295598877	5.30422335	3.842758641
B3GNT5	4.860780091	5.965383968	5.320566631	3.923068342	7.574574607	5.14621205	5.858008108		4.875679326	6.04441576	5.030092371	5.238701273	4.435653928	5.527785374	6.639880275	4.731398326	3.85227556	4.8746401	5.596252085	3.117578027
B3GNT7	5.031377551	5.288882681	2.482128563	4.245345057		3.103074756	3.97630039	4.139360618	4.606606269	5.293362391	4.458351816	5.557506896	5.345303046	5.626028465	3.937882948	4.55461525	3.668205375	3.283649649	3.974469658	1.940805342
B3GNT7	8.742511888	8.859953092	7.444946953	8.201493211	9.050892628	8.087622484	8.304245897	7.763758794	8.953841701	9.637944735	8.32410222	8.6892366	8.089581834	8.613723543	9.436871	7.779234108	6.363369627	7.127962347	8.404361601	7.57532746
B3GNT8	6.352815914	6.821560709	6.162095488	5.615413178	8.235344224	5.998383073	6.612777562	5.155144296	6.913484998	7.497342114	6.612728886	7.354968647	6.957545546	7.479605667	7.132886796	6.853521069	4.942713159	5.080332509	6.185803585	5.449260626
B3GNT9	5.18954034	5.276919437	5.58796049		5.697702661	3.993312963	5.615994742	3.555338858	4.279423007		4.67100741	5.447904791	5.2633432	5.288539441	5.144671293			3.389676937		4.011516213
B3GNTL1	6.642451909	5.904968849	6.113087232	6.153038802	5.71107663	5.659465939	6.485417166	4.526360577	6.03630595	7.856741735	5.07742717	6.045657673	5.301820273	6.495773338	6.059451327	5.559656692	4.745619203	4.926330156	6.377659106	6.004656215
B4GALT1	6.869896076	6.860760479	6.208944433	6.279957807	6.509078068	6.823799029	6.594156025		6.313927488	7.250072876	5.100251493	7.009926006	6.078588488	6.386184976	6.867928578	5.436833448	4.960317552	5.24771565	6.33356059	5.905970584
B4GALT2	6.055098887	6.968816526	6.00780614	5.873246982	6.787152947	6.188020458	6.556300652	5.638054717	6.650185814	7.420085697	5.866059564	6.593357954	6.176410744	6.447216494	6.718064288	5.783407411	4.836714915	5.750195128	6.325531951	6.007183838
B4GALT3	9.171112407	9.159400972	8.95554646	8.866170745	9.838316589	9.373167663	9.996582178	8.245474889	8.992045486	10.40279635	8.071554445	8.976965359	8.634836214	8.911603508	9.494973815	9.038924173	7.529899715	7.738903184	8.924559598	8.690785545
B4GALT3	8.160805759	8.130896902	8.24897546	8.400014841	8.106532058	7.875713111	8.793519427	5.861959829	7.501325286	9.178493809	7.181593572	8.26867486	7.963968232	8.250324002	7.94633259	8.017534466	6.537885265	6.9312351	7.9999273	8.065472683
B4GALT4	7.082351324	7.120532349	6.259305258	6.462911036	7.576028508	7.150492658	7.550046427	6.209346719	6.800881785	7.866599556	5.524513507	6.984550617	6.366418915	6.826422643	7.616447392	6.528924448	5.190346206	5.883487879	6.630624177	5.65243458
B4GALT5	8.136202668	7.983243886	7.466194769	6.750477878	9.773882292	8.006684008	8.856256815	4.551727638	7.826753755	9.232468896	5.919993343	6.958909938	7.687655621	6.464386463	8.815723354	7.6608502	5.817547028	7.095624882	6.753295652	6.391896575
B4GALT7	6.806124242	6.635583765	6.726039642	6.979237683		6.451730389	7.436942188	4.645876279	5.939249149	8.360567075	6.23847907	7.01265694	6.571944636	7.192810612	6.674277026	6.614160927	5.196795079	5.333733207	6.132070289	5.977565228
B7H6	7.2044792	7.116260776	5.177565843	6.704853986		6.263145609	7.112374864	6.89147387	7.028917187	7.868232395	6.390060761	7.143590355	6.516535098	6.388977327	7.247152806	6.072207866	5.417673981	6.476522969	6.581934324	6.051358832
B9D1	5.315793717	5.532939042	4.664110172	5.290045027	5.721278591	5.005929897	5.533188922	4.392436268	5.886232115	6.907501207	4.511983467	5.16439571	5.303716099	5.04595532	5.430897084	3.913715686	3.602311967	4.186874494	5.380292737	4.636107768
B9D1	6.081536272	6.17924251	5.47033024	6.008252014	6.109962045	5.506805342	6.073524211	5.746064143	5.906448582	7.642963607	5.512045432	6.248333499	6.015973177	6.270228412	5.608469519	5.136226666	5.174991176	5.062839685	5.92309188	5.117778976
B9D2	9.651923325	9.344220442	7.830234405	9.143058922	8.161087026	9.011406463	9.443176257	8.671343622	9.40618034	10.1912616	8.937693664	8.912924954	8.94478467	8.809509304	9.37700485	8.92865309	7.842262962	8.297693539	8.887111533	8.624557515
BAALC	2.906867512	3.596045405	6.508506458	4.329370484	4.381855768		3.697970598			4.991458808	2.516912013	2.723669517	2.442887512	1.919919333	3.762070243	3.02244292			5.090330105
BAALC	6.007147725	7.07426137	5.589723345	5.959194724	5.63398069	5.357980879	6.851755287	4.565499084	5.9474207	7.282677022	5.306579417	6.276165731	5.954868636	6.842610571	6.861029818	5.602896283	3.930933152	5.024136139	5.974611219	4.66714107
BAALC	5.271260196	5.434283608	3.570056053	6.255759791		4.160524135	4.536090211	4.440501784	5.062313868	5.363201571	5.032141407	5.60511352	5.475161102	5.859994139	4.861662132	5.239632896	3.04921236	3.458298002	4.423448417
BABAM1	10.32975822	10.44214627	9.467349999	9.681251767	9.658540694	10.06528553	10.55464736	9.182733508	10.54433372	11.03441176	9.522297083	9.971095157	9.796958973	10.10421346	10.54193391	9.569243472	9.236640659	9.151660976	9.887768035	9.709260131
BACE1	7.632228221	8.487176804	7.723585864	7.238318748	10.56343654	8.012357483	8.864624769	8.693626342	7.976470757	8.847317039	7.214862094	7.661585013	7.668024782		9.4091064	7.772533642	6.232559458	7.360147399	8.098231624	7.650182223
BACE1	7.333357537	7.696524568	7.073119705	6.597005934	8.728608973	6.82702507	7.077742898	4.80532651	7.870203795	8.665141887	6.600926537	6.690798393	6.580372546	6.602712522	8.629021774	6.122195606	5.960800582	6.591028585	7.554464529	6.669269179
BACE2	7.731404572	8.875503328	8.633323673	7.776881728	10.70357573	8.435676511	8.793532433	7.06492272	8.364754509	9.614654638	6.688570639	7.212734687	7.307862908	6.949129848	8.95211774	7.510434258	6.059126593	6.823481887	7.69444913	6.437077894
BACH1	9.506456554	9.515589661	8.427281413	9.149057102		9.711378406	10.2329485	8.064308409	9.747225416	10.06049194	7.82154951	8.843442795	8.488019656	8.740218583	9.63028096	8.242530579	7.223642645	7.970765093	8.624056651	7.69839422
BACH1	5.296517243	5.634371678	4.858382406	5.550425433	5.252539794	5.420833702	5.497697303			6.084951003	4.147943233	5.396326661	5.191698055	5.358697261	5.297697665	4.25089262	3.855832268	3.28861474	4.634797113
BACH2	8.737759759	9.086621643	7.896214925	8.532778249	8.860960316	9.019052467	9.056928934	8.246168632	8.425076978	9.461982154	8.139587675	8.839120626	7.643911011	8.841692023	9.449422504	7.77962744	7.313981344	7.668095008	8.675771481	7.867446169
BACH2	6.266295941	6.736960635	5.975654717	6.885485291	6.620853519	6.39491554	7.296347274			7.699414208	5.198635195	6.96938537	5.692726241	6.918767849	7.059044803	6.31577144	4.694674636	5.340607842	6.269871731	5.965801828
BAD	9.401984937	9.442631085		9.386137543	8.483416361	8.614183459	9.559590276	8.285835887	9.670262685	10.7237454	8.563222208	8.542593917	8.414984102	8.794453233	8.708651112	8.411367347	8.319587679	8.290108724	8.86977334	9.014038329
BAD	5.160447493	4.943255602	3.809425763	4.329537684		3.201400502	5.663063056			5.265509284	3.979271757	4.98512468	4.395034	4.443932812	4.200493368	4.151250802	3.243379812		4.509231546	3.509857962
BAG1	10.98596358	11.1918254	10.04516035	11.15452954	11.710075	11.18870876	11.83743438	12.04463079	11.18354606	12.45902196	10.29815882	10.70620158	10.48745821	10.63202732	11.39027216	10.61043708	9.56796672	10.48425597	10.83403012	10.29642414
BAG1	10.32686762	10.38125525	9.096135061	10.14066108	10.64958043			11.09818016	10.36259043	11.68746273	9.123275355	10.04865852	9.773320398	9.954175804	10.67113943	9.924324547	8.484493443	9.548928421	9.847619433	9.342742288
BAG1	8.79537442	8.943021119		8.664295451	8.971022135	8.516577802	9.252413294	8.803449534	8.604566201	10.21169608	7.602931162	8.597282733	8.323866315	8.452993594	8.760095836	8.208655764	7.079688507	7.635739883	8.27038317	7.89532383
BAG2	7.322032686	7.093887602	5.862835199	6.99426178	5.678362387	6.999307791	7.206254447	7.593671977	6.978382134	8.460633637	5.68699348	6.853179785	6.705704261	6.390555572	7.661384064	6.319653698	5.56784537	6.620227745	6.650734407	6.455055754
BAG3		5.595063493	5.341377738	5.404672234	6.908996595	5.648850225	6.104668777			6.283190056	3.470237493			4.79881522		4.121733253	2.860091755	3.732369067	5.444535883	4.770477578
BAG4	5.01551095		3.722122797	4.678409997	4.944498195		5.261563159	4.386245343		5.723545183		4.819374915		4.683533651		4.343038218	3.468993782	4.118022437	4.542565132	3.944447125
BAG4	5.643304109	5.494575617	3.475383251	4.726603462	5.758340491	5.382886822	5.472902324	5.898101428	5.415263128	6.316762848	4.23010846	5.454654299	4.919491209	5.376545305	6.334471025	4.767722588	3.430127344	3.878055328	4.778476691	3.883422383
BAG5	9.798270409	9.60394489	8.587419001	9.131984252	9.095690807	9.132359116	9.827416385	9.050833873	9.679783913	10.6555826	8.410017524	9.312315974	8.992223749	9.323548188	9.652057279	8.837662621	7.817730688	8.293100984	8.987874505	8.856324677
BAG6	11.4429891	11.39511315	10.43286965	11.15331642	10.27600689	10.62428645	11.19858562	9.02871832	11.01645593	12.08771973	10.18404593	10.88423769	10.65214586	11.03246456	11.09736521	10.2948229	9.866912613	10.04209573	10.98052877
BAG6	13.93541555	14.0374706	12.89992143	13.57493997	13.28049908	13.57716089	13.8767529	13.03132006	13.63247272	14.49657232	13.0444182	13.32485841	13.31498111	13.38831198	14.20402239	12.98867901	12.58016999	13.1284173	13.46459935	13.16836014
BAGE	7.028467488	7.116657941	6.019529572	7.272784659	6.927859722	7.092766653	7.743813165	4.641151777	6.247146728	7.689257221	5.870973729	7.294245783	7.075770066	7.181996005	7.919926386	7.277809977	5.346890956	6.022656545	6.334078916	6.166712633
BAGE4	5.503635592	6.05978918	4.798882081	5.928723728	5.730037756	5.613406414	6.637476936	4.907657905	5.685351236	6.52820466	4.495850551	6.307393368	6.371012347	6.20082349	7.873705558	6.496049398	3.938997083	4.681536409	4.858769287	4.825059519
BAHCC1	10.40408565	10.71729085	8.511115751	9.20697868	6.459051386	9.216555507	9.628612129	5.172743517	9.74971208	11.00055006	7.669831819	9.219357559	9.300064221	9.660502263	9.942874841	7.030684791	7.416726605	8.323152964	9.107089935	8.557798345
BAHD1	9.988931912	9.956025787	8.96176775	9.478346657	9.609955502	9.910655021	10.12996155	9.931234098	9.684992648	10.90454318	9.141798696	9.765454355	9.150101343	9.600142015	10.35418325	9.099634901	8.335213424	8.758015325	9.587735519	9.071179937
BAI1	6.327515998	6.798730993	6.316464194	6.526037972	7.636959519	6.898538509	8.445820212	6.880162662		7.888981244	6.355153202	6.995553486	6.797699133	6.805667786	8.15592881	7.075030895	5.517394758	6.182731224	6.903683047	6.921775494
BAI2	10.81805565	10.71138994	9.607116298	10.50360216	7.918949081	11.1306407	11.66118264	12.19228634	11.095339	12.47927958	9.668608825	10.88298229	10.58097267	10.33398494	11.8929833	10.79139165	9.533975588	10.11875294	10.77218424	10.28777701
BAI2	8.410370787	8.573442697	7.251501347	8.089745478	4.597802883	8.15691482	8.775491437	7.610497804	8.029794635	9.761528462	6.530128814	8.600720971	8.125896957	8.323293951	8.560759656	7.896730188	6.782903882	6.982458595	8.397072618	7.969667406
BAIAP2	5.984368099	6.27762812	5.039615264	5.010950768	7.295619263	5.518764555	6.616533112		5.496816397	6.891127507	5.078006451	5.471819233	4.938099444	5.04293276	6.610272038	5.303793166	3.514879713	3.683766061	5.61538216	3.361152135
BAIAP2	6.240838261	6.945255367	5.87115367	5.959214203	6.548933776	6.431723069	6.252552851	5.275093115	6.275292056	7.185760519	5.547221845	6.623863205	6.28231488	6.132143311	7.026483605	5.722828292	4.737373639	5.416573602	6.661609952	5.713113726
BAIAP2	6.442330801	7.186369815	6.080742074	6.403264313		5.222044845		5.403397941	6.757350003	8.148287431	6.22308153		5.974847505	7.879355954	6.003374437	6.575346068	4.958551787	5.445571449		5.924873297
BAIAP2L1	5.556394467	5.933351685	5.284811333	5.26744778	8.231945947	6.461836291	6.554258222	5.446813016	5.412846208	7.336371768	5.008295048	5.78255613	5.422037847	5.256950253	7.194312653	5.355293652	2.495301693	4.352242983	5.306196973	4.255138881
BAIAP2L2	8.447837447	9.158654369	7.286077168	7.852724248	8.841392629	8.701283587	8.522270794	8.251450219	8.487954561	9.097354805	7.125904187	7.833046298	7.77243269	7.738871172	9.208920786	7.498441565	6.426888837	6.928155916	7.619409342	6.655851247
BAK1	9.483054938	9.485163946	8.602089372	9.035914179	8.540916509		9.204275239	7.965720805	8.986345512	10.3125903	7.888170927	9.00953669	8.465485187	8.983594192	9.314684065	8.166331827	7.768593251	7.92002825	9.008366151	8.702047635
BAMBI	6.304770755	6.539654051	5.552154169	6.53371222	7.433453579	6.723536719	7.252260475	5.783018908	5.532793519	8.094034919	5.705608613	6.123569983	5.617896151	5.471477856	6.926666036	5.815217528	4.674448222	5.255201966	6.661598551	4.676704642
BANF1	10.08163123	10.3210047	8.976112414	9.318434349	8.24043121	9.233108891	9.275632874	9.104959317	10.06676731	10.71446019	8.418927386	9.695955199	8.926631053	9.572601517	9.924273619	8.126063247	8.721791995	8.856216035	10.27595453	9.271016143
BANK1	5.366509898	6.413522494	6.069297256	5.334529662	7.952459261	5.767273801	7.129432637	6.863195856	5.797281166	6.77535252	5.999620767	6.535760773	5.540192562	5.800233274	7.557411877	5.750544873	4.369652286	5.291243134	5.770169668	4.920374723
BANP	12.62625569	12.67000933	11.29503879	12.14123288	11.98360075	12.16497573	12.90170619	12.93780708	12.16683593	13.00333572	11.77101647	12.0786622	11.97201695	11.89192075	12.65791573	12.00404416	10.59006676	11.36097379	11.72273113	11.48052264
BANP	6.201037058	6.129226751	6.452442895	6.406692781	5.504568912	5.890399267	6.531154199	5.504369965	4.982757706	6.977701221	3.852480321	6.189530852	6.013544442	6.187394834	5.70662614	5.610328594	4.10036883	4.809577021	5.931352599	5.629989227
BANP	4.754550834	4.690024799	4.076339322	5.051984117	4.476622117	3.754038734	5.164730374			4.883348575	3.610122443	4.34675979	3.941288515	4.827204732	4.685755736	4.324083313	3.747764406	3.803087514	4.300346336	4.271869353
BAP1	8.826286618	8.584065422	8.292898595	8.975989509	8.314033023	8.350948903	9.466533115	4.37623203	8.050941317	10.21876059	7.569677159	8.564062583	8.476883481	8.437170717	8.03497059	8.726233489	6.661034117	7.351801448	8.211265831	8.547295967
BARD1	8.939385275	8.890956118	7.286470897	8.804619905	7.348841441	9.079342641	9.301967795	8.58449881	8.980768513	10.03562803	7.968839561	8.771656839	8.756334481	8.866432028	9.180382366	8.32718704	7.410872756	7.971060659	8.639255682	8.159897567
BASP1	10.19766148	11.00288391	10.8974749	10.09113518	11.89854697	10.04604899	10.35019555	10.44595736	10.30441293	11.49895638	10.29164269	10.40383542	9.150505351	10.18742136	11.00547438	9.364190698	9.46530539	9.98972941	10.72967002	9.850646457
BASP1P1	5.612266678	6.100850271	5.858102375	5.713532513	5.045022211	4.216280241	5.015689793	6.035522742	5.932245466	6.324714133	6.480525424	5.469833241	4.868540592	5.316175798	5.263136969	5.836261219	4.192187062	4.229543318	5.484244492	4.635631357
BATF	9.101145259	9.812615664	9.292223839	9.122011574	10.60097867	9.526321997	10.21407987	10.16890148	9.719535821	10.61774845	8.767994379	9.182350898	8.425405172	8.978749636	10.1733211	8.840561739	7.59149467	8.837502421	9.245035668	8.743954501
BATF2	4.551068682	6.10641742	6.339701985	4.939233161	7.670067722	5.555272588	6.873207848	3.821665321	5.08686697	6.944939244	4.556269993	5.820356671	5.676755409	5.386529207	7.150605369	5.173779058	3.327323771	4.288571924	6.737362281	5.059748089
BATF3	7.686817745	8.941801485	8.330328479	7.376695841		7.933625747	8.774614782	8.035184547	7.51404965	9.181892178	7.996784733	8.479277052	7.443285888	8.172239971	8.944955344	8.386696723	7.684071815	7.609120364	8.019195949	7.607780808
BAX	10.15562936	9.944145207	9.055249676	9.481502166	9.098355337	10.24963389	10.33392525	10.36115095	10.52379353	11.29113316	9.613818721	10.57199472	9.977480427	10.10697403	11.41152158	10.05056413	9.216955749	9.166304934	9.409510696	9.312062768
BAX	6.490191598	6.349260172	5.025547115	5.308905802	4.376106978		5.470294443	4.057879984	6.20723127	6.542720195	5.855791911	6.939196012	6.5366367	6.856294793	5.917815055	5.873326723	4.790707407	4.940206224	5.695459939	4.976611549
BAZ1A	8.970320826	8.946957111	7.699380127	8.686396208	8.457111423	8.695137411	9.327449525	8.684584884	9.034737293	9.548739081	8.010867376	8.894781847	8.311742503	8.37732759	9.09964158	8.113861587	7.232056886	8.035259616	8.56467438	7.832503134
BAZ1B		9.520577628	8.15411532	9.081181952	8.43984044	9.207634228	9.160094786	5.557964489	9.531200722	9.891741789	8.003156385	9.269480412	8.860179119	8.986020911	9.447185947	8.063800058	7.624868548	8.373790873	9.168040754	8.53156432
BAZ1B	10.53371129	10.32029851	9.370367886	9.203089788	8.931814227	9.220544234	8.979731852	7.55771182		10.68090186	8.798935398		9.662540031	9.077169281	10.76095442	8.620653485	9.779065316	9.834399783	10.6139294	9.671635533
BAZ2A	9.514863937	9.327990663	8.401590365	8.90995337	8.298488323	8.928089574	9.258354973		8.955205844	9.464677251	7.299810618	9.156397881	8.694838763	8.071093329	8.987541722	7.951992773	7.371813228	7.807495964	8.703787669	8.624828348
BAZ2B	7.180536996	7.451472834	6.123293153	6.664196741	7.89979012	7.494863761	7.669545094	7.009023382	7.502687925	7.697733307	6.30671996	7.454592039	7.051487028	7.186881722	7.962878979	6.602481773	5.49558545	6.141880192	6.857050405	5.963915394
BBC3	10.48333816	9.708709387	8.644753988	9.7584441	9.762581527	9.999112131	10.13330407	9.519549767	9.87111716	10.76888317	9.316340144	9.959877646	9.683766447	9.130206304	9.903904585	9.440248364	8.65908719	9.043631038	9.276299147	8.933879757
BBIP1	5.258474829	5.402800271	3.560953346	4.864875501	5.381115487	5.353126707	5.21226466	4.835575987	4.850674427	5.33646657	3.046995793	5.090910578	4.593965024	4.630257513	5.356148389	4.250395447	3.130294363	3.381369212	4.490552161	4.231169713
BBIP1	8.936001835	8.835115299	6.90542672	8.213185893	7.66727479	8.429197488	8.53673794	8.687395281	8.8882166	9.378733343	6.073125705	8.535829794	8.41252285	8.436804388	9.017934988	7.867919932	6.81599419	7.449525059	7.678502959	7.489298869
BBOX1	3.923331764	4.694148076	4.603407959	4.361100888	7.142682999	4.816447135	4.83916246	3.914865851	4.752829928	6.121883451	3.261380972	3.961100048	2.567829432	3.992802867	5.138311535		3.405827665	3.7862461	4.895254143	3.766202899
BBS1	6.691288484	6.662543058	5.551023141	6.154526098	6.847995654	6.472599219	6.872468041	5.487943872	7.460936646	7.786619884	5.493479219	6.365469286	6.221706205	6.527043429	7.005909692	6.089475481	4.852755953	5.033373222	6.077220991	5.619450281
BBS1	4.070270816	4.487364147	3.538963957	4.708977356		3.161249693	4.186689915	5.334211061	4.048085316		2.883098185	4.594066575	4.370480271			3.955929295		5.210360029	4.356286805	2.128494678
BBS10	8.44199092	8.109588313	7.215043687	6.01801007	7.75132178	7.829951012	8.481894667	6.827127991	8.378812442	8.513362041	6.983539757	7.946954217	7.624060673	7.85547587	8.268397899	7.528517404	6.619597298	7.423792442	7.789054949	7.329503958
BBS12	6.027802517	5.89640434	5.014751176	5.793490945	6.829924381	6.688173363	6.666353262	6.069928322	5.849849179	6.901250671	5.148362687	5.900092978	5.71363341	5.684210007	6.562351424	5.798977182	3.915566791	5.029379556	5.970186208	5.08042828
BBS2	8.966285621	8.777039692	7.804022358	8.524241627	9.648688708	8.770748949	9.087791865	8.503312477	9.110897619	9.652999665	7.966343538	8.663788241	8.038185277	8.738895523	9.603982969	8.5490024	7.219815845	7.826280769	8.324932645	7.474433204
BBS4	9.435842541	9.438689364	8.157947638	8.836491935	9.308556783	9.122590675	9.214275888	7.819344384	9.453398845	10.09241228	8.291105299	8.940152946	8.684764397	8.832014324	9.435762132	8.794265415	7.862152555	8.191553275	8.843208162	8.332378546
BBS5	14.57560365	14.57126854	13.49810249	13.8315606	14.33336433	14.52778059	14.14412765	12.97744397	14.56344298	15.19726777	13.52896561	14.05575608	13.7159191	14.06020448	15.01194615	13.57425292	13.00278531	13.0878702	13.91455238	13.25922746
BBS5		4.919995011		3.842243725	5.099891014		5.20291251	4.805720144	4.729370587	5.880837818	4.222492376			4.780653932	5.822282486	4.765767044	2.714435226	4.187809704		3.774429701
BBS7	3.905744641	4.250229432	1.946883168	3.803883127		6.323790313	3.854922226		5.064468586		2.435414441	4.147182127	5.828011033	4.114085455	4.733636344	3.216250902		5.858232699	3.2757303	2.805226202
BBS9	7.901182476	8.104580409	7.044870567	7.646251959	8.398032642	8.430905779	8.368971279	7.923565191	7.351896831	9.153920322	6.686307221	7.575597483	7.450952228	7.595700574	8.451952879	7.730057055	6.736135355	6.801939818	7.705308911	7.043956873
BBS9	4.005997244	4.244618431	3.582400646	4.835592661		4.400552958	5.127275863			5.246548701	3.226192212	4.200942143	3.889321672	4.585732334	5.387027817	5.358047362		2.680012602	3.227350781	3.549499142
BBX	10.00901526	10.10565529	9.295372868	9.398737152	10.21396016	9.828451511	10.12540882	9.477205606	9.707930368	11.07936604	9.019572258	9.552461073	9.289165123	9.487046977	10.39143844	9.494738205	8.567379414	9.05150327	9.714464791	9.061558289
BBX	9.412582125	9.605694517	8.560946088	8.883013151	9.370815326	9.168622983	9.590681917	8.338437341	9.029474144	10.39339475	8.061443562	9.1799367	8.953039364	9.178804508	9.700393766	8.898113706	7.783205182	8.211622113	8.953218088	8.471073221
BCAM	3.159032191	4.547948245	4.614375925		4.658826711	3.498458958	4.1805139		4.740783499	4.764685322		4.339165896	3.926684536	4.389875829	4.340129965		3.503357641	2.987158758	5.233261499	3.812652241
BCAP29	8.279488939	8.515191258	7.344624361	7.946411551	8.771689848	8.154538655	8.778844282	9.384789793	8.356806273	9.723328344	7.018990175	8.191337607	7.58330019	7.735410478	8.670209033	7.572797982	6.482367197	7.406153973	8.020658317	7.096527526
BCAP29	7.081253334	7.053018992	5.117906944	6.109249177	7.185609889	6.862789832	7.22435772	5.072661071	6.728347756	7.773950845	5.705098198	6.50864653	5.891522476	6.336599211	7.302020134	5.984785053	5.258313134	6.099597137	6.611864342	5.629071842
BCAP31	12.00231153	12.30253583	11.62158854	11.94374225	12.5755409	12.03982382	12.38614056	12.16394617	12.1163914	13.24836257	11.20041987	11.88124438	11.33309663	11.71284852	12.55584754	11.51940676	10.55982732	11.07052618	11.74401684	11.4499941
BCAR1	3.783484942	3.537018934	2.072464971	4.533700385		5.343337463	2.526553386	3.756928273		5.705885588	3.509356344	4.618941622	4.662747263	4.936482473	2.604241447	3.628288339			4.179252266
BCAR1	7.186139007	8.316513702	7.559177451		10.7361609	7.748624922	9.131420486	7.942060513	7.749185619	9.452964157	6.86222324	7.74185053	7.81102076	7.044668424	9.386748879	8.181848459	5.588216014	7.263322728	7.514042547	6.64529384
BCAR1	5.024226582	5.397524046	4.208609337	4.399678341	6.96151915	4.358652256	5.490816548			5.839730874	4.246939309	4.613725532	4.750033493	4.093144344	5.660677097	4.692380886	3.225355917	2.570355332	4.08724727	3.757949177
BCAR3	6.366184758	7.058565439	6.045262317	6.234786973	7.955055273	6.545704633	7.142941281	7.31980487	6.706867566	7.167240495	5.844817222	6.711605032	5.838240578	6.163485247	7.28503225	5.707151756	4.619300901	5.428619123	6.268886101	5.145019534
BCAS1	5.164345825	5.649583846	5.001686967	4.102049182	8.345833667	5.01795842	5.847777981	4.317739648	5.590635551	6.280798232	4.573172724	5.604882908	3.675015341	4.812619899	5.853229449	4.561161143	3.149291237	4.562454309	6.016702672	4.66365715
BCAS2	9.429520562	9.221071574	8.182169862	9.093250638		9.91508792	10.11972189	10.75378753	9.50659738	10.51060298	8.389096534	9.148459041	8.845360203	9.162600794	10.03815904	8.88781707	7.538351917	8.468161736	8.981937112	8.470120737
BCAS3	5.848721829	5.781244556	5.51664997	5.897004879	5.954636033	5.062107893	6.369553552		5.104924522	6.737907096	4.723458083	5.878989877	6.249202786	5.880385545	5.544036483	5.920911125	3.089888432	3.682859785	5.579738312	5.301044339
BCAS3	6.288723804	6.299956743	6.214237512	6.324527472	6.90358906	6.398678203	7.035306086	4.322114191	6.096160842	7.277589625	6.168493418	6.480180768	6.076527457	6.263007355	6.350619058	6.295767833	4.591755403	5.117928132	6.448514959	6.007370669
BCAS3	5.185937093	5.496438381	4.176193499	5.44446101	4.78674376	4.984463576	5.554415718	3.531124404	5.20613369	5.464090551	5.529290299	5.81395533	5.713851952	5.790090141	5.582814292	5.757325999	3.614205696	3.874484201	4.380425392	4.414157187
BCAS4	6.431276116	6.661371949	6.051223517	6.876605347	6.551808526	6.30001973	6.96227022	4.64625772	5.597639923	7.843880235	5.868544543	6.543176779	5.81430457	6.217774533	6.814704221	5.652450355	4.838035551	4.904896375	6.690565157	5.633623014
BCAT1	8.832698275	8.463277091	7.424166289	8.406977071	7.783109559	7.968484213	9.104235741	9.228018013	8.433944662	9.50893487	7.461250235	8.569745124	8.46299338	8.796619491	8.759692483	8.477809256	7.063959105	8.041133444	8.196630156	7.076012808
BCAT2	8.547222694	8.885025196	7.668235448	8.250262883	8.696695301	8.657936845	8.707886758	5.680971286	8.735748934	9.318867464	7.627716991	8.397669927	8.057423736	8.112951332	9.144632498	7.177974582	6.506775357	7.382421711	8.108869408	7.585086477
BCCIP	6.252646323	6.212682361	5.064140452	6.11946533	5.592562881	6.361538534	6.6135953		5.95460742	6.965429915	4.194377075	5.935049276	5.977047929	5.819016167	6.643437459	5.546846318	4.352812187	4.735303915	6.091617543	5.176532618
BCCIP	8.04693354	7.881840786	5.977130379	7.319650446	7.138158121	7.642320345	8.000099182	7.673386818	7.692143999	8.368884874	6.295322445		7.358337356	7.82380858	7.818688898	7.078205258	5.691876094	6.634385184	7.093741854	6.546999534
BCDIN3D	9.022871281	8.765394846	7.763611419	8.639502788	8.934278824	8.967395452	9.154873285	9.54399903	8.8045244	9.704031404	8.078771527	8.816776321	8.407599185	8.69031966	8.833448318	8.489885281	7.086767846	8.152256952	8.44269888	8.071749264
BCHE	4.852638616	5.577549677	4.685278061	4.353088234	7.767105209	5.745693145	5.473312212	5.85606193	5.067827129	6.891238109	4.84832949	5.357360571	5.476302292	4.698984637	6.390564686	5.083585272	3.138814469	5.542820777	5.33591874	3.086776634
BCKDHA	9.649993686	9.76876906	9.027638714	9.377326158	8.925892636	8.911652638	9.698850839	9.154460681	9.95266962	10.78601881	8.386324248	8.984198264	8.877648865	9.300598976	9.354433868	8.611662615	8.527885516	8.601541276	9.261835889	9.080305633
BCKDHB	7.913268218	7.838556005	6.960456107	7.619627227	8.057760548		8.296567991	6.115086319	7.765616293	8.779271541	6.905883965	7.849927348	7.437199436	7.599426408	8.423834032	7.31424516	6.263137157	6.718987617	7.421916704	6.886713526
BCKDHB	6.563236549	6.305290223	4.767163753	5.595099606	5.942228988	5.870218716			6.474640297	6.501897041	4.581853753	6.143559745	5.971755057	6.499934359	6.744498851	5.464333363	4.124268573	4.660993628	5.621095662
BCKDHB	6.89495354	6.901476354	6.147087062	6.982300002	7.507517965	6.874461331	7.12563044		6.304179717	7.588569984	5.836484424	6.939375871	6.617474959	6.821966541	7.118581911	6.57784073	4.970137189	5.51170206	6.140040353	6.065761425
BCKDK	6.925586483	7.052472411	6.895515907	6.800041791	6.617517862	6.033700941	7.129305688	4.886690118	6.188556406	7.944244116	5.201408422	6.617521095	6.649195809	6.706087067	6.507683501	6.221289369	5.176352297	5.357738487	6.556343268	6.520671948
BCKDK	9.32644342	9.332855596	8.780475464	8.117023298	8.62595828	8.17791032	8.909252277	7.895414722	8.99884651	10.10797419	7.676182062		8.308716721	8.661885316	9.109843449	7.908186035	7.766865443	7.864560082	8.746970067	8.664572793
BCL11A	10.29166456	10.52159553	9.316993764	9.99780329	11.33754832	10.601157	10.43543379	10.53152865	9.830800073	11.21587149	9.488409766	10.07143957	9.93166149	10.23538841	11.45165055	9.461493363	8.889694384	10.05049217	10.40899308	9.827721709
BCL11A	8.973930647	9.559069589	7.520521254	8.367237816	8.785386421	8.765945087	9.150344901	7.166177145	9.121421361	9.72720131	8.047447323	8.980829906	8.471735766	8.752161508	9.436324065	8.023129466	7.368978698	8.691582668	8.905575942	8.181160707
BCL11A	4.695566841	5.414625032	4.531866748	4.000524685	3.575708049		3.997870454			4.486480125	2.948760432	4.861329134	4.361310779	4.707609822	4.80463494		4.132765187			4.421349887
BCL11A	6.927973468	7.132367086	5.966397242	7.021514151	6.805630386	6.145351793	6.986019489	4.525346031	6.379474197	7.828604927	5.914370062	6.924705633	6.814037648	6.951844197	6.980573749	6.482851025	5.167931905	6.0697041	6.651525334	6.715628468
BCL11B	13.10721871	12.94831886	10.95873757	12.56746416	11.15225759	12.94243222	13.17073754	11.99861405	12.69646206	13.56867463	11.53472551	12.52118892	12.05299183	12.18356343	13.04531054	12.07670739	11.12131593	11.9185573	12.29592416	11.96807419
BCL11B	8.226462289	8.087205573	6.565349648	7.845621142	5.798963967	7.49887473	7.145528695		7.58247095	8.691970285	6.353816575	7.689464809		7.542563739	8.032310266	6.944908799	6.829241968	6.959912702	7.429031739	7.425412306
BCL2	8.345004874	8.590652083	7.475979983	7.786451374	9.154686774	9.141188956	9.100493542	9.11613911	8.873526458	9.976642707	7.903710534	8.77011948	7.991541516	8.840542668	9.788493842	8.021068595	6.974718126	7.845099467	8.670119998	7.451759323
BCL2	7.935478606	8.44963978	7.696348599	7.723633643	7.994473939	8.140035751	7.957423637	5.450956845	8.132710496	8.965718785	7.365950563	8.372255648	7.755685439	8.337970604	9.151590711	7.498836445	7.017904097	7.334969544	8.125763188	7.614358697
BCL2A1	6.554861557	7.417685456	6.876649546		8.399224937	6.97095716	8.095074688	8.334974906	6.855400493	8.341412521		7.324019388	5.987930199	7.278822977	7.968642604	6.933001301	5.793430598		6.963633644	6.063054619
BCL2A1	10.17154087	10.15876367	8.987576681	9.748072564	10.21740401	10.21608376	10.74085927	10.41461125	10.19491441	11.01172275	9.039480598		9.589569881	9.930146244	10.84630604	9.561518223	8.404534467	9.13024106	9.842889132	8.556842453
BCL2L1	9.178463731	8.79331666	7.633086407	8.679948653	6.580098797	8.219850439	8.826593197	4.104947998	7.44882519	9.573314534	7.003522035	8.398864318	8.124797686	8.238080919	7.77434249	8.174195015	6.510560408	7.236618897	8.264826142	8.743829543
BCL2L11	7.331164176	8.74713359	9.891424503	9.406646358	10.73276016	10.82481478	10.25242181	11.9614421	10.49921208	6.902710348	10.10067679	9.687541903	9.198707772	11.24215409	11.88254868	9.717127855	9.124897521	9.676842484	9.772297911	8.718126296
BCL2L11	8.413423991	8.448530982	6.90433958	6.91527828	7.452988242	7.67147667	6.985106459	6.255150592	8.007891784	8.415942	7.020538871	8.3293564	7.95185352	8.565551862	8.889534079	7.189767245	6.42841411	6.609644315	7.332112654	6.600885813
BCL2L11	7.624193035	8.588418946	8.057189762	7.766388442	7.89921733	8.498199399	7.584113165	7.031893595	8.25879826	8.464696036	8.270313083	8.141887955	7.674897021	9.169406189	10.52999756	8.078309882	8.057004506	7.67616866	7.623180634	7.236864724
BCL2L12	12.03792439	11.92433115	10.25991977	11.95221015	11.54615363	12.3017731	12.30587365	12.15979914	11.8771779	13.0055756	11.35309278	11.348254	11.42027817	11.45294131	12.55121847	11.46151321	9.94480326	11.24417828	11.36473492	10.7257846
BCL2L12	8.493247428	8.350550286	7.166249466	8.240830916	6.961315403	7.575121694	8.137093609	6.529327004	7.785615283	9.107611245	7.797740629	8.409782956	8.323172334	8.470888223	7.577662964	7.758430441	6.431893189	6.87789023	7.676520597	7.323398894
BCL2L13	8.091905805	8.342039145	7.409355576	7.882752653	8.673809735	8.270678156	8.392535614	5.932073813	7.815381118	9.048863152	7.572685575	7.954663307	7.494187091	7.882645556	8.654612795	7.821683815	6.211596709	6.758621974	7.554554319	7.277326874
BCL2L13	7.412986401	7.693958022	5.681351995	6.569535446	7.255729205	6.461543129	7.067366594	5.690199446	6.20531157	7.502586794	6.058387503	7.701555988	7.646162657	7.570505434	7.160328286	6.580126636	4.813019247	5.546901866	5.90076974	5.641407013
BCL2L14	2.853472284	3.314174824	3.162876919	3.259255377		2.953035638	4.105582124			4.354763679	2.294535398	3.708507939	2.883111091	3.499523771	3.938665406	3.134013101	2.605437393	2.186562042	3.102585155	2.682332989
BCL2L15	6.063920504	6.222217033	3.381956104	4.94210674	5.967629984	4.685451881	5.32238103		5.93966783	6.306993101	4.66365772	6.355676338	6.127143151	6.22254454	5.496211141	5.103566458		3.666825885	4.51075689	3.929679289
BCL2L2	7.999569381	9.237138721	8.05638302	8.333320859	9.713308148	8.830564009	9.291264189	8.755646053	8.930392587	9.371214483	7.639830509	8.810035907	8.39053872	8.6013355	9.631677091	7.723703943	7.444091391	7.990310494	8.880112753	7.700920999
BCL3	9.786766888	10.20194746	9.720966879	9.875744745	11.11667665	9.525490076	11.45925844	9.265416267	9.390219697	11.062799	9.135908557	9.760420235	9.614529312	9.07804804	10.64139068	9.100567733	8.342436075	9.491349468	10.24945127	9.356701972
BCL6	11.28047849	11.16064292	9.602254391	10.54926293	10.82747688	10.96670443	11.62084984	10.43721005	11.09404799	11.26782018	9.693630174	10.88937771	10.47344296	10.59617671	11.11498316	10.20685442	9.459327306	9.960254526	10.3102674	9.867498062
BCL6B	4.531304723	4.964314526	4.716336322	4.337709665	5.796362581	3.253655472	4.944641557			5.781519188	3.287812834	3.937437618	5.179936551	4.306823632	5.819692194	3.250455935	3.400361681	3.778166515	4.412278188	3.476773093
BCL7B	8.329449243	8.242396242	7.20854067	7.537803127	7.661343443	7.985021616	8.467969846	8.019272133	8.569883703	9.454044254	6.36818183	8.239439096	7.563411373	8.181991038	8.254686155	7.017350728	6.446474934	6.904867	7.908235882	7.528518967
BCL7C	7.249570453	7.642229897	7.412674251	7.177802412	7.555811708	6.810993778	7.631423148	5.760318631	6.787513632	8.565361683	6.407851065	7.285918352	6.707162816	7.326775513	7.088916896	6.918376096	5.757655221	6.127436299	7.159905235	6.93711448
BCL7C	4.476786052	4.003915206	3.118954856	4.361995692			2.857832738		4.252881868	4.813870443	3.112827218	4.615028968	4.915618416	4.689440068	3.428230848	3.842362413	3.225030706	3.094978512	5.213280784	2.944635092
BCL9	7.196251952	7.313633143	6.411907685	7.066025667	7.931746871	7.818180787	7.864324216	5.170753912	7.05532257	8.211218612	6.074509076	6.972392827	7.017926361	6.324659415	8.433876246	7.312927415	5.945261922	6.758886768	6.937353809	6.512400891
BCL9L	6.941737821	7.083726094	6.799303642	6.858367735	7.224455159	6.709840641	6.940999467	4.618512953	5.913611102	7.250792971	5.030741724	6.931790593	6.208156892	6.443683392	6.727615551	5.835483268	4.542898761	5.517284828	7.186048852	6.531269316
BCL9L	7.431494261		6.804497619	7.056388439	7.547540056	7.057364704	7.747016742	6.513138714	7.448046079	8.168573345	7.006468588	7.802811659	7.256895545	6.939653257	8.444977588	7.798941552	6.512611691	6.551522785	7.142696272	7.076163565
BCLAF1	10.81578434	10.72188869	9.286708145	10.0204772	10.4472124	10.44692923	10.39689907	8.44215021	10.31693201	10.81617808	9.554918025	10.73205377	10.1870489	10.28489696	11.55826668	9.701146154	9.130997002	9.885717724	10.02433492	9.621479205
BCLAF1	11.23928705	10.96042628	9.508120795	10.50291532	10.732605	10.77318702	11.46484692	11.61782006	10.85192156	11.91556123	10.05952969	10.62739617	10.45638419	10.6561388	11.33678213	10.28561606	9.201526047	10.3826532	10.52118426	9.890579082
BCO2	4.869534376	5.367872147	5.870038165	5.936677274	6.286401217	5.734213736	6.174962224	7.262417184				6.42830037	6.609491701	6.386515757	7.525787791	7.015381598	6.045417196	5.905209117	6.580119248	5.366085768
BCOR	8.49603765	8.639525941	6.921212559	8.445976598	8.079835681	9.099987347	9.182819153	6.989928049	9.196295237	8.570586262	6.98827454	9.001193393	8.25145732	8.400579342	9.533688512	7.593748904	6.504909697	7.379008331	8.190378309	7.901460062
BCOR	9.536177265	9.294573424	7.261444311	8.748652761	8.413225949	9.661073321	9.900600881	9.454506377	8.996145508	9.99573889	8.099535072	9.330131919	8.77320087	8.792518971	9.971536369	8.67714703	7.754886834	8.301286292	8.928136962	8.021087686
BCOR	4.239343046	4.218921401	2.762875192	3.59125454		5.120501246	3.04724085	4.154769512	5.037157278	4.43609786	3.546338877	4.146758664	3.506905285	3.222479856	4.469534374	3.970800288	2.982295803	3.007133593	4.210041242	3.319917453
BCORL1	7.450970368	7.537980129	6.401780796	6.936362328	7.569901926	7.289093935	7.340429636	6.161968076	7.111865964	8.489456634	5.913866685	7.065830774	7.225277822	6.718627397	7.723264341	6.472714881	5.76090939	5.938091443	7.297052901	6.664231086
BCORP1	6.568650227	6.86702416	4.276981205	5.982485748	3.530610153		4.266536202	5.475026824	6.82859985	7.352176761	6.054605837	7.064151017	7.240250399	7.387969051	6.173158622	6.324009124	4.201781259	4.468490783	4.835863961	4.989501907
BCR	7.798157468	8.024045358	7.921899239	8.287539246	7.74996862	7.699003244	8.571762502		6.819720547	9.310817698	6.551969519	7.541222095	7.545138241	7.66593064	7.728241623	7.951123824	6.282111529	6.675214683	7.351816462	7.581568931
BCR	9.486616238	9.707299766	8.386957915	8.642473786	9.24187259	9.267162623	9.455795301	9.025104118	9.260138127	10.5119315	8.418103066	9.153167937	8.64819182	9.018668387	10.04338552	8.509914715	7.821103013	8.232094695	9.095330557	8.34072515
BCR	7.658989757	7.726784225	6.711426074	6.845735915	7.733532633	7.653270729	7.702014032	4.912419935	7.514952281	8.652593689	6.262743208	7.427767897	6.930653375	7.125254339	7.567051779	6.534226144	5.059750251	5.967473442	7.273893485	6.819571115
BCRP2	7.077696975	7.34229339	6.74744111	7.14908353	6.288102155	6.559368371	7.39601217	4.491201492	6.697034271	8.363200432	6.113078478	7.016999892	6.928022044	6.923008898	6.614027789	7.046482329	5.494025761	5.961998306	7.110092796	6.56154671
BCS1L		9.11839451	8.279050108	8.66736102	9.103992196		9.159145519	8.714332077	8.815592399	10.35322955	7.817339935	8.579429463	8.516453312	8.559472311	9.715088218	8.355967689	7.35068376	8.03754311	8.458376672	7.97569839
BDH1	8.926884222	8.896203116	7.222924317	8.73139982	9.176071895	9.715821488	9.786018319	9.474473359	8.745184212	10.21095377	7.453968557	8.574505355	8.372227783	8.320978309	9.722499496	8.547842701	7.054007311	8.0910291	8.888029943	8.116948467
BDH2	5.472505318	5.451383565	4.433212525	5.601525379	5.845308385	5.124262782	6.316036015	6.005249287	5.537221507	6.361404658	5.406868259	5.714788418	5.360180943	5.496307986	5.873917264	5.369354456	3.547708928	4.246278862	5.222631863	4.228567832
BDKRB2	5.492887939	6.601058512	5.372379989	5.404734898	7.686413683	5.597141099	6.077720044	6.120873197	5.4082088	6.611719928	5.187806141	5.345881025	5.170445079	5.139574272	7.112289365	4.980734131	4.338119156	5.333383658	5.593117984	4.042097095
BDNF-AS1	5.884911675	5.37296289	4.284249082	5.023483805	6.210470107	5.328845079	5.897507638	5.942563298	8.395295059	6.61373496	4.289748904	5.371345579	4.728943589	5.897649212	5.51631179	4.753421621	4.849135084	4.585108566	5.214521958	2.728607776
BDP1	7.664460085	7.794144848	5.94224682	6.899673526		7.704091077	8.002009356	6.49871536		8.247481823	6.168229641	7.500787715		7.549356512	7.99502371	6.890205899	5.359532415	6.242503046	6.97102386	6.482614052
BEAN1	3.789993148	4.568641411	3.21176902	4.597274911	3.290195831	4.141068965	4.012375586		5.30481802	5.154902745	4.307738161	4.271743883	3.266999969	4.214831988	3.726263398	3.300127826	2.852676665	3.165874002	4.769022168	2.400650772
BECN1	9.97303577	10.07528526	8.831916183	9.869629158	9.734045184	9.964046233	10.56403228	10.04340193	10.25046424	10.55526879	8.84063758	9.802876752	9.414577215	9.602174018	10.12884757		7.957646505	8.563074215	9.363064387	9.000024796
BEGAIN	10.48647908	8.85558083	6.199575966	8.5861207	7.972974618	9.196976306	8.818695927	9.030619965	9.244382389	8.666963893	6.274724591	7.035999929	6.52280246	7.566091342	6.536750915	5.714210618	7.398118602	7.779327362	7.514706954	5.971863325
BEND2	4.688142304	5.121015816	2.282604082	3.89865725		3.136332662	4.149360995		4.276979716	5.072824396	4.585241395	5.716631547	5.603985009	5.564744893	4.730389432	4.811799812	2.436457439			2.044539256
BEND3	7.624174022	7.511465667	5.587337385	6.687617833	6.973397748	7.004394647	8.086223819	8.098833241	7.10012195	8.004892912	6.458979066	7.308981501	7.113443179	7.159427362	7.651714748	6.933055611	5.040824063	6.395525738	6.949327151	6.244323682
BEND3	5.126216713	5.188673897	4.421946317	4.824413499	4.084279462	4.780391471	4.55787384	6.10756213	5.915803389	6.167493616	5.360800391	6.754928912	4.911069795	6.857548122	4.533845506	5.289322129	4.077905222	4.320732327	4.994987404	4.274681361
BEND4	3.830093032	3.579590495	2.977052372	3.548014852		3.459250615	3.796443053			5.462533355	2.643499742		2.994239918		3.536183483	2.864257671		2.841493952	2.505587881	2.687598462
BEND4	8.286895468	7.911997703	6.882784867	7.254118748	6.680742081	8.675246445	8.178696219	8.194003305	7.580303044	9.145251767	5.472129978	6.179946699	7.13168002	5.746211172	8.098398502	5.977721366	5.51277143	7.08275474	6.17797797	6.662540209
BEND5	9.255609073	9.439247456	8.973003328	8.43506639	11.0067272	9.616034712	10.09948458	9.249055839	9.854825538	10.59056085	8.216434493	9.153554058	9.284465782	8.960692985	9.789888325	8.709690065	7.388062934	8.34239696	9.098309801	8.101366959
BEND6	3.649341838	4.139289392	3.002004314	4.311830765		3.856595343	4.133537223	4.227998237	4.347575662	5.741876546	3.035840122	3.429895773	3.804947736	3.264353718	4.571442611	3.663911566	2.880370507	2.861677514	4.143702791	3.758610192
BEST1	2.764269245	3.306885573	3.91774203	4.14392877	5.008954956	3.417867566	4.280134174	4.689772951	4.379067786	4.454273737	3.083353248	3.198719428	2.788841246	2.7300513	3.712479409	3.619358941	2.63512634	2.579357306	3.253787687	2.528740082
BEST2	5.973504975	5.865658057	2.550059422	4.602823256			4.376817543	4.265773676		6.473159735	5.78599799	6.426543369	6.544384148	6.42460722		5.715669922	2.38621416		3.84286321
BEST3		6.707111989	4.260606834	5.615880013			4.95429683	5.546985185	7.124022026	5.229911262	2.523968112	5.005980632	5.196832841	5.346608403	3.781129913	5.014639608	2.775004383	5.460750098	5.950701923	3.866045465
BEST3	7.819694365	8.017238247	3.787327978	6.372347773	4.754414541	4.855164993	5.292178046		6.541072603	6.418666606	7.561042733	9.25911851	9.254468148	8.813804595	6.586694048	7.982365039		4.950648973	4.790903897	4.214231293
BEST3	2.234669615	6.971254986	2.4376379	5.496961122			5.772244623	4.71361884	6.430954104	5.3164937	2.860209977	5.204432639	5.909036691	5.035234153	3.99868294	5.313016875	2.819703331	4.85743416	5.387051261	3.500553511
BEST4	6.686161524	6.677697094	5.067323351	6.122684727	7.276997204	6.810143582	6.703481428	6.598410914	6.280944625	7.329572126	6.273309616	6.844537558	6.570806714	6.727958563	7.025244784	5.805697705	4.236866829	5.627373957	6.155584508	4.496210502
BET1	6.903164838	7.00434408	5.715821728		6.718995834	6.977024567	7.172077419	6.799039371	6.853792349	7.502523148	5.551627676	6.948077495	6.51424995	6.840591636	7.503952117	6.205024519	4.797649076	5.887727283	6.504596082	5.757543622
BET1	6.883626925	6.894729259	5.406140024	6.549955895	6.706234911	6.961703193	7.087416165	6.154638292	7.155214922	7.151967364	5.976457124	7.049773418	6.680255428	7.065468914	6.896623033	6.258681351	4.370517237	5.686801081	6.048177758	5.19577554
BET1L	8.082141056	8.184874351	7.739430271	8.044570074	8.21543981	7.729954445	7.872409554	5.648832398	7.895823662	9.133568406	7.135354275	7.897579274	7.234095065	7.866409772	8.040121465	7.163612445	6.399173829	6.491570942	7.401700429	7.788085333
BET1L	5.361991834	5.717016402	4.803791706	5.479146471	5.593710217	5.12112733	5.451160658	5.271426797	5.465955859	6.263920039	4.744511499	4.753286826	4.897057414	5.184438998	5.550784026	5.237853544	3.814646805	4.218931473	4.867652371	4.524354593
BET1L	6.578744781	6.479902625	3.934662745	5.022703367	4.591821813	4.519355706	4.899693341	4.430328098	6.269018742		5.580823247	8.121299352	7.3031186	7.256273803	6.347329921	5.557200221	4.181283075	4.025116523	3.72755783	4.252898515
BET3L	12.48533751	12.36131575	10.2792902	11.12219514	10.98465841	11.17321365	11.9363906	12.26106591	12.21197314	12.06282699	11.59380893	11.88055888	11.77091698	11.42422561	12.19595409	11.83078811	10.36698767	10.56898498	10.91628928	10.43486379
BEX1	5.147506562	5.583356308	3.142603933	5.126540528	6.181270749	4.256086756	6.276029836	5.978086233	4.921617704	6.267538982	2.887811832	5.065664071	4.53891679	5.138691618	5.850941906	5.198127933	2.72431193	3.28084217	3.72338818	4.921840461
BEX2	10.42840414	10.46360407	9.790776761		11.33967466	10.40639423	11.07642014	11.24942934	11.42795914	11.7696168	10.16457512	10.20028928	9.463925248	10.14279632	11.61453962	9.660465895	9.041707606	9.399143103	10.39160878	9.520925454
BEX4	8.194956258	8.364398651	7.433060426	7.831138101	8.107439414	7.794844062	8.527372221	8.056828436	8.776985	9.280408891	7.025248106	8.500205719	7.914177608	8.384983577	8.189957459	7.973105532	6.573870883	6.773951504	7.797219248	7.54815299
BFAR	9.295673899	9.345261968	8.668623716	9.082468156	9.691598021	9.518897813	9.777925787	8.058868442	9.238575512	10.44775791	8.227914318	8.912961469	8.789723058	8.785423369	9.605344502	8.882771113	7.817043761	7.969500493	8.981417439	8.453522106
BFSP1	4.484904851	5.236000602	3.172140017	4.578195383	4.696695301	3.566540087	4.534186575	5.81723662	4.528451923		3.871643589	4.210182518	4.048220628	4.620103933	5.322980598	4.499730786	1.914225431	3.832093021	4.039409444	3.455421654
BFSP2	5.48453195	5.746483149	4.656616495	5.503539237	4.156906227	5.167841207	6.261333729	5.413617098	4.710609195	6.014459965	4.850359888	5.570754962	5.01272375	5.172920691	5.346252739	4.747080136	4.773870295	4.811670364	5.676989196	4.707333729
BGLAP	7.187223388	7.380449809	7.02193494	6.752388675	7.229035079	6.920520788	7.007938863	6.655056962	7.124733422	8.107327988	6.602679567	7.084138694	6.77843858	6.842596743	7.557164218	6.681062677	5.702994355	5.872268068	6.896196757	6.395161364
BGN	4.621646929	5.798364223	5.353668748	4.923147278	4.970501678	3.403547234	5.405627216	4.655389041		5.682138682	3.335446096	5.099089812	5.408495848	5.042604505	5.057929358	4.524202245	2.444728282	3.932620599	5.352176938	3.958513276
BHLHA15	2.890157736	3.713033695	2.679761123	4.538744869		3.958115114	4.078889876	5.124479924	4.648975013	4.906043485	3.702722917	3.80392238	3.51822164	4.078933414	2.950514139	3.267513476			4.305281101
BHLHA9	4.798911622	4.716700132	2.153250197	4.587398597		3.245347339		4.890291519	4.67128771	5.294896397	5.453874752	5.303334357	5.375797429	5.400722695	3.538301006	5.261812858		2.648724967	3.548457587	2.573396341
BHLHB9	6.132435568	5.874999539	4.988092038	5.044902033	6.159532112	6.373743205	5.808970094	4.680187621	6.26415957	6.438234624	4.514844374	5.652185591	5.444574312	5.318330943	6.592384377	4.314948794		4.608172897	5.884074519	5.250963089
BHLHE23	11.54060563	11.71695661	9.425833769	10.23847759	10.41062201	10.27281638	10.72894767	7.526559489	14.77167671	12.41484377	10.65621568	10.68775009	10.45439698	11.06928797	11.93457474	10.08170445	7.292467966	9.904064505	10.25728058	9.524221799
BHLHE40	6.283565313	7.213498932	6.217298196	6.344385574	7.725193772	6.385864988	7.285842359	5.089874792		7.714521664	5.257178118	7.055381143	5.734430808	6.113974437	7.016576547	4.599359455	4.548537733	5.578889516	6.15786207	5.811396274
BHLHE41	7.917617332	8.115023876	6.922184763	7.318998254	9.216621951	7.078046172	8.24745239	7.779472484	7.162649128		6.630548173	8.144795369	7.06040304	7.360897989	7.8701298	6.552543533	5.033054682	6.579587176	7.614219539	6.454103493
BICD1	4.57337392	4.922819615	2.9038724	2.683783575	3.714619196	3.548347841	4.748191776			5.45149072	3.541433063		5.227613248	5.238988196	5.515787816	4.664113586	5.157313382	3.346756954	3.928361795	3.940493787
BICD2	9.523124769	9.222608004	8.223755092	8.981152251	9.401999438	9.336397433	9.501267158	8.890239953	9.213329297	10.12715734	8.543885968	9.004931384	8.71891469	8.969288372	10.02598112	8.644570147	7.720134791	8.53174053	9.103886272	8.253627697
BID	10.74547265	10.74970437	9.314409	10.078375	10.21428026	10.78315623	10.99144673	11.02279016	10.53330929	11.63649004	9.484566549	10.26026212	10.19778063	10.6824504	11.38060987	10.29684052	8.843212874	10.00096899	9.942543681	9.460175521
BID	10.96127459	10.9904224	9.73244593	10.2905085	9.895863641	10.57719749	10.89491854	11.0012977	10.85851336	11.87045527	9.752562791	10.33741897	10.23249888	10.85343588	11.31207121	10.08793747	8.97441459	10.03291494	10.26485541	9.871006391
BIK	7.693476503			6.919148171	6.220628873	6.551069913	6.724190489	4.980848352	6.800921896			6.30882828		6.480525262	6.72254936	5.821772197	4.931229189	6.524157415	6.352817306
BIN1	9.13939761	9.363478397	8.635574841	8.681590169	9.197963162	8.650376481	9.114401124	7.454436667	9.054792324	10.2134688	7.111435135	8.20724279	8.059620804	8.571280515	9.249635905	7.524183592	7.43730432	7.921185775	8.452231355	7.983986583
BIN2	9.472695509	9.317981213	8.354775225	9.154075056	8.725988877	9.281043975	9.625593971	7.91815841	9.635273546	10.05132316	8.321253477	9.456899558	9.19626966	9.178541364	9.427373819	8.935113766	7.541052462	7.487465447	8.661422189	8.539475239
BIN3	9.473275921	9.649259771	8.708252429	9.408207229	8.949593293	9.19646787	9.208873734	7.888278712	8.829028806	10.37109052	8.388790965	9.390574832	9.159593616	9.324767183	9.213166447	8.810174116	8.231108833	8.138056212	8.95776431	9.009447113
BIRC2	10.01917509	10.0128787	9.212299878	10.18254954	9.930931408	10.76981305	10.67358646	9.271007503	10.09813475	10.43541295	9.244183755	10.1862616	9.557566515	10.10746426	10.73356703	10.1349127	8.361506953	8.889421217	9.488622052	9.480796864
BIRC3	10.57786497	11.21524783	10.52038689	10.14812953	11.50768515	11.39401728	11.24900261	12.02269204	10.82713069	11.45709508	10.62316362	10.79198821	9.83587198		12.4703701	10.67061288	10.05400324	10.68979972	10.66550381	9.637843509
BIRC5	12.44088433	12.15439353	9.609380073	12.16173026	8.603182936	12.11671674	12.43370822	12.56033663	12.43938697	13.2270542	11.18193726	11.33940193	11.6552116	11.73697281	12.67326461	11.15206791	10.29343406	11.46723179	11.88903845	11.32499102
BIRC6	8.210490174	8.157022482	6.775406166	7.302568558	8.257277043	8.288149046	8.494899175	7.859449682	8.230340412	8.716219285	6.791634374	8.019635204	7.439353854	7.943920155	8.515337937	7.606905581	6.359512385	7.48177199	7.500703279	6.987550533
BIVM	8.287565379	8.178161824	6.754037398	7.218245158	7.172286883	7.524920664	8.399160239	8.134223186	8.143281787	9.097271335	7.192221349	7.95296801	8.078685507	7.89682547	7.966547384	7.840743877	6.263804295	6.759412531	7.800147878	7.001304823
BLCAP	8.471817851	8.628212576	8.542530851	8.624312954	10.14563925	8.55260186	9.364354874	7.419650966	8.339446081	10.25395973	7.496879336	8.556992236	8.247364563	8.463134834	8.765092124	8.294257732	6.558554185	7.487147856	8.325399458	8.065287411
BLCAP	6.234885051	6.453017554	6.427438061	6.451128835		6.224177103	6.774219093	4.805958955	5.916789035	7.330290379	5.531764777	6.312781146	6.250914973	6.235247613	6.25196804	5.706306202	4.086038963	5.148026645	5.652438882	5.916688256
BLID	3.956665393	4.196154557	4.187994931	3.795430335	5.796781505	3.802432095	5.347783986			6.130046413	3.021717966	4.835187384	5.516587571	3.987974752	5.733994462	4.560604303	2.166509147	3.645426142	4.02173644	3.408671106
BLK	6.029588491	6.641158137	7.849803527	6.325669558	7.91207018	7.019527348	7.927015235	5.2054105	7.262232999	7.830125999	6.154997701	7.36622778	4.9856079	6.682708122	7.863473909	5.735420362	6.527363619	6.348563341	7.116074633	6.520031819
BLM	9.722029974	9.348751166	7.501133376	9.259072125	7.905751619	9.554257301	9.806246229	9.991409884	9.732141811	10.66068676	8.174182179	9.171186808	9.078870241	9.14764301	10.11093869	8.517452869	7.94726873	8.934631493	9.230871867	8.546853956
BLMH	9.54188417	9.52576998	8.185147991	9.248324674	9.324719037	9.992517784	9.538562413	7.602764921	9.810051817	10.80255271	8.107576985	9.263470154	9.193895165	9.329892739	9.844980627	8.805846066	7.526386558	8.140140077	9.034658675	8.497484232
BLNK	4.74417563	6.06364013	5.440470223	5.091503936	6.706323333	6.978188764	6.416173625	5.79363608	6.404525782	7.158715709	5.014670402	6.207021741	4.895957406	5.410966856	6.366802508	5.171400604	3.797032698	4.247639705	5.034201626	4.704857582
[truncated: 18,860 more rows]
