# Supplementary material for: iDEP: an integrated web application for differential expression and pathway analysis of RNA-Seq data
Source: BMC Bioinformatics. 2018 Dec 19;19:534. doi: 10.1186/s12859-018-2486-6 (PMC6299935; doi:10.1186/s12859-018-2486-6)
Supplement: Supplementary file 8 — Read count file for the mouse ionization/p53 dataset. This file was used in our analysis. (CSV 1513 kb) [file 12859_2018_2486_MOESM8_ESM.csv]

	null_mock_1	null_mock_2	null_IR_1	null_IR_2	wt_IR_1	wt_IR_2	wt_IR_3	wt_IR_4	wt_mock_1	wt_mock_2	wt_mock_3	wt_mock_4
0610007P14RIK	921	896	1580	1788	565	363	671	765	1110	839	722	902
0610009B22RIK	132	112	217	200	71	49	142	123	179	116	139	114
0610009L18RIK	169	167	78	115	52	38	87	106	156	129	93	151
0610009O20RIK	1182	1088	1548	1479	716	461	806	928	1367	1127	831	1099
0610010F05RIK	526	478	632	795	357	263	370	391	628	512	420	486
0610010K14RIK	634	555	928	1016	378	252	536	684	818	647	481	544
0610011F06RIK	523	486	472	540	319	212	496	643	637	501	400	440
0610012G03RIK	851	825	970	1222	600	429	613	727	986	753	702	835
0610030E20RIK	3631	3350	3377	4168	2479	1974	2584	3087	3889	3372	2403	3677
0610037L13RIK	1445	1240	2013	2296	1040	730	1366	1747	1619	1373	1047	1066
0610040J01RIK	61	60	14	33	49	27	34	24	59	47	51	63
1110001J03RIK	218	190	197	174	46	25	112	87	193	153	121	147
1110002E22RIK	2	0	6	12	11	26	7	1	1	0	0	1
1110004E09RIK	161	170	563	680	144	99	153	205	235	165	152	156
1110004F10RIK	1560	1474	2794	3390	1346	911	1494	1769	1983	1476	1321	1305
1110008F13RIK	1069	1027	1799	1540	620	427	770	731	1541	1083	956	1032
1110008L16RIK	552	546	971	1160	473	306	595	645	658	527	394	514
1110008P14RIK	570	545	565	687	320	216	384	434	607	495	437	468
1110012L19RIK	271	262	295	327	465	263	632	724	362	235	190	209
1110017D15RIK	3	4	0	2	3	3	1	1	1	1	1	5
1110025L11RIK	0	0	0	0	0	1	0	0	0	0	0	0
1110032A03RIK	440	481	324	462	343	195	335	389	587	474	332	434
1110032F04RIK	9	4	1	13	9	7	7	7	5	3	6	4
1110034G24RIK	505	424	337	485	439	342	309	345	567	497	368	466
1110037F02RIK	5203	4703	5353	5760	3197	2474	3940	4308	6015	4958	3789	4855
1110038F14RIK	510	492	747	950	437	304	527	597	670	549	371	506
1110051M20RIK	504	454	567	632	391	413	334	387	589	534	471	560
1110057P08RIK	0	0	0	0	0	0	0	0	0	0	0	0
1110059E24RIK	2505	2200	1611	1780	965	719	1058	1115	2591	2139	1851	2169
1110059G10RIK	403	419	387	520	237	172	320	331	497	428	322	340
1110065P20RIK	109	86	208	209	72	46	101	112	116	79	77	79
1190002N15RIK	466	434	468	415	300	190	426	434	508	434	416	508
1190003K10RIK	0	0	0	0	0	0	0	0	0	0	0	0
1190005I06RIK	1	0	7	12	11	3	5	5	4	2	6	5
1190007I07RIK	279	276	506	668	289	203	410	477	370	320	216	311
1300017J02RIK	86	78	54	94	94	94	68	80	143	130	77	122
1500009C09RIK	8	11	18	15	7	8	13	5	4	2	4	5
1500009L16RIK	0	0	0	0	3	3	1	1	2	0	1	0
1500011B03RIK	411	435	405	476	373	231	507	548	434	352	286	355
1500011K16RIK	196	187	345	404	112	76	238	200	216	157	152	139
1500015O10RIK	16	12	18	25	5	3	10	9	18	10	6	19
1520401A03RIK	3	2	1	1	11	9	2	3	5	2	3	2
1600002H07RIK	386	321	408	527	262	193	300	353	469	335	245	318
1600002K03RIK	216	208	407	327	150	112	263	278	239	194	182	183
1600012H06RIK	1196	1125	1500	1503	668	488	875	972	1458	1103	918	1101
1600014C10RIK	1030	1200	731	860	958	619	1298	1510	1361	1034	884	997
1600014C23RIK	0	0	0	0	1	0	0	0	0	0	0	0
1600015I10RIK	0	0	0	0	2	1	0	0	0	0	0	0
1600029O15RIK	152	124	94	161	139	107	129	97	149	129	88	176
1700001C02RIK	0	0	0	0	3	0	0	0	0	0	0	0
1700001C19RIK	54	38	21	33	28	19	27	23	53	36	29	62
1700001F09RIK	0	0	0	0	2	3	0	0	0	0	0	0
1700001J03RIK	9	6	18	27	22	9	9	14	13	9	2	8
1700001J11RIK	252	210	104	104	109	74	114	139	235	240	135	225
1700001K19RIK	48	28	39	37	12	10	21	16	50	43	34	46
1700001L19RIK	0	1	0	0	2	2	0	0	0	1	1	0
1700001O22RIK	1	0	0	4	6	7	0	3	3	4	3	1
1700001P01RIK	10	22	56	45	10	14	23	30	18	15	9	23
1700003E16RIK	1	3	1	1	1	7	0	1	1	1	0	1
1700003F12RIK	15	10	14	13	5	8	15	12	7	13	13	12
1700003H04RIK	0	0	0	0	1	3	0	0	0	0	0	0
1700003N22RIK	1	0	1	0	2	2	0	0	0	0	0	1
1700006A11RIK	0	0	0	1	2	2	0	1	0	0	0	0
1700006E09RIK	8	2	1	0	1	2	2	3	10	4	6	8
1700007B14RIK	2	0	0	0	2	1	0	0	0	0	0	0
1700007E05RIK	308	234	175	245	131	143	119	119	240	253	180	280
1700007G11RIK	0	1	0	0	2	1	1	0	3	1	2	2
1700007K09RIK	0	0	3	8	4	9	4	2	1	1	1	1
1700007K13RIK	0	0	0	0	271	172	532	640	0	1	0	0
1700008O03RIK	29	16	34	44	37	31	37	28	45	33	21	39
1700008P02RIK	0	0	0	0	0	3	0	0	0	0	0	0
1700009N14RIK	0	0	0	0	1	0	0	1	1	0	0	0
1700010B08RIK	14	3	4	4	7	9	4	10	8	5	4	6
1700010I14RIK	184	183	82	110	77	61	67	77	203	187	121	123
1700010N08RIK	0	0	1	1	4	8	0	0	0	0	0	0
1700011E24RIK	6	8	9	12	11	10	9	9	7	8	5	14
1700011H14RIK	5	4	47	28	16	31	15	3	5	4	1	7
1700011I03RIK	5	2	1	1	4	5	1	0	3	7	2	0
1700011L22RIK	7	6	4	7	5	2	8	2	3	4	2	5
1700011M02RIK	0	0	0	0	1	1	0	0	0	0	0	0
1700012A03RIK	0	0	0	0	2	2	0	0	0	0	0	0
1700012B07RIK	1	0	0	0	4	3	1	0	0	1	0	2
1700012B09RIK	0	0	0	0	0	1	1	0	0	0	0	1
1700012L04RIK	23	17	20	19	4	5	7	7	28	20	10	27
1700012P22RIK	0	0	0	0	0	0	0	0	0	0	0	0
1700013D24RIK	0	0	0	1	1	0	0	1	0	0	0	0
1700013F07RIK	3	8	3	10	8	11	2	2	5	2	3	6
1700013G24RIK	0	0	0	0	2	1	0	0	0	0	0	0
1700013H16RIK	0	0	0	1	0	1	0	0	1	0	0	1
1700014D04RIK	1	0	3	5	3	8	2	3	0	2	1	1
1700015E13RIK	6	0	0	3	1	2	2	0	4	4	3	6
1700015F17RIK	0	0	0	0	2	0	0	0	1	0	0	1
1700015G11RIK	0	0	0	0	0	0	0	0	0	0	0	0
1700016C15RIK	9	6	45	36	16	14	12	9	7	8	5	7
1700016D06RIK	303	262	215	287	216	181	226	190	256	271	196	396
1700016H13RIK	0	1	0	0	2	1	5	4	0	0	0	0
1700016K19RIK	6	7	5	5	5	6	1	3	8	5	4	4
1700017B05RIK	1120	1020	1642	1622	1371	1166	1474	1690	1348	1150	837	1341
1700017D01RIK	86	78	69	58	93	86	58	36	87	77	83	107
1700017N19RIK	0	0	0	0	1	1	0	1	0	0	0	0
1700018B08RIK	0	0	5	7	2	6	2	1	1	0	0	0
1700018C11RIK	2	1	8	8	5	6	3	2	3	0	3	1
1700018F24RIK	0	0	0	0	1	0	0	0	0	0	0	0
1700018M17RIK	5	4	0	6	6	2	15	8	9	4	6	6
1700019A02RIK	9	12	19	16	11	10	14	7	17	17	4	16
1700019B03RIK	3	3	3	7	15	13	7	3	2	0	1	3
1700019D03RIK	422	327	431	428	169	102	131	156	532	533	412	466
1700019M22RIK	0	0	0	0	0	1	0	1	0	0	0	0
1700019N19RIK	2	0	0	0	2	0	0	1	0	0	0	0
1700019O17RIK	1	0	0	1	0	7	3	2	1	0	0	1
1700020A23RIK	2	6	9	12	3	12	3	4	0	2	2	7
1700020D05RIK	132	98	44	52	37	28	32	26	101	123	81	120
1700020L24RIK	0	7	4	4	3	2	3	3	7	2	4	1
1700020N01RIK	0	0	0	2	2	0	0	0	0	0	0	1
1700020N15RIK	0	0	0	0	3	0	0	0	0	0	0	0
1700021F05RIK	155	132	305	394	130	102	145	190	230	189	132	125
1700021F07RIK	0	0	0	0	2	2	0	0	2	0	0	0
1700022A21RIK	0	0	0	0	2	3	0	0	0	0	0	0
1700022I11RIK	62	68	76	105	55	74	82	61	95	81	51	91
1700023F06RIK	16	29	9	11	2	10	6	7	20	15	14	35
1700024B05RIK	0	0	0	1	9	16	0	3	0	1	3	0
1700024G13RIK	0	0	1	0	0	0	0	0	0	0	0	0
1700024J04RIK	137	117	88	108	148	129	89	72	133	157	93	163
1700024P04RIK	0	0	0	0	0	0	0	0	0	0	0	0
1700024P16RIK	5	5	4	5	4	2	1	3	7	10	5	17
1700025B11RIK	0	0	0	1	2	2	0	0	0	0	1	0
1700025C18RIK	0	4	10	23	21	44	11	7	3	1	3	3
1700025F22RIK	0	0	0	0	1	1	1	0	0	0	0	0
1700025G04RIK	312	248	150	293	212	223	201	158	374	339	277	336
1700028B04RIK	173	121	116	175	156	142	139	114	199	188	121	212
1700028J19RIK	69	81	72	94	64	57	52	62	72	73	45	67
1700028K03RIK	126	165	207	197	75	71	121	106	159	187	152	175
1700028P14RIK	0	0	0	0	0	1	0	0	0	0	0	0
1700029F12RIK	21	29	15	25	23	14	13	14	25	16	13	23
1700029H14RIK	26	34	36	35	67	69	42	33	20	22	11	28
1700029I15RIK	96	79	209	200	92	86	92	98	137	113	77	119
1700029J07RIK	349	344	399	510	317	266	367	493	476	409	334	344
1700029P11RIK	0	1	3	0	3	0	0	4	0	0	0	1
1700030C10RIK	28	31	21	23	27	24	39	41	47	36	24	37
1700030J22RIK	8	4	9	8	15	22	11	16	10	8	9	9
1700030K09RIK	1015	890	1970	1172	462	343	570	666	1196	1117	769	958
1700031F05RIK	0	0	0	0	2	8	0	0	0	0	0	0
1700031M16RIK	3	1	1	2	4	5	4	1	1	5	3	3
1700034E13RIK	0	0	0	0	0	0	0	0	0	0	0	0
1700034I23RIK	80	73	11	33	22	24	22	23	77	92	55	77
1700034J05RIK	86	66	42	54	57	44	54	53	76	81	51	104
1700034O15RIK	0	0	0	0	1	0	0	0	0	0	0	0
1700037C18RIK	730	682	565	688	376	279	461	528	793	698	492	728
1700037H04RIK	296	320	490	628	286	200	396	510	359	278	213	306
1700039E15RIK	21	23	4	10	9	9	5	3	26	28	16	54
1700040F15RIK	0	0	0	0	0	0	0	0	0	0	0	0
1700040L02RIK	20	28	12	23	14	17	14	21	28	21	12	18
1700042G07RIK	0	0	0	0	0	0	0	0	0	0	0	0
1700047I17RIK2	259	207	99	272	330	204	319	385	300	233	225	328
1700048O20RIK	385	427	233	305	127	110	138	166	497	293	384	346
1700049E17RIK1	0	0	0	0	0	1	0	0	0	0	0	0
1700049E17RIK2	0	1	0	1	2	4	0	2	0	1	0	0
1700049G17RIK	1279	1198	1173	1349	624	472	706	776	1261	1206	884	1199
1700049L16RIK	0	1	0	0	2	4	1	0	0	0	0	0
1700056E22RIK	36	52	24	27	43	32	45	47	46	24	16	47
1700057G04RIK	93	93	68	115	91	81	58	52	107	91	80	120
1700061G19RIK	25	30	30	39	24	23	22	21	34	24	11	38
1700063K16RIK	0	0	0	0	1	0	0	0	0	0	0	0
1700064H15RIK	50	74	148	84	19	19	93	57	76	52	40	58
1700065I16RIK	1	1	0	3	6	6	2	0	2	2	0	0
1700066B19RIK	77	75	82	132	64	45	100	98	104	66	50	71
1700066M21RIK	541	488	541	477	221	146	366	369	569	519	415	469
1700067K01RIK	60	58	153	96	38	15	31	34	60	56	41	70
1700067P10RIK	0	0	0	0	0	1	0	0	0	0	0	0
1700069L16RIK	0	0	0	0	1	2	1	0	0	0	1	0
1700071K01RIK	0	0	1	1	1	2	2	1	0	0	0	0
1700073E17RIK	40	32	20	19	83	60	65	114	71	45	42	37
1700074P13RIK	0	0	0	0	1	1	0	0	0	0	0	0
1700080E11RIK	0	0	0	0	1	2	0	0	0	1	0	0
1700080O16RIK	0	0	0	0	3	2	0	0	0	0	0	0
1700084J12RIK	11	13	9	8	8	16	10	4	17	10	11	11
1700084M14RIK	0	0	0	0	2	2	0	0	0	0	0	0
1700086D15RIK	0	0	0	1	2	3	0	0	0	0	0	0
1700086L19RIK	0	0	0	0	2	3	0	0	0	0	0	0
1700088E04RIK	231	183	113	205	130	142	142	153	215	218	188	285
1700091H14RIK	0	0	0	0	7	2	0	1	0	0	0	0
1700092M07RIK	25	21	82	82	26	30	56	63	32	25	27	28
1700093K21RIK	9	6	4	10	2	8	4	2	7	1	4	5
1700102P08RIK	54	80	149	94	48	57	68	54	101	82	53	86
1700109H08RIK	1004	1010	1079	1245	826	745	757	761	1026	982	636	1053
1700110I07RIK	0	0	0	0	0	0	0	0	0	0	0	0
1700112E06RIK	68	47	26	58	47	33	28	22	91	68	82	74
1700113H08RIK	0	1	0	2	0	5	0	0	0	0	0	2
1700122O11RIK	0	0	0	0	2	1	0	2	0	0	0	0
1700123I01RIK	146	117	49	92	32	47	66	56	116	140	89	123
1700123K08RIK	0	1	2	1	9	8	2	1	1	0	0	0
1700123L14RIK	1	0	0	0	4	5	3	1	1	1	1	5
1700123O20RIK	887	949	1233	1269	546	344	665	720	1113	831	729	837
1700125H20RIK	1	2	1	2	5	9	5	0	2	0	0	0
1700128F08RIK	500	368	394	519	617	688	325	353	464	487	346	465
1700129C05RIK	14	8	2	8	4	8	2	4	16	9	9	12
1810009A15RIK	849	845	2306	2388	913	607	1024	1136	1398	945	790	691
1810009J06RIK	0	0	0	0	3	0	0	0	0	0	0	0
1810010H24RIK	46	47	43	47	29	34	23	29	68	59	41	72
1810011H11RIK	156	119	82	134	92	54	101	87	277	254	213	162
1810011O10RIK	35	65	8	65	19	16	18	6	32	22	25	23
1810013L24RIK	2789	2648	2649	2507	1391	1081	1571	1664	3316	2877	2252	3043
1810018F18RIK	43	17	11	12	17	28	9	18	19	30	29	25
1810022K09RIK	1066	1030	2612	3255	1151	673	1138	1246	1396	936	867	792
1810024B03RIK	155	135	167	183	121	64	100	158	175	141	97	154
1810026J23RIK	904	844	1218	1355	601	358	642	778	1096	833	720	887
1810030O07RIK	2357	2095	3089	3065	1208	922	1662	1802	2748	2171	1748	2072
1810032O08RIK	439	378	1075	1440	477	417	715	642	416	376	295	353
1810037I17RIK	455	465	424	467	275	149	300	309	657	471	459	479
1810041L15RIK	75	55	55	80	73	63	57	41	82	77	40	90
1810043G02RIK	770	720	561	674	561	448	696	787	804	677	567	816
1810043H04RIK	325	269	421	499	212	143	333	304	371	317	272	332
1810046K07RIK	270	309	343	450	333	398	193	174	188	215	150	307
1810049J17RIK	142	125	146	197	165	95	97	161	246	139	110	125
1810055G02RIK	61	64	100	124	53	41	55	77	89	59	57	60
1810062G17RIK	18	13	1	4	13	3	9	11	23	22	16	14
1810065E05RIK	0	1	3	1	0	0	1	0	2	0	1	1
2010001K21RIK	1	2	1	4	1	2	1	0	1	0	1	1
2010003K11RIK	0	0	0	0	2	4	0	0	0	0	0	0
2010005H15RIK	24	10	13	29	26	39	13	13	18	21	16	12
2010010A06RIK	2	3	1	4	2	1	3	2	1	5	3	8
2010106E10RIK	0	0	0	0	0	0	0	0	0	0	0	0
2010107E04RIK	975	836	1533	1680	550	283	1042	960	1097	733	765	709
2010107G12RIK	66	72	54	95	68	49	37	59	61	59	54	89
2010107G23RIK	64	68	70	64	61	66	60	52	115	88	62	88
2010109A12RIK	63	78	51	70	31	20	53	56	89	68	43	80
2010109I03RIK	1450	1441	974	1528	1409	1500	896	1132	1506	1460	995	1645
2010111I01RIK	1283	1162	805	1032	1366	1028	2244	2194	1321	1305	905	1194
2010300C02RIK	23	11	8	18	14	11	15	19	16	11	5	7
2010315B03RIK	1128	1092	886	1099	662	510	914	894	1247	1095	793	954
2200002D01RIK	96	93	70	124	84	70	71	92	85	89	75	119
2200002J24RIK	1	2	0	0	2	0	0	0	0	1	1	1
2210010C04RIK	54	47	24	38	40	57	30	20	68	58	29	52
2210011C24RIK	0	3	1	2	2	2	2	3	7	1	4	1
2210013O21RIK	88	76	40	69	42	21	57	46	135	108	101	88
2210016F16RIK	1213	1115	2078	2248	812	529	916	1108	1562	1230	1042	1067
2210016L21RIK	996	945	1254	1246	602	422	736	830	1190	1006	773	890
2210017I01RIK	106	100	54	87	154	164	54	69	122	99	96	142
2210404O09RIK	277	245	143	258	189	118	239	253	330	265	224	249
2210407C18RIK	0	0	0	0	1	2	0	1	0	0	0	0
2210408I21RIK	173	179	37	83	53	40	63	68	196	129	139	190
2210409E12RIK	0	0	0	0	0	1	4	0	0	0	0	0
2210418O10RIK	780	677	712	945	564	460	526	587	818	836	638	715
2300002M23RIK	0	0	0	0	0	2	0	1	1	0	0	0
2300003K06RIK	0	0	0	0	1	2	0	1	0	0	0	0
2300009A05RIK	326	366	498	481	236	173	346	389	427	339	278	280
2310002L09RIK	0	0	0	0	3	1	0	0	0	0	0	0
2310003L06RIK	0	0	0	0	1	1	0	0	0	0	0	0
2310007B03RIK	0	0	0	1	2	0	0	0	0	0	0	0
2310009B15RIK	145	157	263	249	160	112	240	265	185	138	112	105
2310011J03RIK	1070	1002	1249	1379	619	386	844	984	1299	958	824	965
2310022A10RIK	2305	1940	1288	1936	2526	2040	2309	2179	2865	2538	1738	3120
2310022B05RIK	224	209	231	274	115	81	107	98	281	233	154	233
2310030G06RIK	0	0	0	0	2	0	0	0	1	0	0	0
2310033P09RIK	500	508	666	1034	654	455	572	685	738	558	470	616
2310034C09RIK	0	0	0	0	0	0	0	0	0	0	0	0
2310034G01RIK	11	7	32	46	28	14	28	23	17	8	12	8
2310035C23RIK	5623	4600	4213	4888	2479	2010	3254	3326	5493	5074	3832	5093
2310036O22RIK	1799	1792	2642	2755	1171	779	1452	1772	2085	1635	1333	1645
2310039H08RIK	253	273	554	721	225	139	338	367	306	224	190	181
2310046K23RIK	0	0	0	0	1	0	0	0	0	0	0	0
2310050C09RIK	0	0	0	0	0	0	0	0	0	0	0	0
2310057J18RIK	3	0	0	2	3	1	9	2	3	3	0	1
2310057M21RIK	991	947	1209	1531	779	619	762	809	1133	1061	686	1083
2310057N15RIK	0	4	0	3	0	2	1	1	0	3	1	2
2310061I04RIK	459	404	552	686	307	198	348	428	503	474	353	448
2310061N02RIK	0	0	0	0	0	0	0	1	0	0	0	0
2310079G19RIK	0	0	0	0	1	0	0	0	0	0	0	0
2410002F23RIK	3742	3384	9107	10546	3178	2529	4246	4800	3949	3543	2649	2990
2410004B18RIK	567	541	813	686	370	272	370	406	707	570	439	536
2410004P03RIK	645	551	374	619	531	463	379	428	636	595	409	722
2410015M20RIK	994	803	1674	1762	649	337	994	1024	1093	806	793	708
2410016O06RIK	431	445	1170	1106	431	364	468	583	613	494	420	457
2410024N13RIK	58	51	46	50	71	67	71	74	57	61	44	80
2410089E03RIK	2087	1772	916	1396	1358	1061	1653	1621	2099	1969	1415	1963
2410131K14RIK	963	844	1551	1489	662	507	721	751	1044	905	767	992
2410137M14RIK	0	0	0	0	3	3	0	2	0	0	0	0
2410141K09RIK	64	57	51	63	61	59	35	46	74	62	44	65
2510002D24RIK	1003	904	964	1107	573	461	642	822	1073	924	687	928
2510009E07RIK	87	82	45	86	77	41	46	33	169	103	97	97
2510039O18RIK	2104	2092	2354	2102	977	658	1229	1411	2602	2049	1731	1902
2610001J05RIK	510	516	558	830	448	349	552	634	706	556	422	650
2610002M06RIK	901	936	843	912	450	296	637	657	1022	903	746	924
2610005L07RIK	2952	2550	4481	5805	3318	2831	4670	4562	2984	3224	2020	3704
2610008E11RIK	1829	1492	794	1121	880	572	823	1063	1951	1538	1249	1511
2610020H08RIK	758	536	409	545	522	502	524	483	803	751	486	714
2610021A01RIK	1252	1111	1754	1652	829	530	996	1096	1554	1192	959	1044
2610024D14RIK	205	106	47	38	18	16	43	28	96	109	88	161
2610028H24RIK	0	0	6	0	1	7	1	5	3	0	0	2
2610042L04RIK	15	10	2	17	1	0	1	0	5	5	3	0
2610044O15RIK8	2794	2380	3209	3321	1580	1228	2156	2106	2811	2562	1921	2357
2610301B20RIK	202	194	196	240	141	120	151	121	257	208	174	151
2610305D13RIK	288	276	257	281	159	165	156	132	345	292	261	315
2610318N02RIK	82	55	289	512	157	113	175	168	102	53	46	62
2610507B11RIK	9312	8475	12227	13632	5954	4180	6551	7424	11361	9437	7445	9383
2610524H06RIK	886	875	642	833	477	351	576	722	1087	863	630	766
2610528A11RIK	6	8	3	11	4	3	6	6	6	5	12	9
2610528J11RIK	1	0	0	0	2	3	0	0	1	0	0	0
2700029M09RIK	1194	1199	1778	2118	1047	708	1206	1403	1623	1176	956	1199
2700049A03RIK	1678	1458	917	1147	668	470	809	887	1791	1534	1148	1467
2700060E02RIK	2301	2301	4216	4834	2417	1629	2546	2721	3682	2460	2145	1932
2700062C07RIK	345	315	506	569	359	236	468	539	406	324	259	243
2700081O15RIK	539	551	796	989	275	191	379	368	371	356	256	508
2700094K13RIK	725	612	789	837	240	134	412	422	874	560	545	495
2700097O09RIK	630	521	745	820	745	645	1125	1203	616	627	455	675
2700099C18RIK	155	130	94	130	92	71	124	119	193	162	124	156
2810004N23RIK	818	771	3288	3146	1157	860	1501	1489	1080	847	667	703
2810006K23RIK	542	460	644	747	531	364	635	687	750	585	426	565
2810021J22RIK	580	573	530	593	329	223	412	490	690	578	464	468
2810025M15RIK	105	123	129	185	122	82	184	189	188	132	75	120
2810039B14RIK	659	549	570	653	464	388	443	482	678	604	419	640
2810047C21RIK1	0	3	2	0	0	0	0	0	0	0	0	0
2810403A07RIK	4526	4057	6809	6678	2959	2265	3988	4526	5221	4337	3364	3980
2810408A11RIK	85	96	49	62	30	21	32	45	80	66	52	56
2810417H13RIK	1154	984	1205	1382	875	624	735	679	1987	1289	1128	1156
2810428I15RIK	325	306	312	409	186	106	238	267	494	336	301	324
2810459M11RIK	18	14	11	18	4	15	3	12	10	19	11	21
2810474O19RIK	7573	7201	7652	7373	6531	4887	7762	8365	9119	7599	5737	7143
2900011O08RIK	0	0	0	1	3	3	1	0	1	2	0	1
2900026A02RIK	373	297	136	274	238	204	191	167	305	318	227	373
2900055J20RIK	0	0	0	0	0	3	0	0	0	0	0	0
2900092C05RIK	0	0	0	0	0	0	0	0	0	0	0	0
3000002C10RIK	429	353	420	664	386	273	416	505	480	383	276	411
3010026O09RIK	103	94	104	166	88	64	89	120	125	95	74	85
3100002H09RIK	0	0	0	0	1	0	0	0	0	0	0	0
3110001I22RIK	486	468	716	683	404	260	380	411	544	500	362	505
3110002H16RIK	2363	2068	1878	2054	1106	789	1350	1566	2622	2189	1681	2180
3110009E18RIK	367	327	286	382	272	230	358	350	324	324	259	435
3110018I06RIK	2	0	0	2	1	4	3	1	2	2	0	0
3110021N24RIK	23	14	6	20	31	26	10	13	19	15	8	18
3110035E14RIK	4	4	0	5	10	5	6	5	7	2	5	4
3110040N11RIK	490	402	774	750	375	238	478	492	615	462	421	417
3110043O21RIK	745	699	600	704	369	253	437	419	1003	834	715	707
3110052M02RIK	517	451	513	460	192	123	289	308	563	471	326	417
3110053B16RIK	138	87	114	136	199	208	173	149	120	121	87	93
3110062M04RIK	719	625	650	712	459	327	518	609	854	752	596	684
3110067C02RIK	41	29	28	39	14	27	15	20	49	46	30	29
3110070M22RIK	19	37	22	60	70	78	13	33	27	29	20	31
3110079O15RIK	0	0	0	1	1	2	0	1	0	0	0	0
3110082I17RIK	215	229	876	1471	545	440	533	607	256	208	171	252
3110082J24RIK	0	0	0	0	0	1	0	0	0	0	0	0
3300002I08RIK	272	305	235	275	218	148	295	341	363	307	264	252
3425401B19RIK	67	74	19	47	46	47	19	23	79	59	63	55
3632451O06RIK	29	43	34	56	54	70	34	25	38	41	28	52
3830403N18RIK	27	84	16	16	9	18	26	4	17	43	19	57
3830406C13RIK	786	752	845	1008	594	485	723	763	1330	890	692	663
3830408C21RIK	12	5	9	15	20	13	17	18	9	13	6	7
3830417A13RIK	0	0	0	0	2	0	0	0	0	0	0	0
4430402I18RIK	14	19	5	11	7	5	10	11	20	14	12	15
4833418N17RIK	0	0	0	0	0	0	0	0	0	0	0	0
4833420G17RIK	3160	2788	2102	2422	1303	939	1639	1948	3102	2913	2087	2681
4833423E24RIK	0	0	0	0	5	2	0	0	0	0	0	0
4833427G06RIK	0	0	0	0	1	2	1	0	0	0	0	0
4833439L19RIK	1429	1406	1533	1627	853	596	980	1029	1648	1342	1091	1411
4921501E09RIK	0	0	0	1	2	4	0	0	0	0	1	0
4921504E06RIK	2	0	0	0	2	2	0	0	2	0	4	0
4921507P07RIK	60	58	38	74	41	28	78	72	72	87	41	47
4921508M14RIK	32	37	8	20	4	8	14	24	17	25	13	36
4921509C19RIK	2	2	0	4	10	17	0	2	2	4	0	2
4921511C20RIK	0	0	0	0	0	3	0	0	0	0	0	0
4921511H03RIK	0	1	0	0	1	6	0	0	0	0	0	0
4921511M17RIK	0	0	0	0	0	0	1	0	0	0	0	0
4921513D11RIK	19	11	17	25	10	5	9	14	32	10	11	18
4921513I03RIK	90	63	30	55	59	34	44	37	61	54	41	89
4921517D22RIK	8	2	2	8	7	2	1	2	5	6	1	5
4921524J17RIK	360	392	395	451	314	275	248	305	485	393	323	400
4921524L21RIK	0	0	0	1	4	2	1	2	0	0	1	0
4921528I07RIK	4	5	3	13	18	18	41	38	1	6	1	5
4921530L21RIK	1	0	0	2	2	1	0	0	0	0	0	0
4921536K21RIK	23	20	25	26	30	25	12	22	22	24	24	36
4921539E11RIK	1	0	0	3	6	6	5	12	4	0	1	1
4922502D21RIK	1	1	0	0	0	1	0	0	2	1	1	0
4930402F06RIK	5	7	6	8	9	15	6	9	4	3	2	5
4930402H24RIK	1254	940	477	658	490	345	493	530	1294	1237	895	1215
4930402K13RIK	0	0	0	0	1	0	0	0	0	0	0	0
4930404H24RIK	3	0	0	0	4	5	7	3	0	1	2	1
4930404N11RIK	103	76	118	143	51	63	58	88	105	89	61	87
4930407I10RIK	2	0	3	0	5	7	0	1	0	0	0	1
4930408O17RIK	0	0	0	0	0	1	0	1	0	0	0	0
4930412O13RIK	0	0	0	0	3	1	0	1	0	0	1	0
4930415F15RIK	47	67	116	175	79	69	79	73	68	42	42	51
4930415H17RIK	0	0	0	0	0	0	0	0	0	0	0	0
4930415L06RIK	0	0	0	0	0	2	0	0	0	0	0	0
4930415O20RIK	2	1	5	2	1	2	1	2	3	2	1	1
4930421P07RIK	0	0	0	0	1	2	0	0	0	0	0	0
4930426L09RIK	42	70	12	46	26	24	36	45	64	45	22	32
4930427A07RIK	553	454	228	206	172	105	181	210	517	442	354	552
4930430A15RIK	4	1	8	3	9	14	3	2	4	2	3	2
4930430F08RIK	194	156	190	184	145	100	192	235	235	192	145	142
4930431P19RIK	189	172	113	155	134	127	146	171	209	189	111	187
4930432E11RIK	6	7	3	8	38	49	7	7	12	6	7	14
4930432K21RIK	70	90	139	282	78	60	87	119	76	59	38	82
4930432M17RIK	0	0	0	0	1	5	0	0	0	0	0	0
4930433I11RIK	0	0	0	0	1	5	0	1	0	0	0	0
4930435E12RIK	1	0	0	0	5	2	0	0	0	0	0	0
4930438A08RIK	0	0	2	1	4	10	4	2	10	5	2	0
4930442H23RIK	39	59	80	88	26	19	34	31	75	43	23	66
4930444G20RIK	0	0	0	0	5	6	0	0	1	0	0	0
4930444P10RIK	155	166	75	165	212	281	128	145	163	174	118	172
4930447A16RIK	3	1	2	4	4	7	6	2	2	2	1	1
4930447C04RIK	65	48	29	49	53	40	30	42	51	55	39	53
4930447F04RIK	0	0	0	0	3	0	0	0	0	0	0	0
4930448K20RIK	6	11	5	7	8	3	6	4	2	6	3	6
4930449A18RIK	0	0	2	0	1	5	1	1	0	0	0	0
4930449I24RIK	0	0	0	0	0	0	0	0	0	0	0	0
4930451G09RIK	147	155	72	102	53	61	64	86	166	128	99	146
4930451I11RIK	0	1	1	0	4	2	0	0	0	0	0	0
4930452B06RIK	0	1	0	1	1	1	2	2	1	1	1	0
4930453N24RIK	1878	1685	2424	2290	887	691	1015	1021	1886	1491	1173	1494
4930455H04RIK	0	0	0	0	0	3	0	0	0	0	0	0
4930465K10RIK	32	31	28	37	30	26	26	27	46	50	18	41
4930467E23RIK	0	0	0	0	20	6	0	0	6	0	0	0
4930469B13RIK	0	0	0	0	2	7	0	0	0	0	0	0
4930470P17RIK	1	2	1	0	4	3	1	1	3	1	0	0
4930474N05RIK	18	13	10	21	12	18	7	13	25	13	15	15
4930480E11RIK	0	0	0	0	1	1	0	0	0	0	0	0
4930486L24RIK	13	6	2	14	7	6	8	8	18	9	12	9
4930488N24RIK	0	0	0	0	0	0	0	0	0	0	0	0
4930502E18RIK	26	16	15	8	14	14	13	14	16	19	12	29
4930503B20RIK	0	0	0	0	3	2	1	0	0	1	0	0
4930503E14RIK	0	0	0	0	0	1	0	0	0	0	0	0
4930503H13RIK	0	0	0	0	1	3	0	0	0	0	0	0
4930503L19RIK	555	518	700	790	334	219	378	451	870	691	541	511
4930504O13RIK	0	0	0	0	1	1	0	0	0	0	0	0
4930505A04RIK	0	0	0	0	3	1	0	0	0	0	0	0
4930507D05RIK	19	22	40	45	19	13	34	22	22	14	13	16
4930512M02RIK	783	647	482	707	1003	1001	480	628	924	840	541	743
4930513O06RIK	0	0	0	0	0	0	0	0	0	0	0	0
4930515G13RIK	3	13	1	1	5	12	1	1	3	12	5	7
4930515G16RIK	47	40	48	45	12	14	18	23	42	36	29	35
4930516K23RIK	0	0	0	0	1	0	0	0	0	0	0	0
4930518I15RIK	392	429	365	431	287	220	304	309	463	444	310	509
4930519F09RIK	2	1	0	2	7	2	0	0	0	2	3	0
4930519F16RIK	125	126	74	78	51	43	65	48	101	125	97	152
4930519G04RIK	153	131	85	118	101	82	97	89	132	145	84	189
4930519P11RIK	6	5	3	8	6	5	7	17	6	7	1	1
4930522H14RIK	0	0	0	0	0	0	0	0	0	0	0	0
4930522L14RIK	1087	970	1059	1032	673	438	1014	1030	1141	1004	821	907
4930523C07RIK	13797	12800	6873	8953	4255	3124	4702	5653	15861	13049	9715	11800
4930524B15RIK	0	0	0	0	4	1	6	7	0	0	0	1
4930524J08RIK	10	9	4	6	5	4	14	7	5	14	4	9
4930524N10RIK	0	0	0	0	1	0	0	0	0	0	0	0
4930526A20RIK	181	148	105	128	148	163	124	114	166	160	103	178
4930529C04RIK	68	38	48	51	51	83	36	41	68	61	35	60
4930533K18RIK	0	0	0	0	0	0	0	1	0	0	0	0
4930533O14RIK	2101	1925	3264	3433	1358	835	1798	2122	2593	1963	1641	1983
4930535I16RIK	14	12	11	14	5	9	15	13	15	12	9	13
4930538K18RIK	7	8	6	10	11	7	6	8	11	6	5	8
4930539E08RIK	876	772	544	744	716	585	600	624	1018	991	702	1162
4930544D05RIK	7	3	2	9	8	6	2	3	13	4	2	8
4930544G11RIK	0	0	0	0	3	0	0	1	0	1	0	0
4930546C10RIK	0	1	0	0	1	1	0	1	1	0	0	0
4930548H24RIK	163	145	125	219	153	130	160	142	176	164	124	184
4930549C01RIK	0	0	0	0	1	0	1	0	0	0	0	0
4930550C14RIK	3	4	7	12	23	11	31	27	5	11	5	8
4930550L24RIK	0	0	0	0	0	1	1	0	0	0	0	0
4930553M12RIK	1	2	1	1	1	2	0	0	2	0	3	1
4930555G01RIK	0	0	0	0	0	0	0	0	0	0	0	0
4930555K19RIK	0	0	0	0	0	0	0	0	0	0	0	0
4930556J24RIK	60	54	91	105	47	39	49	75	69	54	44	63
4930557A04RIK	0	0	0	0	0	1	0	0	0	0	0	0
4930558C23RIK	0	0	0	0	0	2	0	0	0	0	0	0
4930558K02RIK	2	8	8	5	9	7	6	7	4	3	4	5
4930562C15RIK	156	132	167	243	188	222	100	118	148	162	128	210
4930563D23RIK	8	6	13	9	10	9	5	4	10	7	4	14
4930563I02RIK	0	1	5	12	5	11	4	3	0	6	0	7
4930563M21RIK	21	15	7	12	4	7	11	10	17	19	10	14
4930564D02RIK	1	0	0	0	0	2	0	0	1	0	0	1
4930567H17RIK	0	0	0	0	2	0	0	0	0	0	0	0
4930568D16RIK	0	0	0	0	1	1	0	1	0	0	0	0
4930572O03RIK	0	0	0	0	3	0	0	0	0	0	0	0
4930578C19RIK	0	0	0	0	3	3	0	0	4	3	5	6
4930578G10RIK	11	4	1	9	24	15	10	11	6	7	2	5
4930578I06RIK	0	0	0	0	2	2	0	0	0	0	0	0
4930579F01RIK	0	0	0	2	4	3	0	1	0	0	0	0
4930579G24RIK	177	140	173	209	81	79	129	114	208	140	128	153
4930583I09RIK	0	0	0	0	1	1	1	0	1	0	1	0
4930590J08RIK	105	120	107	115	66	63	64	55	151	112	81	107
4930595D18RIK	320	232	242	377	148	117	168	178	241	210	164	312
4930595M18RIK	0	0	0	0	1	0	0	0	0	0	0	0
4930596D02RIK	0	0	0	0	0	1	0	0	0	0	0	0
4931400O07RIK	0	0	0	0	0	1	0	1	0	0	0	0
4931406B18RIK	89	72	42	75	197	219	50	44	76	82	65	115
4931406C07RIK	364	308	200	457	341	238	407	387	614	505	424	494
4931406P16RIK	2082	1934	1796	1852	1187	956	1419	1591	2292	1845	1432	2003
4931408C20RIK	0	0	0	0	3	5	0	1	0	0	0	0
4931409K22RIK	1	1	9	13	10	20	5	6	1	0	0	1
4931414P19RIK	215	250	261	317	130	92	150	195	321	258	197	238
4931417E11RIK	0	0	0	0	0	0	0	0	0	0	0	0
4931422A03RIK	172	149	83	87	52	33	63	76	160	166	97	156
4931423N10RIK	3	5	3	10	4	7	5	6	9	5	5	6
4931428F04RIK	620	542	472	912	642	723	655	597	586	650	392	750
4931428L18RIK	210	176	111	157	142	134	124	115	209	206	157	236
4931429L15RIK	21	33	26	32	23	44	24	35	32	36	26	22
4931431F19RIK	0	0	0	0	0	0	0	0	0	0	0	0
4931440F15RIK	10	8	15	9	18	26	10	11	19	19	16	13
4931440P22RIK	405	366	206	332	346	276	269	255	430	385	254	457
4932411E22RIK	0	0	0	4	5	5	0	0	0	0	0	0
4932411N23RIK	388	263	147	294	544	606	180	253	261	275	219	341
4932414N04RIK	366	292	207	277	397	373	289	313	397	376	238	424
4932415D10RIK	0	0	0	0	2	1	0	0	0	0	2	1
4932416K20RIK	23	13	15	23	50	49	15	22	20	31	8	19
4932429P05RIK	0	0	0	0	1	1	0	0	0	0	0	0
4932431P20RIK	10	4	1	3	21	25	8	9	3	6	5	8
4932438A13RIK	19328	16611	13043	15377	10798	9273	11148	11251	19734	17643	13454	16900
4932438H23RIK	4	7	3	9	8	10	4	4	4	8	3	2
4932443I19RIK	331	277	212	304	162	172	154	153	278	260	218	312
4933400A11RIK	0	0	0	0	2	0	0	0	0	0	0	0
4933401B06RIK	0	0	0	0	1	3	0	0	0	0	0	0
4933402D24RIK	13	15	21	31	15	9	18	21	10	9	7	6
4933402E13RIK	0	0	0	0	0	5	0	0	0	0	0	0
4933402J07RIK	0	0	0	0	2	0	0	2	0	0	0	0
4933402N03RIK	19	16	18	24	21	19	9	12	20	18	18	32
4933402N22RIK	0	4	1	0	4	0	0	0	0	0	0	0
4933402P03RIK	0	0	0	1	1	4	0	0	0	0	0	1
4933403O08RIK	0	0	0	0	1	0	0	0	0	0	0	0
4933405L10RIK	0	3	3	0	1	3	0	0	2	0	2	1
4933405O20RIK	0	0	0	0	2	1	0	0	0	0	0	0
4933406J08RIK	0	0	1	0	2	2	1	0	0	0	0	0
4933406M09RIK	7	8	0	9	16	8	4	5	4	10	4	4
4933406P04RIK	85	111	62	76	40	25	79	101	99	53	41	64
4933407L21RIK	119	74	51	76	80	55	29	60	89	109	94	141
4933408B17RIK	110	94	131	138	100	86	96	94	112	94	68	143
4933408J17RIK	6	5	9	15	10	5	8	12	9	10	3	7
4933409G03RIK	0	0	0	0	3	2	0	1	0	0	0	0
4933411G06RIK	0	0	0	0	0	1	0	0	0	0	0	0
4933411K16RIK	0	2	0	1	2	1	0	0	1	0	0	2
4933412A08RIK	28	29	25	25	51	35	17	13	38	20	19	30
4933412E24RIK	0	0	0	0	4	4	0	4	0	0	0	0
4933413G19RIK	7	6	19	10	5	18	8	6	6	12	9	10
4933414I15RIK	0	0	0	0	4	3	0	0	0	0	0	0
4933415A04RIK	36	24	19	32	33	38	30	19	16	30	18	40
4933415F23RIK	0	0	0	0	1	2	0	0	0	0	0	0
4933416C03RIK	1	0	0	0	0	1	0	0	0	1	0	0
4933416E14RIK	0	0	0	0	1	2	0	2	0	0	0	0
4933416I08RIK	0	0	0	0	0	2	0	0	0	0	0	0
4933417A18RIK	0	0	0	2	2	1	0	1	0	0	0	0
4933417G07RIK	1	1	0	2	1	1	0	0	0	0	0	1
4933421I07RIK	2	1	3	1	3	3	0	1	0	3	2	1
4933424G06RIK	1	2	2	0	1	3	2	4	1	1	0	2
4933425L06RIK	1	0	2	2	2	0	0	0	0	0	1	0
4933427D14RIK	911	822	910	1167	1198	886	1651	1686	997	910	631	855
4933427G17RIK	8	8	5	5	5	2	1	2	4	2	5	8
4933427G23RIK	8	17	29	24	8	9	20	11	16	25	8	13
4933427I04RIK	945	923	590	785	506	393	434	551	885	997	643	984
4933428G20RIK	3	2	1	1	11	4	7	14	6	3	5	2
4933428M09RIK	0	0	0	1	0	2	0	0	0	0	0	0
4933430I17RIK	10	9	25	53	27	41	53	46	18	13	14	13
4933434E20RIK	4008	3635	4538	4987	2500	2003	2915	3014	4733	3965	3015	3944
4933436I01RIK	0	0	0	0	2	4	0	0	0	0	0	0
5031410I06RIK	0	0	0	0	13	10	0	0	0	0	0	0
5031414D18RIK	6402	5905	3578	4120	1955	1448	2575	2957	6977	6122	4409	5819
5031439G07RIK	6450	6312	3568	3733	1380	946	1686	2051	6482	5549	4389	6865
5033404E19RIK	0	0	0	0	0	3	0	0	1	0	0	0
5033423K11RIK	0	0	0	0	1	2	1	1	0	0	0	0
5330417C22RIK	24	23	12	37	20	31	20	10	17	13	16	20
5330417H12RIK	52	21	40	54	50	46	42	46	51	55	32	46
5330438D12RIK	285	332	253	250	142	108	227	269	325	288	204	296
5430401F13RIK	0	0	0	0	1	2	0	0	0	0	0	0
5430402E10RIK	0	0	0	0	0	0	0	0	0	0	0	0
5430403G16RIK	1072	1012	1141	1352	905	685	1252	1315	1208	1044	759	958
5430416O09RIK	101	108	65	94	78	101	68	96	107	129	85	152
5430419D17RIK	0	0	0	0	6	4	0	0	0	0	0	0
5430427O19RIK	2626	2319	2864	2884	2717	2014	3611	3919	3147	2584	2006	2164
5530400C23RIK	0	0	0	0	3	0	0	0	0	0	0	0
5530401A14RIK	18	24	13	16	37	42	14	15	24	18	16	23
5730409E04RIK	174	132	104	195	183	184	117	112	185	156	128	207
5730416F02RIK	3	2	2	3	4	1	0	2	4	4	5	2
5730455P16RIK	1183	1156	1097	1724	981	786	1108	1201	1357	1205	902	1168
5730480H06RIK	3087	2548	2434	2999	1895	1979	1769	1793	2949	2982	2119	3024
5730507C01RIK	81	72	110	73	26	20	49	39	92	71	55	69
5730508B09RIK	176	149	146	158	124	60	99	87	248	221	145	176
5730522E02RIK	10	7	5	9	4	7	2	11	4	9	5	9
5730559C18RIK	1	2	1	1	13	5	1	1	0	0	0	1
5730596B20RIK	6	9	0	13	7	5	1	6	2	3	5	6
5830411N06RIK	34	16	24	58	65	55	32	28	98	67	32	13
5830417I10RIK	3175	2827	3926	4774	2724	1957	2790	3222	3939	3587	2481	3340
5830454E08RIK	57	65	52	53	18	15	68	70	75	44	52	41
5830473C10RIK	0	0	0	1	5	10	0	0	0	0	0	0
5930422O12RIK	1	4	1	3	0	1	1	1	5	3	2	0
6030419C18RIK	10	6	68	114	73	64	68	111	20	5	4	3
6030445D17RIK	40	46	34	49	60	61	49	59	49	49	40	61
6030452D12RIK	0	0	0	0	0	0	0	0	0	0	0	0
6030458C11RIK	1264	1134	1860	2167	991	725	1224	1291	1632	1278	905	1197
6030468B19RIK	144	121	112	100	133	108	154	245	152	132	121	126
6030469F06RIK	0	0	0	0	0	0	0	0	0	0	0	0
6030498E09RIK	1	0	0	0	1	1	0	1	0	1	1	0
6330403A02RIK	55	80	95	128	53	81	44	64	48	43	28	56
6330408A02RIK	688	683	910	1185	553	382	591	708	915	862	537	694
6330409D20RIK	361	269	104	171	219	149	223	215	389	363	276	503
6330416G13RIK	987	839	1027	1249	1042	776	1321	1464	1225	1059	930	899
6330549D23RIK	109	119	199	270	106	84	124	126	148	118	91	128
6430531B16RIK	22	27	24	32	29	28	38	27	30	16	19	25
6430548M08RIK	741	721	272	704	758	373	494	423	1352	1041	1005	1088
6430550D23RIK	234	214	80	115	128	109	118	153	246	222	159	253
6430571L13RIK	50	35	41	52	40	27	50	56	64	55	27	42
6430573F11RIK	31	17	17	24	25	24	14	17	19	28	17	33
6430628N08RIK	1	0	0	0	1	7	1	0	0	0	0	0
6720489N17RIK	470	414	340	440	265	169	238	262	644	471	467	459
6820408C15RIK	5	2	3	8	9	11	3	5	3	8	1	3
6820431F20RIK	4833	4231	6963	7846	4716	3803	6650	6622	5151	5161	3445	6516
7420426K07RIK	0	0	0	0	3	1	0	0	0	0	0	0
7420461P10RIK	0	0	0	0	1	1	0	0	0	1	1	2
7530416G11RIK	42	36	28	35	46	51	35	29	50	44	35	55
7530428D23RIK	67	60	41	60	50	68	47	39	80	84	53	76
8030411F24RIK	0	0	0	0	0	2	0	0	0	0	0	0
8030423J24RIK	0	0	0	0	2	1	0	0	0	0	0	0
8030462N17RIK	1574	1379	2335	2321	1276	967	1465	1607	1915	1520	1196	1400
8030474K03RIK	6	8	4	11	0	6	6	0	0	0	0	0
8430408G22RIK	213	165	65	133	82	48	45	48	187	172	113	215
9030612E09RIK	35	17	8	15	28	21	16	24	21	11	14	17
9030617O03RIK	479	367	87	177	3960	2960	4965	6369	834	722	556	668
9030619P08RIK	1	0	0	0	4	4	0	1	1	1	0	1
9030624G23RIK	25	22	20	28	21	22	8	20	33	21	23	22
9030624J02RIK	3168	2847	2032	2391	1579	1096	1582	1806	3558	3202	2377	3220
9130008F23RIK	46	58	37	70	42	42	44	39	75	59	43	60
9130011E15RIK	928	855	642	783	444	322	514	503	979	886	647	945
9130019O22RIK	638	544	886	832	409	270	473	584	624	559	412	493
9130023H24RIK	286	305	304	408	174	133	255	321	374	311	221	273
9130204L05RIK	0	0	0	0	1	0	0	0	0	0	0	0
9130208D14RIK	38	54	16	26	25	33	21	25	92	59	74	117
9130213A22RIK	17	19	13	18	23	19	9	11	16	26	21	23
9130230L23RIK	352	318	246	296	249	244	230	213	352	408	238	446
9130401M01RIK	485	445	1624	1513	1193	749	1755	1955	536	451	399	433
9130409I23RIK	39	23	27	14	9	18	13	7	31	41	42	50
9130409J20RIK	0	0	0	0	2	1	0	0	0	0	0	0
9230019H11RIK	70	68	30	48	53	42	36	33	76	75	52	94
9230102O04RIK	0	0	0	0	0	2	0	0	0	0	0	0
9230104L09RIK	0	0	0	0	0	1	0	0	0	0	0	0
9230104M06RIK	67	48	44	53	43	24	41	44	62	49	33	56
9230106D20RIK	4	3	2	3	3	5	2	0	2	1	0	6
9230109A22RIK	0	0	0	0	0	0	0	0	0	0	0	0
9230110C19RIK	79	71	54	64	50	49	45	47	71	65	46	92
9230110F15RIK	0	0	0	0	1	1	0	0	0	0	0	0
9230112D13RIK	0	0	0	0	0	0	1	0	0	0	0	0
9230113P08RIK	53	48	44	39	40	51	40	33	36	47	27	44
9330132A10RIK	47	51	23	51	47	75	21	17	29	35	37	78
9330151L19RIK	400	394	615	556	204	183	274	328	397	374	306	417
9330159F19RIK	167	148	98	137	188	184	119	118	172	179	112	231
9330161L09RIK	91	98	89	92	31	25	57	50	122	97	68	107
9330182L06RIK	48	53	44	34	57	34	34	25	47	48	35	43
9330182O14RIK	0	0	0	0	0	0	0	0	0	0	0	0
9430007A20RIK	0	0	0	0	2	3	0	2	0	0	0	0
9430015G10RIK	1434	1287	2222	2049	857	681	1240	1443	1509	1566	945	1287
9430016H08RIK	3727	3238	2456	3183	2300	2015	2446	2458	3742	3544	2666	3889
9430020K01RIK	111	126	87	186	116	80	127	93	130	123	94	111
9430025C20RIK	460	451	316	500	384	443	341	330	469	444	285	553
9430038I01RIK	717	613	510	813	321	242	352	375	679	598	478	672
9430069I07RIK	3	4	3	3	2	2	1	1	4	10	2	3
9430076C15RIK	81630	52528	52645	64169	30313	17587	51720	31993	60186	50460	53732	27341
9430097D07RIK	26	31	49	60	20	15	25	22	44	27	17	35
9530002B09RIK	0	0	0	0	0	2	0	1	0	0	0	0
9530003J23RIK	10	4	7	7	8	11	12	7	7	5	1	5
9530053A07RIK	358	310	125	237	189	156	252	186	314	345	238	372
9530068E07RIK	1827	1641	2568	2802	1459	937	1629	1809	2214	1765	1488	1712
9530077C05RIK	94	105	14	51	19	16	29	19	75	56	53	95
9630041A04RIK	0	0	0	0	1	1	0	0	0	0	0	0
9830107B12RIK	63	71	42	50	47	31	44	31	88	72	44	72
9830147E19RIK	411	295	202	342	169	154	154	190	424	352	251	364
9930012K11RIK	122	116	60	113	56	43	61	53	147	115	107	96
9930021J03RIK	2789	2577	3024	2955	1791	1290	2216	2592	3127	2646	2050	2386
9930022D16RIK	47	63	22	26	15	15	14	20	47	38	37	56
9930111J21RIK1	9452	8713	8105	8533	3007	1864	3677	4287	10651	9053	7279	8836
9930111J21RIK2	44626	42504	34763	41444	23881	18977	18293	21363	57807	45635	34485	39839
A	6	4	2	0	4	6	8	6	7	5	5	3
A130006I12RIK	37	53	29	42	20	13	55	52	51	30	40	48
A130010J15RIK	1092	1235	1450	1674	742	579	909	949	1359	1218	824	1289
A130051J06RIK	163	138	82	145	114	71	123	139	173	149	106	150
A130057D12RIK	4	3	2	8	6	2	2	4	4	4	2	4
A1BG	0	0	0	0	3	2	1	1	0	0	0	0
A1CF	0	1	11	2	8	10	5	6	0	0	0	0
A230046K03RIK	8282	7393	9137	6771	3232	2408	4463	4178	8444	7801	5932	7599
A230050P20RIK	1266	1324	1900	2458	979	631	1134	1272	1580	1468	932	1211
A230052G05RIK	1	0	7	5	4	4	2	1	3	0	1	2
A230065H16RIK	2	0	0	4	2	2	1	0	4	0	0	0
A230072I06RIK	0	0	0	0	2	2	0	1	0	0	0	0
A26C2	0	0	0	0	1	0	0	0	0	0	0	0
A2M	2	1	0	1	8	6	0	2	1	2	1	2
A330017A19RIK	90	69	35	55	59	41	47	55	98	112	54	173
A330044P14RIK	3218	2837	1465	2232	2066	2006	1537	1907	3207	3368	2247	3395
A330070K13RIK	2	0	0	0	1	1	0	0	0	0	0	0
A3GALT2	70	74	188	177	170	250	126	101	69	65	58	93
A430005L14RIK	459	389	765	842	332	214	428	481	570	407	322	363
A430033K04RIK	947	840	600	1091	689	584	660	833	970	886	684	878
A430060F13RIK	0	0	0	0	0	2	0	0	0	0	0	0
A430078G23RIK	8563	7283	1381	1667	2859	2409	2690	3010	7040	8275	5253	10208
A430089I19RIK	0	0	0	0	0	13	0	0	0	0	0	0
A430105I19RIK	82	66	41	100	78	95	82	40	70	79	54	72
A4GALT	136	99	74	220	93	62	69	81	199	167	158	138
A4GNT	0	0	0	0	1	3	0	0	0	3	0	0
A530016L24RIK	0	0	0	0	2	4	0	1	0	0	0	0
A530032D15RIK	1372	993	1181	1007	1288	968	1499	1776	2114	1911	1491	1524
A530064D06RIK	135	140	94	114	94	74	89	80	197	130	169	174
A530084C06RIK	0	0	0	1	3	2	0	1	0	0	1	0
A530099J19RIK	168	155	70	145	122	140	74	51	195	158	160	157
A630001G21RIK	5843	4749	5013	5595	3055	2299	3818	3996	5570	5498	3989	5599
A630010A05RIK	252	186	199	306	183	179	206	141	256	223	180	273
A630023A22RIK	0	0	0	0	2	0	0	0	0	0	0	0
A630033H20RIK	1615	1535	648	657	275	191	335	382	1485	1358	1171	1259
A630073D07RIK	233	202	106	154	158	184	105	113	184	203	152	228
A630076J17RIK	2	0	1	1	5	4	4	2	0	0	0	1
A630095E13RIK	39	33	35	33	29	29	28	31	40	27	16	34
A630095N17RIK	1	3	0	0	2	6	0	1	3	0	1	0
A730015C16RIK	120	85	61	74	31	25	48	55	94	103	82	82
A730017C20RIK	0	0	0	0	4	6	0	3	0	0	0	0
A730018C14RIK	0	0	0	0	2	3	0	0	0	0	0	0
A730046J19RIK	6	5	4	3	20	9	2	4	3	7	6	14
A730049H05RIK	3	0	1	8	3	5	0	2	2	3	1	0
A730061H03RIK	44	58	31	47	23	17	47	49	60	50	30	75
A730071L15RIK	21	22	17	31	20	18	36	30	21	6	6	17
A830005F24RIK	10	4	9	9	6	9	10	16	12	11	10	10
A830010M20RIK	541	563	182	376	285	236	427	531	533	459	336	475
A830018L16RIK	253	204	139	173	176	162	158	141	242	243	170	239
A830031A19RIK	2	5	2	6	4	2	4	1	5	4	1	7
A830080D01RIK	1485	1317	1392	1519	688	555	992	1053	1773	1423	1084	1338
A930002H24RIK	0	1	0	0	0	2	0	1	0	4	2	0
A930003A15RIK	0	1	0	2	3	3	1	1	1	0	0	0
A930004D18RIK	14	5	4	13	6	15	12	26	17	15	10	11
A930009A15RIK	1	1	0	1	2	2	0	0	0	0	0	0
A930011G23RIK	113	102	50	84	72	83	57	50	78	117	67	103
A930017K11RIK	0	0	6	4	4	1	0	0	0	1	0	0
A930017M01RIK	0	0	0	0	0	2	0	1	0	1	0	0
A930018M24RIK	0	0	0	0	2	4	5	5	0	0	1	1
A930018P22RIK	0	0	0	0	0	2	0	0	0	0	0	0
A930033H14RIK	37	35	26	32	45	33	20	43	65	34	29	32
A930035D04RIK	21	9	13	17	12	5	9	14	17	12	9	21
AA413626	60	65	56	96	47	58	65	71	60	71	54	70
AA414768	37	37	12	30	28	7	23	31	57	30	34	35
AA415398	99	87	89	132	98	82	94	118	129	135	73	131
AA467197	1	2	17	18	6	15	18	4	17	7	3	1
AA543401	0	0	0	0	0	2	0	0	0	0	0	0
AA619741	1	0	0	0	1	0	0	0	0	0	0	0
AA623943	0	0	0	0	1	2	0	0	0	0	0	0
AA792892	2	3	1	0	6	8	1	4	3	6	1	2
AA986860	20	18	64	86	56	82	23	21	24	16	21	22
AAAS	978	890	1333	1533	5560	3911	8555	10060	1144	977	727	873
AACS	1255	1158	2403	2945	738	601	782	883	1246	1148	962	1308
AADAC	1	0	1	1	4	6	0	4	1	1	0	2
AADACL2	0	0	0	0	0	1	0	1	0	0	0	0
AADACL3	0	0	0	0	1	2	0	1	0	0	0	0
AADAT	0	0	0	0	2	3	0	0	0	0	0	0
AAED1	559	515	164	213	335	192	333	374	761	569	454	504
AAGAB	2214	1957	2091	2217	1080	744	1260	1530	2553	2106	1809	2141
AAK1	5262	4353	4631	5069	3150	2389	2912	3424	5726	5541	3874	5340
AAMDC	335	281	221	273	214	163	244	291	390	338	226	326
AAMP	2647	2496	3805	4389	1854	1225	2229	2742	3148	2476	2169	2416
AANAT	76	68	24	25	82	61	77	92	82	84	52	122
AAR2	1160	1073	1610	1576	668	520	897	952	1287	1026	871	1045
AARD	0	0	0	1	1	5	0	2	0	0	1	0
AARS	2395	2304	7822	8874	2909	1941	2928	3565	3948	2801	2246	2408
AARS2	554	468	854	1016	559	381	746	941	558	498	341	450
AARSD1	694	628	1467	1568	468	311	665	864	771	687	524	594
AASDH	1330	1176	1548	1875	1075	861	1616	1783	1579	1426	989	1425
AASDHPPT	1017	855	2430	2295	649	517	1002	953	1162	971	772	873
AASS	5	6	2	3	7	4	3	1	6	5	3	3
AATF	1649	1571	5814	7237	2392	1958	2663	2828	2110	1813	1386	1630
AATK	107	62	21	58	83	46	67	49	136	132	121	193
AB124611	4084	3621	661	1123	872	458	849	885	4835	3818	3343	3449
ABAT	94	93	124	214	94	106	102	96	93	120	65	101
ABCA1	9669	9496	3722	3341	3142	3008	3440	3222	13162	12209	8057	10265
ABCA12	193	181	114	187	197	171	129	138	182	169	132	265
ABCA13	45	35	33	49	34	44	46	28	160	68	40	39
ABCA14	5	0	1	3	0	9	1	1	3	4	2	3
ABCA15	0	3	1	5	5	3	1	2	1	2	1	2
ABCA16	6	5	4	3	5	9	0	4	3	5	2	4
ABCA17	27	26	9	14	22	17	14	13	40	39	25	29
ABCA2	2325	1909	1175	1574	924	666	1085	1363	2281	2235	1691	2368
ABCA3	3860	3197	1356	1851	1721	1291	1724	2012	4447	4097	3006	4124
ABCA4	48	40	28	38	68	46	41	38	43	36	23	43
ABCA5	147	140	92	180	147	150	139	151	233	230	156	163
ABCA6	92	158	18	53	33	43	39	37	67	53	41	111
ABCA7	4974	3680	1304	1795	1279	884	1191	1419	4264	4341	2828	4284
ABCA8A	3	2	3	4	2	10	3	2	1	5	1	1
ABCA8B	173	147	149	146	156	151	191	195	182	165	155	187
ABCA9	477	227	135	285	214	123	136	88	468	587	378	310
ABCB10	954	824	582	631	460	327	557	714	1356	1235	826	959
ABCB11	0	1	0	2	2	11	1	1	1	1	0	0
ABCB1A	253	119	150	216	252	276	207	184	512	491	344	239
ABCB1B	384	306	857	1126	4395	3340	6445	7053	618	523	428	366
ABCB4	782	715	398	625	506	354	448	462	1117	848	603	932
ABCB5	123	85	33	47	33	28	30	41	79	98	44	108
ABCB6	296	296	752	1031	300	201	370	371	404	298	245	300
ABCB7	2264	2296	2737	2985	1205	887	1594	1601	2694	2323	1798	2212
ABCB8	682	615	882	1115	535	319	812	888	819	626	526	643
ABCB9	291	223	157	198	173	176	185	160	339	311	178	332
ABCC1	3402	2790	6923	9134	4894	4029	5678	6057	3921	3700	2675	3043
ABCC10	886	704	535	786	654	524	705	753	899	913	600	937
ABCC12	1	0	6	3	10	13	1	1	0	0	0	0
ABCC2	27	31	27	51	49	49	26	27	36	20	14	38
ABCC3	2265	1741	410	1198	890	411	633	529	2176	1901	1935	2818
ABCC4	1277	1167	1799	2206	1457	1090	1416	1693	1735	1587	1156	1359
ABCC5	1721	1434	1332	1561	2102	1338	2664	2719	2033	1996	1669	1698
ABCC6	2	1	1	2	12	11	2	6	2	3	1	0
ABCC8	2	2	0	0	15	13	6	8	2	2	3	1
ABCC9	157	178	90	183	171	138	130	96	187	158	165	162
ABCD1	3154	3019	1031	1438	830	499	932	1096	2974	2563	1989	3382
ABCD2	379	307	140	315	254	159	180	169	538	409	367	403
ABCD3	865	798	831	1058	514	356	562	660	1051	836	649	856
ABCD4	600	480	316	468	690	554	1051	1065	625	627	363	626
ABCE1	5719	5298	20673	21496	6400	4513	7766	8694	8101	5723	4872	4860
ABCF1	3473	3331	6258	8972	4443	3483	4090	4994	4863	3754	2827	3672
ABCF2	2045	1854	6370	6312	2158	1699	3010	3269	2555	1859	1652	1735
ABCF3	2466	2266	3262	3661	1832	1485	2313	2526	2982	2396	1862	2324
ABCG1	3581	3633	1223	1532	1334	845	1106	1081	5539	4405	3579	3833
ABCG2	350	308	206	344	210	218	214	207	399	346	277	375
ABCG3	3877	3219	982	2034	1432	693	1251	1293	4712	4090	4117	3898
ABCG4	6	7	24	14	15	16	15	15	47	30	13	12
ABCG5	0	1	4	6	4	2	1	0	0	0	0	0
ABCG8	7	7	18	26	7	12	11	6	13	8	8	11
ABHD10	468	451	613	668	299	223	395	417	552	466	324	435
ABHD11	680	635	1551	1646	568	436	959	1148	717	654	471	537
ABHD12	2305	2178	1087	1491	1015	538	1068	1184	2702	2284	1859	2141
ABHD12B	78	58	41	57	46	50	55	51	66	75	43	58
ABHD13	1971	1841	2975	2508	951	681	1426	1556	2248	1834	1516	1659
ABHD14A	93	85	353	440	268	166	401	465	142	87	81	77
ABHD14B	259	191	121	138	114	59	132	176	285	319	169	215
ABHD15	106	87	46	75	41	42	49	60	136	113	105	119
ABHD16A	1277	1170	990	1227	658	460	638	771	1556	1265	977	1197
ABHD16B	7	9	3	7	3	4	5	8	13	7	8	11
ABHD17A	1901	1720	2271	1884	549	302	744	856	2070	1479	1354	1611
ABHD17B	3336	2927	2064	1858	667	440	1007	964	3140	3146	2346	3075
ABHD17C	770	705	904	1009	441	265	482	511	818	706	599	737
ABHD18	1360	1283	493	779	767	643	644	560	1512	1310	931	1453
ABHD2	6190	5559	4067	4980	2971	2262	2828	3521	7795	6488	4845	6565
ABHD3	0	4	4	3	5	4	3	2	6	10	5	1
ABHD4	293	360	126	241	824	490	1074	1224	526	378	315	373
ABHD5	367	354	251	349	313	278	335	313	474	392	347	449
ABHD6	270	265	194	308	251	174	257	318	457	350	278	320
ABHD8	375	329	364	348	174	103	239	325	498	373	281	336
ABI1	6106	5737	6052	6667	3995	2707	4544	5060	7298	5643	4842	5068
ABI2	370	317	220	297	221	180	142	161	458	347	307	359
ABI3	2623	2483	1115	1154	745	406	535	825	3122	2376	1951	2656
ABI3BP	52	42	40	55	23	18	31	19	73	60	34	57
ABL1	4894	4390	3081	4123	2914	2144	2825	3088	5303	4909	3570	5740
ABL2	5514	4976	5587	6908	3425	2646	3943	4136	5964	5476	4070	6048
ABLIM1	21623	20064	9941	12110	8942	5472	8169	12348	27349	21638	16373	21346
ABLIM2	70	26	27	51	53	62	27	24	77	62	32	76
ABLIM3	3	3	1	5	9	11	2	2	3	2	5	2
ABO	0	0	0	0	0	1	1	2	0	0	0	0
ABR	2852	2484	1228	1860	1957	1407	1727	1816	3896	3240	2608	3152
ABRA	8	22	4	12	10	8	10	7	15	10	13	14
ABRACL	1239	1143	1613	2018	1030	621	1226	1347	1809	1233	1141	1129
ABT1	499	520	1169	1122	435	356	560	611	601	470	403	422
ABTB1	1233	1237	390	534	541	382	684	754	1284	1136	779	1157
ABTB2	507	345	540	665	421	412	569	596	537	518	323	416
AC087559.1	0	0	0	0	0	0	0	0	0	0	0	0
AC087559.2	0	0	0	0	0	0	0	0	0	0	0	0
AC087559.3	6	0	0	0	0	0	2	0	0	0	0	0
AC102264.1	0	0	0	0	0	0	0	0	0	0	0	0
AC109138.1	1198	1164	381	678	443	320	420	532	1052	996	724	1412
AC123873.1	0	0	0	0	4	5	0	0	0	0	0	0
AC123873.2	0	0	0	0	0	0	0	0	0	0	0	0
AC123873.3	0	0	0	0	0	0	0	0	0	0	0	0
AC124606.1	0	0	0	0	0	0	0	0	0	0	0	0
AC124606.2	0	0	0	0	0	0	0	0	0	0	0	0
AC125149.1	55	14	33	16	102	84	13	173	231	98	95	40
AC125149.2	37	53	25	22	30	25	25	67	123	69	55	50
AC125149.3	1361	1000	916	947	731	566	1073	1004	1491	1232	1066	1284
AC125149.4	15	10	11	15	11	4	10	8	15	13	22	9
AC125149.5	0	0	0	0	0	0	0	0	0	0	0	0
AC125178.1	0	0	0	0	0	0	0	0	0	0	0	0
AC125178.2	0	0	0	0	0	2	0	0	0	0	0	0
AC125178.3	0	0	0	0	5	0	0	0	0	0	0	0
AC126035.1	0	0	0	0	0	0	0	0	0	0	0	0
AC132444.1	89	67	60	131	139	133	87	112	157	154	113	106
AC132444.2	139	123	141	122	74	60	113	163	193	150	128	117
AC132444.3	0	0	0	0	0	0	0	0	0	0	0	0
AC132444.4	139	123	141	122	74	60	113	163	193	150	128	117
AC132444.5	0	1	2	0	0	0	1	1	1	2	3	0
AC132444.6	5357	4199	2857	4932	10393	11768	3653	5583	5578	5335	3675	4742
AC133095.1	0	0	0	0	0	0	0	0	0	0	0	0
AC133095.2	0	0	0	0	0	0	0	0	0	0	0	0
AC133103.1	177	162	185	213	228	213	230	312	391	267	265	199
AC133103.2	11	0	0	2	13	8	0	2	13	11	14	19
AC133103.3	0	0	0	0	0	7	0	0	0	0	0	0
AC133103.4	0	0	0	0	0	0	0	0	0	0	0	0
AC133103.5	0	0	0	0	0	0	0	0	0	0	0	0
AC133103.6	139	123	141	122	74	60	113	163	193	150	128	117
AC133103.7	16	22	4	8	4	7	3	0	48	23	34	23
AC139131.1	112	77	294	145	33	30	54	90	94	96	91	94
AC140325.1	0	0	0	0	0	2	0	2	0	0	0	0
AC140325.2	0	0	0	0	0	2	0	0	0	0	0	0
AC140325.3	0	0	0	0	0	0	0	0	0	0	0	0
AC140325.4	0	0	0	0	0	0	0	1	0	0	0	0
AC140365.1	0	0	0	0	0	0	0	0	0	0	0	0
AC149090.1	20641	17594	9863	10749	16554	12825	24492	28045	15056	17780	9578	9216
AC152063.15	3	0	1	1	4	2	4	0	0	3	2	1
AC154679.1	5	3	5	3	3	2	6	4	6	5	5	7
AC163611.1	0	0	0	0	5	0	0	0	0	0	0	0
AC163611.2	0	0	0	0	0	0	0	0	0	0	0	0
AC164084.1	0	0	0	0	0	0	0	0	0	0	0	0
AC164084.2	0	0	0	0	0	0	0	0	0	0	0	0
AC164084.3	0	0	0	0	0	0	0	0	0	0	0	0
AC164883.1	2	3	3	1	1	0	1	1	1	3	2	2
AC164883.2	0	0	0	0	0	1	0	0	0	0	0	0
AC165294.1	0	0	0	0	1	0	0	0	0	0	0	0
AC165294.2	0	0	0	0	0	0	0	0	0	0	0	0
AC165294.3	0	0	0	0	0	2	0	0	0	0	0	0
AC168977.1	932	799	694	950	1224	1241	763	983	1027	881	670	1012
AC168977.2	74	67	19	32	30	20	75	87	66	75	64	95
AC182748.2	2127	1825	1187	1735	1286	1001	1143	1145	2085	2077	1446	2013
AC182748.3	2526	1937	1615	2361	3711	3915	1916	1872	2694	2936	1946	2531
AC202135.1	0	0	0	2	0	0	0	0	0	0	0	0
AC233742.1	1	0	1	1	1	1	0	8	0	0	0	0
AC234645.1	1	0	0	0	0	0	0	2	0	0	0	0
AC240971.1	0	3	0	0	0	1	0	0	0	0	0	0
AC244694.1	0	0	1	0	35	44	0	4	0	0	0	0
AC245272.1	7	4	5	8	3	2	6	2	0	3	2	8
ACAA1A	2518	2121	1519	1626	1043	683	1358	1584	2563	2527	1743	2221
ACAA1B	2	1	1	1	4	2	3	2	1	4	4	0
ACAA2	832	799	433	470	318	178	444	440	946	746	656	652
ACACA	4995	4193	13306	15290	5664	4543	6770	7208	5258	4182	3518	5093
ACACB	56	33	128	199	92	97	84	54	30	52	32	19
ACAD10	627	584	309	482	372	289	399	488	675	599	454	601
ACAD11	694	648	601	683	1006	631	1481	1663	861	733	543	601
ACAD12	670	490	313	412	386	288	324	362	675	660	431	649
ACAD8	217	175	241	264	1134	771	2027	2149	236	203	162	172
ACAD9	11114	9590	8267	10805	8392	7593	8710	9024	11199	10886	7810	11638
ACADL	952	893	514	611	714	538	504	505	1161	1002	776	1307
ACADM	1406	1290	1331	1545	811	497	877	1100	1626	1304	1046	1274
ACADS	653	578	338	456	411	205	581	690	718	543	458	558
ACADSB	2554	1985	1369	1694	1509	1420	1514	1646	2534	2472	1774	2648
ACADVL	1436	1250	1153	1362	896	551	1266	1460	1775	1458	1017	1217
ACAN	0	0	0	1	7	8	0	0	0	0	0	0
ACAP1	12210	9975	5593	5545	2536	1951	2455	3305	12325	11662	8193	10425
ACAP2	5343	4880	3717	4156	5392	3601	6804	7705	6118	5243	4162	5290
ACAP3	812	691	348	404	231	158	217	210	870	719	555	782
ACAT1	1725	1556	1230	1525	788	484	720	822	2259	1521	1421	1499
ACAT2	547	432	765	835	272	190	430	414	514	367	371	459
ACAT3	173	155	331	322	96	86	153	156	186	150	105	155
ACBD3	3183	2964	3214	3947	2169	1811	2246	2350	3864	3389	2520	3317
ACBD4	743	702	529	549	377	303	385	418	834	703	506	637
ACBD5	2284	2095	1345	1813	1448	1060	1346	1510	2591	2324	1722	2196
ACBD6	944	903	1159	1387	914	609	756	876	1199	982	743	955
ACBD7	1	0	0	0	1	1	0	0	1	0	0	0
ACCS	730	592	257	435	432	371	432	480	816	705	550	705
ACCSL	0	1	0	2	5	12	8	8	0	0	1	1
ACD	935	985	768	843	368	268	460	525	1081	788	647	927
ACE	285	456	58	302	650	212	150	84	485	338	342	281
ACE2	1	2	0	1	6	5	2	0	2	4	0	0
ACE3	0	1	0	1	1	2	1	0	1	1	0	0
ACER1	227	179	126	155	230	238	135	159	242	219	162	306
ACER2	701	532	530	738	690	674	469	572	695	708	481	703
ACER3	5210	4503	3601	5057	4336	3524	4318	4825	5802	5400	4027	5193
ACHE	40	25	53	100	72	47	47	58	75	50	37	29
ACIN1	10813	9390	10578	13447	9122	7287	8551	10102	12516	10962	7666	11296
ACKR1	2	5	0	2	2	0	4	0	16	7	5	2
ACKR2	547	389	222	276	154	96	115	173	1067	815	655	460
ACKR3	212	220	284	674	192	227	190	181	545	322	287	174
ACKR4	187	191	112	172	235	168	260	289	220	196	184	236
ACLY	7039	6828	11640	12634	4725	3054	5437	6336	8342	6569	5596	7252
ACMSD	211	227	146	168	123	100	146	147	209	200	160	257
ACNAT1	156	153	80	158	141	132	121	125	141	176	98	195
ACNAT2	0	0	0	0	1	2	0	0	0	0	0	0
ACO1	1165	1026	1177	1531	696	431	694	852	1517	1190	1033	1219
ACO2	4616	4291	7558	8714	3648	2396	4325	5191	5767	4377	3554	4091
ACOD1	3	15	3	10	20	25	32	8	83	29	33	4
ACOT1	106	73	22	45	114	78	283	341	94	99	75	83
ACOT10	2	1	0	1	2	2	1	0	1	0	1	3
ACOT11	705	556	270	580	513	344	342	335	850	699	634	910
ACOT12	2	0	0	1	0	2	1	1	0	0	1	1
ACOT13	368	356	353	502	237	150	265	297	523	362	281	369
ACOT2	929	881	719	975	901	595	1229	1381	1120	903	664	998
ACOT3	0	0	0	0	5	3	0	0	0	0	0	0
ACOT4	14	10	1	5	6	6	11	8	13	16	23	15
ACOT5	0	0	0	0	2	1	0	0	0	0	0	0
ACOT6	49	21	79	96	69	63	112	124	67	67	32	47
ACOT7	115	110	1063	474	241	165	324	364	214	166	140	135
ACOT8	604	477	515	591	331	186	442	436	628	488	411	542
ACOT9	1079	1025	750	1007	548	335	619	649	1251	1004	880	953
ACOX1	1301	1164	533	708	494	310	470	502	1467	1340	1052	1443
ACOX2	17	21	13	22	20	13	13	13	25	19	13	25
ACOX3	6458	5572	2741	3435	3603	2700	4839	5539	7093	6146	4596	6243
ACOXL	9	11	5	14	18	12	12	22	8	7	3	8
ACP1	1295	1355	1949	2380	959	641	1189	1372	1762	1410	1130	1317
ACP2	1911	1840	998	2080	1553	784	1158	1177	2633	2251	2144	2300
ACP5	3653	3729	790	1357	1349	814	930	940	5591	4311	3626	4301
ACP6	1289	1098	1117	1269	864	616	1007	1197	1298	1110	846	1166
ACP7	0	0	0	0	2	6	0	1	0	0	0	0
ACPP	277	228	137	219	303	269	224	231	259	269	172	257
ACPT	55	60	344	348	106	117	89	81	88	64	41	64
ACR	0	0	0	2	3	1	1	0	0	3	0	0
ACRBP	587	505	631	579	453	360	445	540	690	666	390	637
ACRV1	144	99	84	124	86	80	75	80	127	128	73	186
ACSBG1	49	20	10	31	29	32	17	16	34	33	31	19
ACSBG2	141	93	64	78	110	107	77	79	137	135	88	152
ACSF2	2315	1883	439	753	762	441	498	678	3155	2929	2035	3364
ACSF3	642	520	576	752	363	247	496	604	683	625	490	649
ACSL1	1142	1473	1227	1506	633	403	562	693	1592	1243	1021	1413
ACSL3	620	565	1747	1712	410	289	482	476	794	534	573	563
ACSL4	1873	1644	1747	2093	983	656	1008	998	2027	1719	1636	2018
ACSL5	3509	3321	6677	7405	2791	1713	2922	3297	4911	3722	3209	3141
ACSL6	22	14	15	37	28	26	14	18	33	25	32	16
ACSM1	0	0	0	1	1	2	0	2	0	0	0	0
ACSM2	254	235	190	365	428	343	187	157	285	255	237	307
ACSM3	31	23	16	36	22	17	24	24	42	16	24	19
ACSM4	5	13	6	15	3	10	2	3	10	3	1	6
ACSM5	3	2	3	4	5	8	4	2	8	5	4	3
ACSS1	4879	4731	1073	1693	901	664	949	1033	5027	4571	3444	4996
ACSS2	536	537	194	386	397	351	523	571	651	470	555	617
ACSS3	526	431	340	379	391	332	309	250	437	508	390	578
ACTA1	11	15	14	7	9	14	3	9	11	9	6	7
ACTA2	33	85	20	49	28	23	19	16	52	31	26	47
ACTB	183541	185746	228596	268429	119801	69572	129215	163914	252051	175769	151656	194568
ACTBL2	1	1	1	1	3	3	0	1	0	2	1	0
ACTC1	4	7	6	2	8	5	1	4	7	4	1	2
ACTG-PS1	22	14	3	9	14	5	10	20	16	19	14	31
ACTG1	21867	22317	13377	22844	11934	6993	15606	17405	27855	21273	17229	30092
ACTG2	8	7	12	12	10	6	2	9	6	12	6	4
ACTL10	15	11	27	25	13	11	20	26	12	10	9	13
ACTL11	0	0	0	0	3	6	0	1	0	0	0	0
ACTL6A	1779	1607	3624	3615	1230	842	1776	1990	2170	1696	1475	1423
ACTL6B	51	44	36	20	44	29	21	29	38	61	26	49
ACTL7A	23	19	64	68	21	21	21	15	25	22	15	26
ACTL7B	3	4	10	0	5	12	7	9	0	0	1	5
ACTL9	0	1	0	0	1	1	0	1	1	0	0	0
ACTN1	1973	1442	437	1176	1303	852	963	899	2069	2241	1875	2957
ACTN2	605	496	213	362	448	440	316	313	531	590	378	615
ACTN3	0	0	1	2	5	6	2	2	5	0	2	2
ACTN4	2780	2415	2844	3674	2576	1818	2184	2731	3553	2929	2421	3638
ACTR10	1752	1559	2206	2199	859	599	1098	1171	1990	1633	1342	1546
ACTR1A	3671	3175	3569	3444	1549	1051	2032	2333	4160	3385	2733	3109
ACTR1B	2143	1935	2513	2597	1166	881	1408	1681	2243	1936	1483	1848
ACTR2	11732	10843	8095	11815	7159	4626	7758	8089	15125	12172	10061	14831
ACTR3	24365	21787	24555	25495	9978	6528	12113	12377	25717	21845	19316	22745
ACTR3B	100	88	35	57	28	21	44	31	74	72	65	92
ACTR5	1346	1208	1660	1775	1018	817	1344	1573	1390	1217	862	1270
ACTR6	479	391	713	609	242	166	271	254	505	406	373	363
ACTR8	1327	1208	1228	1300	648	471	777	910	1532	1344	961	1135
ACTRT1	0	0	0	0	2	1	0	0	0	0	0	0
ACTRT2	0	0	0	0	3	1	0	0	0	0	0	0
ACTRT3	0	0	0	0	2	1	0	0	3	2	1	1
ACVR1	26	19	5	33	19	15	12	6	29	33	27	47
ACVR1B	1491	1330	984	1243	576	412	644	830	1509	1367	1020	1446
ACVR1C	44	38	36	58	34	45	33	23	53	42	34	53
ACVR2A	748	772	1031	1124	563	542	638	603	810	642	490	615
ACVR2B	23	11	6	9	12	9	6	5	10	14	17	15
ACVRL1	267	235	79	234	252	135	217	216	382	288	267	326
ACY1	408	344	1188	1602	470	328	769	802	413	356	234	318
ACY3	6	11	1	7	4	6	1	2	6	2	11	9
ACYP1	400	341	277	366	175	126	304	314	436	346	285	335
ACYP2	39	31	10	28	22	18	30	24	29	32	32	20
ADA	563	552	518	664	435	369	424	400	795	624	550	760
ADAD1	1	1	1	0	2	1	3	2	0	0	0	0
ADAD2	1	1	0	0	4	6	0	0	0	0	0	0
ADAL	917	853	1294	1293	675	487	750	884	1170	1038	729	978
ADAM10	4036	3560	2990	3864	2484	1712	2242	2432	4618	4011	3096	4499
ADAM11	390	197	101	297	145	164	103	84	164	154	107	199
ADAM12	1324	1212	687	978	1044	1081	808	1055	1208	1263	923	1407
ADAM15	166	107	44	132	143	94	145	130	180	153	122	136
ADAM17	5924	5734	9536	11353	5042	3604	5631	6266	7245	6004	4825	5857
ADAM18	0	0	0	0	1	5	1	0	0	1	0	0
ADAM19	5034	5015	2240	3689	2841	1888	3089	3481	5952	5597	3792	6355
ADAM1A	243	293	357	380	220	159	307	349	386	335	231	284
ADAM1B	4	13	7	20	13	16	4	5	9	3	4	6
ADAM2	0	0	0	1	1	1	0	0	1	0	0	0
ADAM20	1	0	0	0	1	2	0	0	0	0	0	0
ADAM21	9	17	20	39	16	28	13	14	14	15	11	16
ADAM22	557	500	488	558	440	393	294	298	841	772	641	648
ADAM23	708	389	267	505	448	325	214	221	914	750	703	470
ADAM24	0	0	0	0	0	3	0	1	0	0	0	0
ADAM25	0	0	0	0	1	4	0	1	0	0	0	0
ADAM26A	0	0	0	0	0	1	0	0	0	0	0	0
ADAM26B	0	1	1	1	3	1	0	0	2	6	1	2
ADAM28	278	201	159	219	187	187	164	150	269	290	171	292
ADAM29	0	0	0	0	0	1	0	0	0	0	0	0
ADAM3	3	1	2	3	7	9	3	0	17	13	9	8
ADAM30	9	12	83	104	149	238	59	38	7	13	5	12
ADAM32	8	5	8	31	36	44	31	16	7	6	5	6
ADAM33	51	35	36	49	41	49	32	24	53	58	40	42
ADAM34	1	0	0	0	4	2	0	1	0	0	0	2
ADAM39	1	0	0	0	1	4	0	0	0	0	0	0
ADAM4	301	248	294	314	213	186	261	208	306	380	258	343
ADAM5	0	0	0	0	2	0	0	0	0	0	0	1
ADAM6A	9	7	2	2	2	2	2	6	10	13	6	8
ADAM6B	207	167	74	105	56	49	65	93	216	164	119	172
ADAM7	1	1	1	1	7	6	1	1	3	2	4	3
ADAM8	216	193	216	287	547	505	852	998	334	201	171	191
ADAM9	1376	1243	1957	2255	2441	2248	2028	1877	1770	1489	1186	1484
ADAMDEC1	1077	824	389	785	410	191	309	272	940	958	975	904
ADAMTS1	16	17	4	21	16	10	8	5	12	8	16	7
ADAMTS10	3033	2199	1674	2096	1059	714	1205	1379	2508	2552	1777	2265
ADAMTS12	6	1	0	6	8	6	5	0	1	4	1	1
ADAMTS13	38	15	12	16	22	25	13	10	52	34	21	40
ADAMTS14	411	134	130	355	234	311	376	331	258	301	215	387
ADAMTS15	28	16	18	36	23	23	13	17	19	17	15	17
ADAMTS16	8	3	3	14	7	15	2	4	9	3	3	5
ADAMTS17	96	61	72	86	127	149	71	74	93	95	59	103
ADAMTS18	1	0	1	4	4	3	1	2	1	0	0	2
ADAMTS19	0	0	0	0	0	4	0	1	0	0	0	0
ADAMTS2	958	840	554	768	615	539	670	586	912	878	578	1093
ADAMTS20	3	0	0	1	7	5	0	2	1	1	1	1
ADAMTS3	2	5	1	10	12	9	2	2	16	9	6	3
ADAMTS4	13	11	7	23	15	27	11	14	10	12	7	26
ADAMTS5	43	65	12	54	38	27	20	23	70	36	68	34
ADAMTS6	2633	2291	441	565	322	248	424	390	1965	2080	1335	2292
ADAMTS7	21	26	6	25	32	30	20	12	18	22	18	21
ADAMTS8	26	17	13	15	30	33	20	32	29	37	16	27
ADAMTS9	274	182	111	273	233	206	194	170	240	261	186	244
ADAMTSL1	1	0	0	3	14	16	1	2	1	1	1	1
ADAMTSL2	77	24	30	62	66	61	30	19	32	63	19	22
ADAMTSL3	2	1	0	1	7	6	1	2	0	4	1	1
ADAMTSL4	417	394	380	730	411	328	385	282	364	333	240	450
ADAMTSL5	32	22	16	43	17	28	15	13	16	23	14	22
ADAP1	698	597	1497	1644	329	249	354	444	805	561	507	582
ADAP2	595	545	234	661	636	315	364	289	825	674	617	623
ADAR	8342	8929	7595	8837	4625	3464	6366	6422	9747	8052	6270	8943
ADARB1	135	119	266	235	134	100	137	133	120	140	90	165
ADARB2	270	203	194	337	318	286	195	297	253	270	183	292
ADAT1	841	722	1357	1498	881	730	963	987	963	869	639	959
ADAT2	131	136	210	348	174	106	217	229	180	144	107	164
ADAT3	598	429	540	506	159	106	222	207	485	476	351	667
ADCK1	503	450	829	843	423	316	624	719	601	529	413	473
ADCK2	809	745	570	709	575	445	657	767	911	729	565	886
ADCK3	1689	1391	1282	1312	1516	1165	1472	1850	2169	1745	1296	1878
ADCK4	1131	917	934	1005	724	517	766	880	1332	1174	878	1119
ADCK5	508	489	704	1046	529	426	677	827	556	528	345	431
ADCY1	32	11	8	23	31	25	12	10	15	15	6	11
ADCY10	179	145	93	169	134	134	93	87	148	161	107	225
ADCY2	3	0	1	1	5	10	2	2	1	1	1	0
ADCY3	935	747	965	1193	695	430	735	782	1197	1186	874	1163
ADCY4	34	39	11	54	32	34	42	32	42	43	34	19
ADCY5	85	81	78	169	92	82	71	95	85	77	56	68
ADCY6	236	113	68	179	146	133	104	76	199	209	116	125
ADCY7	15084	12611	3469	4370	3055	2192	2793	3538	15105	14397	10039	12564
ADCY8	1	2	1	1	2	8	0	2	2	15	5	5
ADCY9	162	106	55	70	68	34	48	38	197	193	130	184
ADCYAP1	0	0	0	0	2	2	0	0	0	0	0	0
ADCYAP1R1	46	37	26	33	30	39	25	28	44	27	27	64
ADD1	9003	8369	2141	2697	1974	1436	2093	2710	9708	8887	5963	8979
ADD2	3	45	8	32	13	20	12	11	306	148	93	40
ADD3	15737	14645	2390	3779	2624	1743	2313	3241	16731	15297	10407	15241
ADGB	17	15	9	15	22	17	9	9	51	16	28	25
ADGRA1	17	6	8	11	27	27	23	22	5	9	8	13
ADGRA2	157	100	121	134	77	46	73	81	163	126	80	130
ADGRA3	123	91	75	122	82	85	76	54	118	106	86	126
ADGRB1	4	1	1	6	8	19	4	3	7	4	5	2
ADGRB2	27	9	4	18	24	20	9	14	11	17	13	11
ADGRB3	437	341	260	335	337	329	272	415	451	444	277	507
ADGRD1	39	21	19	42	50	50	42	61	52	35	29	30
ADGRD2-PS	0	0	1	0	1	3	0	0	1	0	0	0
ADGRE1	4444	3497	2070	4057	2213	1011	2399	2096	6883	5665	5468	4241
ADGRE4	3002	2739	1080	3103	1780	771	1426	1334	3318	3680	3147	2603
ADGRE5	10860	10110	5948	8133	4463	3600	4653	5689	14605	12543	8645	12187
ADGRF1	3	3	1	2	2	8	0	0	6	1	2	3
ADGRF2	12	5	12	36	10	18	10	15	12	10	2	8
ADGRF3	4	8	4	4	8	10	5	7	7	3	2	9
ADGRF4	2	3	6	15	5	8	7	1	3	3	4	5
ADGRF5	169	244	30	245	87	65	64	39	153	142	171	127
ADGRG1	66	91	514	1249	244	132	475	365	79	55	31	71
ADGRG2	51	37	24	38	43	49	25	22	40	36	25	46
ADGRG3	13	8	34	32	11	19	16	10	32	9	7	9
ADGRG4	73	73	31	50	58	87	35	30	69	103	62	96
ADGRG5	169	41	81	90	90	122	85	61	110	121	75	61
ADGRG6	78	56	60	104	170	101	92	65	120	107	114	91
ADGRG7	3	0	1	2	2	3	3	1	10	4	4	2
ADGRL1	537	398	626	649	438	343	590	630	386	397	294	398
ADGRL2	172	205	193	265	201	179	107	128	301	284	223	220
ADGRL3	935	667	383	758	811	712	473	440	711	917	730	994
ADGRL4	28	40	5	34	19	2	8	7	29	19	26	22
ADGRV1	1342	1065	707	1018	1341	1480	716	805	1117	1230	833	1417
ADH1	1	2	0	4	3	1	0	2	0	1	0	6
ADH4	1	0	0	0	1	1	0	3	0	0	0	0
ADH5	2369	2273	5245	5422	3154	2089	4874	5234	2851	2262	1880	2090
ADH6-PS1	3	5	0	5	18	33	2	6	7	10	4	3
ADH6A	6	1	6	8	7	3	4	2	3	3	3	2
ADH6B	142	121	91	151	154	165	105	101	123	132	100	192
ADH7	0	0	0	0	4	8	0	1	0	0	0	1
ADHFE1	57	55	171	195	102	78	64	69	121	72	70	79
ADI1	856	820	829	1101	536	386	604	642	1040	878	692	958
ADIG	1	3	11	7	8	11	8	8	7	0	2	6
ADIPOQ	3	3	14	37	11	19	18	20	1	3	4	0
ADIPOR1	3572	4574	2735	3296	1752	1053	1757	2021	4673	3431	3103	3716
ADIPOR2	3088	2789	4263	3828	1376	948	1891	2056	3557	2709	2391	2739
ADK	368	350	1825	1766	768	451	1130	531	623	393	410	346
ADM	158	138	701	1087	271	240	493	438	154	112	78	120
ADM2	0	0	0	0	1	0	0	1	0	0	0	0
ADNP	1266	1302	509	724	1377	1026	776	1027	1258	1872	808	2925
ADNP2	1275	1200	913	1096	703	519	607	743	1553	1314	969	1411
ADO	1453	1530	2497	2395	1117	780	1507	1666	1758	1420	1151	1454
ADORA1	65	50	29	49	47	58	37	30	46	65	49	72
ADORA2A	287	275	206	293	120	118	132	121	245	199	147	341
ADORA2B	19	18	11	22	17	9	12	11	28	14	20	18
ADORA3	284	263	220	351	268	249	170	170	315	300	222	350
ADPGK	2212	1999	4207	4343	1740	1174	2614	2691	2307	1977	1538	1734
ADPRH	940	927	1267	1365	768	531	995	1173	1263	994	803	1040
ADPRHL1	2	7	4	10	10	14	5	7	6	3	2	6
ADPRHL2	1038	915	1917	1999	1715	1171	2580	3021	1090	855	831	828
ADPRM	590	551	577	628	323	231	369	433	650	532	424	505
ADRA1A	64	63	46	72	76	65	57	54	60	43	50	67
ADRA1B	28	22	13	13	26	15	22	18	13	16	10	38
ADRA1D	7	1	0	3	4	3	1	0	0	4	1	0
ADRA2A	2	0	0	0	9	8	4	1	0	0	1	1
ADRA2B	128	105	165	128	121	153	76	76	114	125	78	137
ADRA2C	0	0	0	0	1	3	0	1	0	0	0	0
ADRB1	63	72	25	52	63	36	19	23	96	96	77	94
ADRB2	1749	1757	613	834	1758	1404	1985	1980	2147	2019	1378	2117
ADRB3	25	22	20	37	29	50	16	15	32	19	20	46
ADRBK1	17624	16219	10843	12220	8693	6066	9927	11391	17723	15337	11966	17491
ADRBK2	2454	1768	900	2166	1593	894	819	842	2307	2115	1863	1772
ADRM1	1797	1580	3108	3045	1315	989	1896	2193	2094	1687	1307	1588
ADSL	2443	2059	5351	5738	2123	1649	2807	3020	2850	2261	1793	2148
ADSS	2783	2829	5526	6453	2304	1796	3109	3222	3624	2812	2326	2466
ADSSL1	223	295	68	181	146	99	79	106	355	209	208	376
ADTRP	8	19	11	16	24	13	14	10	12	7	11	15
AEBP1	34	19	70	90	52	50	53	35	33	32	26	26
AEBP2	3091	2648	4858	5601	5734	3908	6465	7403	3399	3097	2269	3218
AEN	1506	1438	4386	4489	9986	7470	12888	16013	1726	1539	1239	1552
AES	4185	4135	3070	3325	1837	1093	1531	2402	5965	4451	3537	3987
AF067061	122	109	226	245	43	21	66	65	192	123	119	103
AF067063	9	11	9	6	0	1	2	1	10	8	8	7
AF366264	32	29	34	25	69	73	20	33	23	36	24	38
AF529169	32	23	16	22	39	52	27	26	32	35	27	57
AFAP1	457	353	212	358	592	434	621	688	461	451	294	529
AFAP1L1	16	21	9	29	16	16	9	8	14	18	17	14
AFAP1L2	61	25	16	82	35	19	26	12	33	35	25	11
AFF1	8236	7945	3989	4752	10512	8811	10355	12379	8995	8506	5837	9901
AFF2	126	111	84	128	92	79	110	78	102	121	88	147
AFF3	12186	11615	2415	3276	2879	2551	2191	2678	11412	10281	7547	12348
AFF4	13085	12237	6726	7204	5450	5109	4981	5481	13872	13118	9534	12579
AFG3L1	1218	1156	1330	1841	1046	779	1177	1326	1610	1348	958	1386
AFG3L2	1389	1388	2256	3253	1520	1262	1609	1840	2058	1688	1198	1768
AFM	0	1	1	0	3	3	2	0	0	4	0	0
AFMID	888	822	1079	1076	1004	1078	1072	1182	973	840	602	722
AFP	154	120	35	62	28	26	37	33	179	138	152	130
AFTPH	6648	5849	5889	5884	2738	2112	3532	3923	7192	6012	4828	5836
AGA	448	404	328	428	729	523	1015	1088	534	428	359	370
AGAP1	923	793	391	828	1082	600	768	572	1365	1237	1017	1262
AGAP2	2576	2131	1550	1925	1396	1059	1326	1674	2794	2393	1778	2626
AGAP3	1005	847	1700	1771	801	618	904	951	1169	1045	765	1011
AGBL1	338	382	76	122	155	154	81	84	234	241	141	446
AGBL2	223	178	134	214	163	127	113	133	232	194	124	244
AGBL3	521	419	274	418	258	283	262	267	547	506	413	523
AGBL4	53	36	34	38	49	57	51	42	47	64	35	50
AGBL5	1095	1000	1044	1252	765	590	924	1108	1249	1132	734	1118
AGER	140	128	128	154	87	76	111	108	121	99	67	132
AGFG1	4651	4117	5496	5312	2210	1555	2934	3266	5003	4318	3318	3975
AGFG2	544	496	455	566	193	116	201	246	643	538	387	579
AGGF1	2130	2027	2893	3298	1670	1283	1642	1948	2777	2100	1558	2022
AGK	1259	1180	1696	1987	958	747	1269	1251	1377	1217	927	1141
AGL	1611	1510	476	894	918	695	771	888	1718	1632	1170	1880
AGMAT	3	4	4	9	4	5	1	4	3	5	2	7
AGMO	261	189	162	219	147	133	145	135	269	241	191	260
AGO1	3653	3568	2674	3303	1789	1106	1708	2183	3628	3389	2479	4578
AGO2	9737	8406	7839	8816	6037	4916	6163	6819	9237	9452	6749	11193
AGO3	3014	2533	4185	4106	1979	1513	2628	2784	3250	3133	2424	2722
AGO4	779	679	146	211	232	190	190	196	776	720	526	876
AGPAT1	1450	1375	2555	2595	1052	667	1345	1643	1821	1490	1082	1427
AGPAT2	371	329	249	293	135	66	105	155	397	318	260	293
AGPAT3	3569	3208	3113	3846	1958	1440	1773	1977	4629	3676	2927	3884
AGPAT4	543	526	271	370	572	408	664	811	635	566	467	517
AGPAT5	540	516	1583	1713	1579	1182	2490	2459	713	505	476	553
AGPAT9	759	837	158	195	36	29	61	69	610	526	391	724
AGPS	3859	3302	5168	5094	1974	1420	2890	2887	3860	3460	2781	3208
AGR2	5	4	1	2	0	1	2	0	2	1	1	3
AGR3	0	2	0	0	2	1	1	0	0	2	0	1
AGRN	366	295	771	1969	1590	1143	2638	2534	389	353	266	323
AGRP	65	58	56	59	26	35	25	55	81	68	50	65
AGT	2	4	4	1	5	1	2	0	1	2	0	4
AGTPBP1	3372	2952	3000	3324	3939	2917	5426	6149	3932	3386	2577	3268
AGTR1A	10	2	3	11	4	11	4	0	16	10	2	2
AGTR1B	43	21	10	10	13	23	6	15	25	38	15	41
AGTR2	0	0	0	0	0	2	0	0	0	0	0	0
AGTRAP	708	678	478	553	377	259	373	397	1008	844	642	768
AGXT	0	0	0	0	1	3	0	0	0	0	0	1
AGXT2	3	2	3	2	6	6	1	2	3	1	2	1
AHCTF1	10452	9579	17648	18545	7528	6287	9353	9651	12404	10015	7848	9426
AHCY	1331	1277	2785	3358	2517	1455	3504	3249	1527	1042	998	1295
AHCYL1	2319	2022	1829	2820	2446	1691	2164	2352	2913	2468	1739	2894
AHCYL2	2331	1888	2931	2767	1605	1307	1409	1436	2928	2737	1941	2153
AHDC1	1942	1524	635	689	901	689	780	996	1687	1860	1171	2560
AHI1	490	473	379	523	1076	933	2040	2590	503	443	349	495
AHNAK	23213	14751	3921	10031	4884	4761	6204	5828	16608	17909	12787	19016
AHNAK2	46	37	10	30	286	296	237	261	64	75	74	36
AHR	922	769	1739	1968	829	693	1120	1215	1055	768	663	744
AHRR	327	280	185	318	226	213	221	196	345	321	233	406
AHSA1	2201	2135	12181	6840	1975	1237	2458	2692	2986	2125	1932	1934
AHSA2	1280	1083	3506	1320	422	374	571	464	1503	1270	966	1148
AHSG	0	0	0	0	1	4	0	0	0	0	0	0
AI182371	47	42	24	36	47	35	49	47	73	57	43	58
AI314180	5491	4828	6008	7787	3761	2782	3991	3754	6345	5657	4477	5826
AI413582	748	721	507	617	214	145	393	377	820	585	565	645
AI429214	44	36	20	25	22	16	25	26	50	34	40	25
AI464131	54	29	32	36	34	40	22	26	40	53	27	54
AI467606	3303	3068	1080	1209	552	331	598	781	3335	2471	2170	2661
AI481877	27	32	21	42	20	15	22	24	24	21	23	16
AI593442	31	26	10	16	23	26	10	13	19	29	14	35
AI597479	832	812	1588	1533	618	456	856	969	1036	862	655	765
AI606181	680	647	710	814	333	256	373	442	613	595	445	739
AI607873	707	901	350	953	797	549	740	452	1149	843	1001	887
AI661453	0	2	2	2	2	14	1	2	1	2	1	2
AI837181	890	852	795	844	718	464	1179	1489	1068	772	632	705
AI846148	479	439	242	320	238	148	225	296	462	430	327	399
AI854703	24	22	33	33	23	20	8	7	23	51	20	25
AI987944	1502	1497	1883	2068	857	597	981	1144	1915	1562	1197	1320
AICDA	98	85	49	83	93	49	27	36	269	100	188	69
AIDA	3676	3760	1872	2316	1510	1025	1645	1819	4341	3624	2751	3641
AIF1	755	717	254	886	454	225	453	347	1112	708	949	1026
AIF1L	5	4	8	7	17	14	8	8	9	4	4	1
AIFM1	816	852	1005	1428	690	508	780	913	1125	863	674	903
AIFM2	55	56	36	66	54	65	55	70	72	52	45	63
AIFM3	6	3	4	11	8	16	13	13	4	5	4	6
AIG1	1174	977	587	791	525	407	560	565	1436	1215	974	1247
AIM1	4514	4464	1899	2717	3145	2207	3521	4335	4970	4316	3399	4465
AIM1L	1086	1017	801	1174	686	568	553	573	1146	1055	665	1215
AIM2	3482	3309	2530	3599	3292	2488	3361	3789	4586	3750	2844	3295
AIMP1	1543	1438	3216	3716	1288	863	1787	1888	1944	1473	1211	1296
AIMP2	477	439	1971	1949	604	411	604	707	612	466	401	407
AIP	1136	1011	916	1293	853	528	798	1021	1405	1045	906	1204
AIPL1	90	90	43	81	95	77	66	47	114	111	73	128
AIRE	130	87	67	119	105	84	41	82	144	128	75	124
AJAP1	0	0	0	0	2	0	0	0	1	2	0	0
AJUBA	141	134	188	194	102	63	151	125	181	160	131	137
AK010878	647	518	724	610	362	267	386	426	585	494	408	577
AK1	7	1	9	14	71	59	120	128	12	6	4	4
AK157302	2	0	2	0	2	5	2	0	0	0	0	0
AK2	2227	2195	5025	5645	1906	1220	2293	2642	2872	2099	1790	1864
AK3	2493	2321	1912	2218	1447	1001	1692	1830	2833	2471	1884	2463
AK3L2-PS	0	0	0	0	0	0	1	0	0	0	0	0
AK4	2	5	15	29	17	11	19	17	4	4	10	3
AK5	45	53	41	70	42	36	40	34	52	41	22	63
AK6	2001	1912	3734	4309	1244	814	1551	1687	2252	1576	1500	1419
AK7	8	15	42	74	54	50	41	41	22	27	28	13
AK8	35	27	42	50	58	55	34	24	42	29	24	48
AK9	139	116	58	104	95	77	81	80	117	122	83	157
AKAIN1	0	0	0	0	3	2	0	0	0	0	0	1
AKAP1	82	57	520	678	951	683	1407	1360	102	62	72	59
AKAP10	3615	3186	3296	4052	2047	1613	2588	2664	3637	3333	2494	3613
AKAP11	4862	4244	5994	6225	4714	3500	7651	8946	5521	4805	3651	4126
AKAP12	2627	3327	498	1071	1223	797	1872	2222	2253	1869	1296	3014
AKAP13	39501	33903	15433	21797	22463	17823	21684	24580	38587	37201	25090	38218
AKAP14	17	33	36	50	63	77	31	32	40	31	12	31
AKAP17B	669	777	256	328	144	74	136	172	716	539	397	630
AKAP2	1248	1111	1409	2008	1269	1028	1118	1380	1656	1570	1106	1475
AKAP3	1	1	1	1	1	3	0	2	1	1	1	0
AKAP4	0	0	0	0	2	2	0	0	0	0	0	0
AKAP5	795	629	633	933	759	720	581	639	972	918	591	844
AKAP6	7	8	6	4	22	25	2	11	14	28	17	4
AKAP7	618	554	215	366	234	191	229	232	788	674	533	613
AKAP8	8079	7126	9522	11648	5778	4627	6154	7170	9180	8092	5986	7500
AKAP8L	3509	2976	2190	2793	1753	1436	1901	2373	3852	3552	2446	2991
AKAP9	10503	9513	10825	13106	9210	8193	9227	10673	11500	10386	7729	9893
AKIP1	192	206	323	444	223	120	251	287	276	183	161	190
AKIRIN1	3046	2823	3079	3005	1818	1161	1627	1897	4166	3049	2445	2836
AKIRIN1-PS	46	31	28	52	38	23	34	32	45	47	36	60
AKIRIN2	1259	1208	1563	1393	698	508	826	839	1451	1337	1033	1255
AKNA	16464	13594	10435	7898	6873	5706	5699	5906	16809	15709	10817	17895
AKNAD1	68	47	43	54	38	46	52	42	84	71	51	74
AKP-PS1	0	0	0	0	3	6	0	0	0	0	0	0
AKP3	4	1	0	2	6	3	0	4	2	2	2	8
AKR1A1	4870	4920	4603	5786	3309	2016	3433	3546	6627	4714	4959	5190
AKR1B10	1019	891	300	507	2259	1616	3412	4082	1324	1040	828	944
AKR1B3	3246	2897	4882	5229	2668	1635	3595	4319	4191	3135	2880	2757
AKR1B7	139	90	12	44	96	31	41	47	183	160	165	143
AKR1B8	10	23	3	28	15	13	11	7	17	16	8	7
AKR1C12	14	6	1	14	5	4	2	2	17	14	6	13
AKR1C13	50	52	17	40	43	21	51	30	109	82	79	61
AKR1C14	0	2	1	1	2	1	2	1	0	2	1	1
AKR1C18	0	0	0	0	0	1	0	0	0	0	0	1
AKR1C19	3	0	0	4	2	2	0	0	1	1	0	0
AKR1C20	0	0	1	0	1	1	0	0	0	0	0	0
AKR1C21	0	0	2	0	1	1	1	0	1	3	2	1
AKR1C6	0	0	0	0	0	1	0	0	0	0	0	0
AKR1CL	82	97	60	59	63	64	53	58	87	106	58	94
AKR1D1	101	105	95	121	73	64	99	80	138	116	96	130
AKR1E1	289	239	192	260	213	157	219	200	401	326	313	355
AKR7A5	507	409	604	566	218	137	244	313	687	522	418	457
AKT1	2429	2263	2817	3211	2193	1387	2244	2482	3099	2264	2096	2758
AKT1S1	629	617	1028	1137	474	346	520	712	743	617	433	581
AKT2	3299	2896	2981	3281	1745	1200	1843	2214	3823	3133	2521	3283
AKT2-PS	3	2	3	3	2	5	0	0	2	0	3	1
AKT3	5634	5252	2818	3775	2031	1576	1951	2259	5075	4695	3485	5030
AKTIP	1018	980	677	844	767	535	1041	1096	1178	1003	702	1069
AL645739.1	0	0	0	0	0	4	0	0	0	0	0	0
ALAD	482	433	897	935	539	376	779	897	812	580	471	470
ALAS1	811	765	1430	1715	788	516	844	983	989	747	590	661
ALAS2	399	10033	140	3658	158	174	175	151	1427	450	173	4231
ALB	0	1	0	1	3	3	1	0	0	0	0	0
ALCAM	1553	1352	618	717	381	291	406	440	1582	1433	962	1346
ALDH16A1	2081	1861	1906	2347	1160	786	1635	1892	2035	1683	1379	1908
ALDH18A1	1204	1053	4415	4628	1297	882	1460	1622	1748	1303	1028	1121
ALDH1A1	12	262	4	103	12	7	12	6	184	66	43	135
ALDH1A2	5	6	7	5	11	4	5	5	12	12	9	3
ALDH1A3	180	168	137	221	194	142	186	159	210	206	100	201
ALDH1A7	2	2	0	4	2	4	0	0	18	5	11	5
ALDH1B1	188	197	137	260	84	50	86	122	237	170	126	183
ALDH1L1	45	40	12	27	56	30	18	18	97	71	84	104
ALDH1L2	590	512	507	852	558	512	495	435	629	656	476	665
ALDH2	4166	4006	1712	2302	3471	2064	3117	3424	5987	4529	3800	5436
ALDH3A1	1	0	2	1	6	5	0	5	2	1	0	0
ALDH3A2	1884	1764	1529	1745	819	534	996	1213	2398	2081	1525	1795
ALDH3B1	908	950	602	802	404	265	305	451	1436	960	883	919
ALDH3B2	2	1	7	1	3	9	3	2	8	3	0	1
ALDH3B3	19	23	28	48	45	53	20	19	46	30	28	33
ALDH4A1	656	534	391	428	3817	2576	5187	7100	845	679	543	648
ALDH5A1	15	7	2	11	16	13	5	6	29	23	22	9
ALDH6A1	487	441	190	268	176	117	152	178	578	469	381	463
ALDH7A1	211	219	180	259	214	170	206	253	307	272	209	209
ALDH8A1	154	128	110	119	143	142	76	71	112	139	96	161
ALDH9A1	896	762	1033	1139	587	363	576	635	1067	892	749	1062
ALDOA	7651	7397	11984	13890	4509	2750	5174	6743	10813	7607	6815	6844
ALDOART1	5	7	2	6	6	10	1	2	4	2	2	3
ALDOART2	3	1	5	4	3	7	0	2	3	2	0	1
ALDOB	5	11	16	11	11	12	5	3	5	8	1	6
ALDOC	167	193	62	107	42	34	30	39	216	139	152	193
ALG1	1038	862	1526	1522	614	456	880	990	1111	985	763	864
ALG10B	1340	1251	2205	1899	742	462	1016	1213	1650	1347	1023	1293
ALG11	1333	1253	2536	2468	991	727	1070	1271	1634	1313	966	1220
ALG12	1061	917	1063	1088	632	414	764	898	1057	818	750	763
ALG13	496	478	468	527	273	203	298	306	486	511	392	513
ALG14	299	245	302	354	164	164	298	296	380	321	252	299
ALG2	1267	1105	1265	1400	647	472	785	1032	1370	1298	959	1298
ALG3	299	289	1018	1241	402	288	471	532	460	359	244	285
ALG5	799	762	902	1273	628	488	628	704	1105	866	684	750
ALG6	1143	994	775	1026	646	508	685	688	1163	1082	818	1100
ALG8	332	343	1415	1239	408	334	562	582	482	373	301	304
ALG9	839	790	1278	1319	682	515	784	775	993	908	622	789
ALK	1	0	0	0	6	7	2	2	0	0	0	0
ALKBH1	2491	2196	6726	7367	2624	2555	3391	3404	2689	2289	1662	2291
ALKBH2	172	136	178	170	93	89	128	140	232	198	150	134
ALKBH3	1051	995	1017	1422	709	541	819	956	1147	924	738	921
ALKBH4	508	437	490	482	345	239	460	460	439	386	334	401
ALKBH5	3814	3349	4626	3646	1708	1174	1721	2011	4497	3981	3107	4085
ALKBH6	602	570	1304	1202	778	727	1172	1318	758	611	472	525
ALKBH7	223	225	302	322	106	57	141	180	233	177	187	187
ALKBH8	1258	1221	1265	1380	765	537	807	692	1340	1170	877	1337
ALLC	0	0	0	2	4	2	0	0	0	1	0	0
ALMS1	1389	1193	1094	1093	543	406	467	533	1589	1306	984	1221
ALMS1-PS1	0	3	5	0	5	2	1	5	3	4	0	3
ALMS1-PS2	2	3	2	4	2	8	0	1	2	3	3	1
ALOX12	250	201	156	286	316	297	169	197	245	257	161	287
ALOX12B	0	0	0	0	4	3	0	1	0	0	0	0
ALOX12E	0	0	0	0	4	5	0	0	0	0	1	0
ALOX15	18	13	8	29	36	47	89	11	27	9	13	15
ALOX5	15	22	5	24	63	41	39	23	76	22	25	24
ALOX5AP	214	200	90	208	133	106	135	82	481	237	277	243
ALOX8	187	151	86	194	101	76	127	88	198	174	92	217
ALOXE3	56	50	41	45	66	64	67	82	109	110	129	116
ALPI	0	0	0	0	3	5	0	0	0	0	0	0
ALPK1	409	365	187	387	347	194	191	180	392	353	269	365
ALPK2	919	765	684	822	507	463	505	631	1311	1083	780	996
ALPK3	38	34	79	112	121	191	72	68	34	30	21	38
ALPL	208	191	1290	1819	597	416	612	546	435	313	219	151
ALPPL2	0	0	0	0	6	3	0	1	0	0	0	0
ALS2	1482	1286	1825	1924	1075	809	1155	1385	1616	1456	1163	1442
ALS2CL	718	147	163	388	526	519	288	325	348	684	300	215
ALS2CR11	1	0	2	5	0	3	0	1	0	2	0	0
ALS2CR11B	2	6	1	4	3	7	2	2	11	3	1	3
ALS2CR12	72	59	38	40	51	26	55	44	102	80	53	66
ALX1	0	0	0	0	0	4	0	0	0	0	0	0
ALX3	0	1	0	2	2	2	0	3	0	1	1	0
ALX4	209	168	56	173	244	293	119	151	190	197	112	219
ALYREF	1758	1687	6532	6147	2311	1563	2676	3043	2492	1680	1476	1397
ALYREF2	295	321	358	417	278	173	267	385	412	286	227	266
AMACR	182	145	195	180	89	85	153	176	202	160	135	145
AMBN	1	0	0	0	1	2	0	1	0	0	0	0
AMBP	0	0	0	0	2	4	1	0	1	1	1	0
AMBRA1	3647	3197	3225	4036	2790	2103	2733	3120	3884	3788	2652	4252
AMD-PS1	1	0	0	2	1	1	9	5	2	0	2	1
AMD-PS3	33	92	100	299	325	242	158	267	59	45	0	31
AMD-PS4	5	0	0	0	4	0	0	0	7	4	0	0
AMD-PS5	0	3	0	0	0	2	1	2	3	0	0	0
AMD1	2336	2317	5237	4644	1226	885	1742	1714	2850	2104	2116	2308
AMD2	50	135	156	135	97	57	116	102	114	96	71	63
AMDHD1	5	6	5	6	2	8	3	5	5	7	7	14
AMDHD2	1026	894	615	808	582	467	708	766	1114	983	704	1187
AMELX	20	14	1	12	17	12	20	22	22	28	19	20
AMER1	1297	1200	651	1009	627	463	659	813	1371	1311	878	1247
AMER2	9	14	4	2	19	21	4	7	15	18	4	14
AMER3	3	5	1	9	6	5	1	1	3	3	3	3
AMFR	4465	4147	3715	3605	1719	1184	2024	2377	5230	4361	3522	3946
AMH	42	36	125	103	34	35	46	51	51	52	27	40
AMHR2	10	9	39	28	24	31	28	31	17	11	8	13
AMICA1	477	497	394	546	192	147	272	279	750	505	461	493
AMIGO1	266	262	269	320	168	132	134	138	272	267	164	325
AMIGO2	302	229	555	548	177	104	149	181	486	424	309	245
AMIGO3	515	538	762	787	360	283	440	450	673	640	372	533
AMMECR1	679	662	966	996	374	343	449	458	802	713	527	706
AMMECR1L	1960	1784	1773	1593	830	573	967	1050	2031	1951	1417	1946
AMN	25	15	79	84	61	54	45	36	18	26	18	23
AMN1	3478	3287	2529	3318	2426	2048	2930	3170	3659	3205	2315	3458
AMOT	81	85	47	72	57	42	46	38	92	71	62	112
AMOTL1	252	265	112	263	369	332	193	163	301	308	182	325
AMOTL2	109	69	35	95	84	57	83	31	61	56	54	71
AMPD1	16	11	19	27	27	35	22	11	15	21	9	14
AMPD2	828	811	1897	2012	1077	811	1294	1438	1053	910	611	962
AMPD3	1112	1021	275	552	419	281	339	402	1206	1188	782	1234
AMPH	6	1	1	0	10	11	1	3	1	1	0	1
AMT	381	329	300	326	195	172	203	205	374	406	275	400
AMTN	0	0	0	0	1	0	0	0	2	0	1	0
AMY1	16	26	9	8	7	6	11	7	23	7	7	10
AMY2-PS1	0	0	0	0	1	1	0	0	0	0	0	0
AMY2A1	0	0	0	0	0	0	0	0	0	0	0	0
AMY2A2	29	24	19	18	17	58	22	15	25	25	14	33
AMY2A3	29	24	19	18	17	58	22	15	25	25	14	33
AMY2A4	29	24	19	18	17	58	22	15	25	25	14	33
AMY2A5	200	172	103	146	125	245	84	106	170	183	137	220
AMY2B	0	0	0	0	0	1	0	0	0	0	0	0
AMZ1	588	443	356	494	345	268	305	289	656	565	621	698
AMZ2	1010	939	775	754	291	226	370	443	1126	859	683	840
ANAPC1	7625	7012	9253	11277	5065	3786	6538	7049	8909	7898	5593	7713
ANAPC10	992	999	1148	1313	785	691	739	882	1174	1031	676	859
ANAPC11	1033	946	975	1241	612	454	647	717	1116	982	786	1037
ANAPC13	399	419	351	616	357	243	393	457	698	463	365	452
ANAPC15	756	769	1099	1425	557	357	728	810	972	720	605	583
ANAPC15-PS	0	0	6	1	2	4	0	0	0	0	3	0
ANAPC16	2578	2363	2848	2736	1809	1317	2278	2259	2655	2306	1873	2578
ANAPC2	1531	1385	927	1451	1056	759	1234	1439	1636	1517	1113	1828
ANAPC4	2164	1923	2661	3000	1193	937	1535	1751	2468	2058	1607	1825
ANAPC5	6891	6484	10401	11694	4250	2924	5763	6978	7908	6638	5299	6090
ANAPC7	1482	1339	1533	2084	1208	920	1324	1520	1679	1419	1018	1702
ANG	14	6	3	5	11	6	3	2	17	19	20	8
ANG-PS1	3	3	2	5	0	1	1	2	9	7	8	10
ANG-PS2	0	0	0	0	0	0	0	0	0	0	0	0
ANG-PS3	0	0	0	0	0	1	0	0	0	0	0	0
ANG2	4	2	3	6	1	3	1	2	2	1	0	0
ANG4	1	0	0	1	0	0	0	1	0	0	1	3
ANG5	0	0	0	1	1	0	0	0	0	1	0	0
ANG6	0	0	0	0	2	2	0	0	0	0	0	0
ANGEL1	304	267	221	284	216	160	288	377	342	347	198	329
ANGEL2	3108	2960	3083	3517	1447	1052	2023	2199	3397	2943	2260	2706
ANGPT1	45	49	14	62	30	20	27	25	68	30	51	61
ANGPT2	488	386	565	633	385	352	400	384	405	492	312	432
ANGPT4	15	15	5	8	10	6	13	9	16	18	6	14
ANGPTL1	3207	2670	908	1242	608	428	583	731	2766	2917	2105	3540
ANGPTL2	501	422	58	166	164	109	133	172	341	479	280	530
ANGPTL3	22	22	14	27	27	16	13	18	35	32	30	32
ANGPTL4	150	103	219	316	97	35	87	94	195	210	157	121
ANGPTL6	32	30	62	79	32	20	40	42	32	27	29	27
ANGPTL7	244	239	166	232	141	116	138	129	235	242	181	337
ANGPTL8	7	4	1	2	7	3	3	5	7	3	6	4
ANK	998	933	812	1091	493	508	423	463	1034	1024	639	1114
ANK1	108	315	73	158	101	130	79	111	702	445	249	259
ANK2	776	667	394	567	653	515	436	431	773	760	611	1017
ANK3	184	102	96	156	134	149	97	86	150	145	101	157
ANKAR	0	1	0	1	3	5	1	1	0	0	0	2
ANKDD1A	5	2	1	3	11	11	3	6	6	2	3	2
ANKDD1B	135	121	136	127	82	88	73	102	158	143	134	124
ANKEF1	89	66	66	111	164	166	79	83	74	77	69	88
ANKFY1	8742	8129	6085	7579	3880	2563	4281	4555	10478	8965	6828	8994
ANKHD1	12731	11125	15250	17762	10561	8643	10080	11777	15050	12711	9371	11935
ANKIB1	4185	3895	6154	6314	2679	2077	3062	3201	5366	4453	3347	4166
ANKK1	1	0	0	0	1	7	0	2	0	0	0	0
ANKLE1	223	173	142	171	230	174	145	145	269	231	170	235
ANKLE2	6415	6266	8242	7574	3950	2699	5244	5775	7751	6293	4859	5963
ANKMY1	25	26	32	31	27	23	25	37	27	23	16	20
ANKMY2	974	941	693	883	545	331	565	704	1330	1051	881	899
ANKRA2	869	772	672	949	488	368	580	675	969	788	582	744
ANKRD1	0	0	0	0	3	4	0	2	0	0	0	1
ANKRD10	4679	3981	5676	5171	2091	1508	3930	4111	4478	4168	3125	3901
ANKRD11	18619	16099	13991	17321	15127	12603	14198	17826	20011	18547	12490	18618
ANKRD12	6616	5670	6586	8229	5264	4082	4242	4820	7846	6674	4965	6240
ANKRD13A	5974	5728	5122	6118	5405	3528	5707	7363	8310	6210	4921	5957
ANKRD13B	50	22	100	140	409	317	470	475	33	21	17	30
ANKRD13C	2970	2582	3522	3467	2118	1584	2456	2559	3356	3021	2229	3238
ANKRD13D	604	531	258	297	444	362	674	755	473	510	340	629
ANKRD16	2607	2357	1835	2440	1313	952	1753	2044	2476	2396	1684	2527
ANKRD17	13784	12197	16676	18659	13310	10824	15121	15626	15172	13563	10113	14029
ANKRD2	10	23	5	22	6	6	7	4	13	4	14	10
ANKRD22	8	1	14	6	4	4	11	11	36	6	1	13
ANKRD23	707	600	707	881	507	444	535	609	722	634	470	650
ANKRD24	412	343	301	407	355	302	266	365	450	405	318	480
ANKRD26	1147	939	1237	1326	925	722	1048	1271	1169	1002	766	985
ANKRD27	1530	1414	2317	2511	836	557	915	1065	1677	1464	1075	1474
ANKRD28	1884	1700	3034	3945	1207	988	1419	1464	2208	1791	1398	1838
ANKRD29	8	4	3	4	4	7	2	3	3	1	4	6
ANKRD31	0	1	0	1	3	5	1	0	0	0	0	0
ANKRD33	0	0	0	0	4	3	0	1	0	1	0	0
ANKRD33B	316	303	2030	1922	1206	1234	1251	1101	621	563	399	414
ANKRD34A	3	0	2	6	8	1	0	2	0	2	1	4
ANKRD34B	4	0	7	6	6	7	3	2	2	2	2	6
ANKRD34C	35	44	13	30	42	64	32	26	29	31	21	58
ANKRD35	18	10	10	24	17	25	10	14	23	11	7	6
ANKRD36	1	0	1	2	12	14	0	3	2	4	1	0
ANKRD37	375	289	284	203	102	77	172	187	361	295	264	319
ANKRD39	764	614	746	804	403	377	543	524	665	681	448	655
ANKRD40	2105	2162	2807	2989	1382	880	1474	1728	2403	1961	1495	1921
ANKRD42	12	11	4	13	16	13	3	3	14	15	9	8
ANKRD44	16417	14469	2371	3208	2876	2244	2228	2771	15445	14698	10518	15155
ANKRD45	0	0	2	11	6	7	3	1	0	0	0	0
ANKRD46	757	642	642	734	394	274	488	606	796	719	544	695
ANKRD49	678	767	2566	2740	848	634	1122	1180	976	739	585	524
ANKRD50	1062	974	518	699	517	313	616	767	1186	1065	826	1095
ANKRD52	3786	3213	3030	4107	2432	1692	2570	2835	3572	3605	2638	4359
ANKRD53	38	42	64	69	17	28	34	28	32	52	22	63
ANKRD54	1161	1023	950	994	502	434	593	663	1259	974	811	1094
ANKRD55	34	29	15	27	41	30	21	34	66	57	41	21
ANKRD6	189	187	157	220	140	160	154	132	235	173	139	219
ANKRD60	0	1	1	0	1	1	1	1	0	1	1	1
ANKRD61	271	217	232	262	157	123	153	161	244	286	193	263
ANKRD63	5	8	0	0	3	8	1	2	4	5	1	8
ANKRD65	0	0	0	0	2	0	2	2	0	0	0	0
ANKRD66	1	1	0	0	3	6	1	0	6	0	2	1
ANKRD7	6	3	4	3	0	4	0	4	2	0	3	2
ANKRD9	97	122	112	124	189	102	275	302	150	109	103	124
ANKS1	1663	1306	1520	1603	901	611	957	989	1716	1622	1180	1642
ANKS1B	14	13	4	5	50	40	23	29	20	22	12	13
ANKS3	1957	1748	1644	1939	1033	788	1523	1540	2079	1876	1265	1850
ANKS4B	154	130	64	129	179	187	62	81	122	141	79	191
ANKS6	42	23	14	29	16	8	12	10	35	27	14	37
ANKUB1	124	131	116	134	143	116	115	90	158	160	105	154
ANKZF1	1726	1547	1188	1582	892	699	998	1203	2034	1837	1250	1513
ANLN	176	150	139	146	93	43	68	67	402	265	181	179
ANO1	17	6	4	27	15	19	9	7	15	15	10	4
ANO10	980	888	331	525	901	649	1191	1399	1127	952	752	980
ANO2	1	1	0	1	6	9	0	1	1	1	0	1
ANO3	1	0	0	1	6	7	1	1	0	0	1	0
ANO4	427	363	181	281	218	183	169	180	372	406	302	448
ANO5	4	0	0	2	10	8	0	2	1	2	0	1
ANO6	3944	3582	1398	1986	1800	1080	1500	1672	4431	3776	3157	4053
ANO7	11	31	22	25	12	13	10	12	22	13	12	17
ANO8	515	363	333	422	307	194	351	444	515	499	316	448
ANO9	3	3	3	5	12	19	21	19	5	2	5	1
ANP32-PS	0	1	0	1	0	2	0	2	3	0	1	1
ANP32A	4177	4038	4402	6022	2703	1668	2170	2918	6647	4650	3887	4256
ANP32B	1772	1704	2831	5957	4207	2979	2866	4244	3187	2201	1834	2414
ANP32B-PS1	1	1	4	1	5	9	1	5	3	0	1	1
ANP32E	2209	2212	3612	5287	2061	1469	2066	2360	3075	2328	1900	2680
ANPEP	133	195	36	105	110	72	51	39	213	128	149	168
ANTXR1	205	128	81	190	240	201	277	301	151	148	115	208
ANTXR2	1845	1539	441	725	403	337	389	449	1580	1238	1037	1492
ANTXRL	0	0	0	0	8	4	0	0	0	0	0	0
ANXA1	437	444	65	218	99	97	156	75	726	315	343	330
ANXA10	0	0	0	0	0	1	0	0	3	0	2	0
ANXA11	1385	1291	661	806	635	372	494	626	1878	1619	1200	1584
ANXA13	0	0	0	0	0	2	0	0	0	1	2	0
ANXA2	698	693	200	603	386	243	407	249	1281	672	808	670
ANXA3	152	217	52	234	139	78	99	75	236	206	152	180
ANXA4	899	830	507	877	560	381	508	449	1264	1030	843	1005
ANXA5	1111	1222	310	971	833	454	659	627	1622	1189	1249	1234
ANXA6	8222	7457	1423	2557	1245	844	979	1084	9077	7539	6218	7417
ANXA7	2438	2240	1966	2261	1141	679	1116	1232	3393	2538	2005	2164
ANXA8	1	2	0	0	3	4	2	2	6	1	0	0
ANXA9	108	83	63	102	58	40	73	94	156	128	103	114
AOAH	202	129	73	232	185	127	139	114	303	219	204	210
AOC1	0	1	0	0	6	4	0	1	1	0	1	0
AOC2	420	413	1336	1504	638	626	709	688	527	461	326	484
AOC3	42	48	50	68	47	57	35	22	39	30	27	38
AOX1	183	150	113	185	195	136	142	121	160	154	107	168
AOX2	12	16	5	10	12	16	4	8	10	7	5	10
AOX3	16	18	19	18	41	20	11	10	15	21	9	27
AOX4	38	25	11	31	41	46	26	21	71	50	35	40
AP1AR	1805	1715	2206	2748	1559	1190	1375	1735	1970	1522	1293	1797
AP1B1	3647	3246	2595	3201	1545	1106	1922	2236	4370	3521	2778	3707
AP1G1	6096	5562	7167	8239	3770	3020	4518	4801	7316	5832	4676	6083
AP1G2	2001	1659	1213	1638	1308	859	1362	1572	2223	2013	1401	2316
AP1M1	2879	2561	1421	2197	1237	775	1071	1303	3181	2798	2043	3287
AP1M2	130	134	25	35	21	22	23	18	143	137	95	90
AP1S1	337	375	220	332	191	88	178	210	541	409	324	408
AP1S2	1008	1024	594	640	588	376	619	620	1462	1075	955	1084
AP1S3	4078	3858	2227	3780	3348	3212	2274	3240	3981	3708	2931	4533
AP2A1	1906	1715	1874	2158	1177	809	1322	1612	2025	1782	1372	1944
AP2A2	2687	2329	2620	2897	1727	1096	1926	2152	3375	2714	2212	2762
AP2B1	8294	7774	10159	11503	5164	3493	6217	7297	9948	8569	6597	8031
AP2M1	4759	4381	6110	6414	3397	2341	3487	4164	6104	4610	4130	4807
AP2S1	1343	1224	1585	1541	673	354	785	930	1578	1236	1094	1155
AP3B1	4047	3731	2939	3943	3130	2259	3132	3799	5161	4178	3174	3956
AP3B2	136	103	89	146	94	78	68	63	124	128	80	155
AP3D1	5380	4845	5346	6000	3149	2396	3408	3862	5809	5210	3851	5309
AP3M1	2590	2470	2905	3262	1575	1044	1988	1089	3327	2524	1946	2250
AP3M1-PS	7	0	3	12	11	3	0	3	5	0	2	8
AP3M2	1221	1099	440	625	492	310	441	524	1405	1195	956	1171
AP3S1	343	337	319	355	202	95	251	209	470	343	299	312
AP3S1-PS1	0	0	0	0	5	0	0	11	0	0	0	0
AP3S1-PS2	7	6	6	4	9	0	5	13	0	3	3	12
AP3S2	1336	1320	1794	2400	1106	864	1435	1542	1465	1242	1047	1315
AP4B1	1534	1403	1216	1229	899	572	1191	1406	1683	1446	1156	1390
AP4E1	2477	2192	1960	2531	1400	1269	1685	1599	2418	2252	1618	2649
AP4M1	1305	1076	1359	1436	775	542	975	991	1371	1170	858	1217
AP4S1	683	625	764	869	295	203	326	382	731	580	540	597
AP5B1	1216	1040	924	833	531	379	586	726	1357	1145	812	1210
AP5M1	1569	1346	1529	1454	526	367	858	929	1571	1431	1150	1242
AP5S1	237	192	205	198	131	79	191	198	265	230	167	230
AP5Z1	1763	1452	1614	1700	1229	954	1508	1746	1800	1852	1191	1868
APAF1	2746	2396	1190	1337	9111	6821	14330	15180	2791	2453	1859	2551
APBA1	193	143	81	126	102	110	63	59	161	145	149	170
APBA2	294	212	202	403	592	557	435	346	312	274	175	261
APBA3	631	549	1125	1003	428	256	517	605	673	553	408	538
APBB1	176	159	175	129	54	51	50	46	194	194	147	213
APBB1IP	4143	3805	2263	4038	2783	2026	1816	1904	4332	3990	2821	5363
APBB2	323	259	193	208	486	331	528	608	279	296	180	336
APC	9459	8542	7274	8127	8512	6439	10198	11276	9799	8789	6419	8632
APC-PS1	62	45	42	64	49	29	56	44	62	52	58	84
APC2	423	401	619	502	371	321	291	409	470	497	323	564
APCDD1	2	11	1	6	6	9	3	3	2	4	2	4
APCS	0	0	0	0	0	0	0	0	0	0	0	0
APEH	2597	2396	2317	2781	1914	1289	2095	2576	3324	2885	1943	2834
APELA	0	0	0	0	0	1	0	0	0	0	0	0
APEX1	1052	1173	7043	7900	2013	1415	2977	3138	1472	1023	842	992
APEX2	916	837	664	904	554	441	559	601	866	883	595	962
APH1A	1346	1148	1695	1669	631	401	782	877	1448	1078	964	1265
APH1B	238	150	128	148	128	74	99	74	369	286	299	235
APH1C	204	133	81	152	113	88	109	95	190	201	154	186
API5	4781	4459	10706	9776	3098	2086	4288	4494	5892	4587	3819	4156
API5-PS	0	0	0	0	1	1	0	0	0	0	0	0
APIP	306	348	256	370	159	97	135	207	462	346	267	294
APITD1	128	100	156	126	75	55	58	76	172	97	100	104
APLF	509	450	493	499	447	331	437	495	656	503	414	476
APLN	24	24	5	14	13	22	11	16	22	24	27	27
APLNR	25	45	1	35	12	9	2	2	28	23	31	21
APLP1	10	2	1	11	9	7	2	2	4	10	12	3
APLP2	1488	1426	1192	1602	1580	905	1890	2157	2367	2022	1455	1627
APMAP	712	679	1309	1604	544	446	659	737	942	719	637	659
APOA1	1	0	4	0	4	1	0	0	0	0	2	0
APOA1BP	715	694	703	843	365	235	487	534	909	648	592	574
APOA2	3	3	7	4	7	5	4	5	7	4	5	2
APOA4	0	0	0	0	2	3	0	0	0	0	0	1
APOA5	1	1	3	1	7	8	4	3	0	3	0	2
APOB	1	1	0	2	6	11	1	2	0	0	0	1
APOBEC1	2253	2553	2444	3096	4142	3037	4897	5283	2748	2178	1902	2144
APOBEC2	147	134	76	66	69	60	56	91	132	137	96	150
APOBEC3	23199	22609	20116	25234	15538	12559	16759	18205	28039	23658	17002	23783
APOBEC4	7	6	0	3	1	4	1	2	4	4	3	8
APOBR	284	257	101	366	340	197	183	179	597	388	424	405
APOC1	132	116	31	93	44	13	46	19	128	65	66	81
APOC2	19	39	6	14	24	12	20	12	50	27	37	23
APOC3	0	0	0	0	0	1	0	0	0	0	0	0
APOC4	790	688	525	665	560	517	563	403	730	772	530	969
APOD	30	30	30	34	22	37	25	15	22	26	21	48
APOE	11317	14116	3839	9662	7461	3194	4719	4067	16621	14775	12399	9549
APOF	196	163	113	158	103	88	106	123	177	174	124	170
APOH	3	5	5	2	2	0	4	5	6	4	1	7
APOL10A	1	3	0	4	6	14	2	0	41	20	5	7
APOL10B	27	24	10	38	56	44	59	90	47	34	46	29
APOL11A	0	1	0	1	3	1	0	0	12	8	3	0
APOL11B	8	309	5	163	18	48	6	10	548	217	42	229
APOL6	77	70	46	77	60	46	65	53	77	70	52	102
APOL7A	20	18	10	13	20	12	13	16	27	22	17	23
APOL7B	63	60	42	67	29	29	24	12	47	34	43	94
APOL7C	880	917	662	1664	108	97	226	319	697	517	595	853
APOL7E	357	179	169	313	203	187	212	214	400	340	249	264
APOL8	0	2	14	26	25	38	21	16	47	20	14	6
APOL9A	2	0	1	3	2	9	0	0	0	0	3	1
APOL9B	9	8	3	10	11	7	3	3	20	13	16	5
APOLD1	112	78	52	67	69	79	48	58	87	69	68	107
APOM	66	70	79	87	40	37	36	28	85	56	51	56
APON	15	22	26	23	13	12	20	13	21	20	12	17
APOO	153	69	257	309	287	166	362	305	142	146	140	79
APOO-PS	7	73	66	63	16	55	120	210	82	7	15	38
APOOL	694	681	660	814	526	415	482	493	757	678	515	636
APOPT1	1033	920	1251	1613	777	604	973	1003	1160	997	717	1137
APP	732	681	328	764	1437	851	1164	1385	1366	1272	1108	1105
APPBP2	2884	2641	3415	4131	1854	1453	2042	2089	3215	2641	1979	3091
APPL1	4052	3770	3500	4487	4977	3382	6785	7358	4762	4023	3046	3847
APPL2	1637	1471	911	876	915	664	923	968	1753	1820	1302	1751
APRT	697	598	2888	2817	2386	1411	4244	4581	899	653	629	577
APTX	948	897	814	1271	716	570	687	785	1049	946	690	1009
AQP1	25	80	27	48	14	15	28	16	525	273	228	71
AQP10-PS	59	55	49	70	25	14	31	37	58	47	32	56
AQP11	368	390	582	756	412	342	369	323	489	431	289	537
AQP12	0	0	0	0	2	0	1	0	0	0	0	0
AQP2	0	0	0	0	3	1	0	0	0	0	0	0
AQP3	92	98	81	126	135	114	78	85	134	135	72	164
AQP4	11	9	4	8	14	7	10	9	13	15	17	13
AQP5	0	0	0	0	1	1	0	0	0	0	0	0
AQP6	1	0	0	0	1	2	0	1	0	0	0	0
AQP7	436	341	389	560	636	666	442	387	410	486	338	516
AQP8	0	0	0	0	2	1	0	1	0	0	0	0
AQP9	79	76	52	71	51	68	38	41	91	72	65	87
AQR	4808	4604	8796	9806	6040	4492	7321	8270	6264	5003	3749	4769
AR	88	55	35	49	75	82	44	39	58	63	51	69
ARAF	4384	3655	3386	4079	3067	2255	3620	4091	5117	4688	3276	4367
ARAP1	10547	9145	4642	5883	10418	7329	13438	15884	11010	10501	7420	11622
ARAP2	9031	8301	9630	8080	15128	13363	18303	19388	11913	10103	7850	8357
ARAP3	187	118	48	179	115	105	108	85	231	187	158	201
ARC	51	52	116	109	92	65	223	195	45	36	26	48
ARCN1	6326	5945	9540	9742	4072	2901	4737	5190	7751	6109	4893	5756
AREG	0	0	0	1	6	5	3	5	2	1	0	1
AREL1	4212	4035	4640	5101	2544	1751	3275	3740	5418	4344	3332	3910
ARF1	5220	5303	6866	8844	4308	2739	4744	5420	7244	5147	4344	5284
ARF2	673	662	768	804	303	163	386	397	857	660	546	588
ARF3	3505	3050	2878	3325	1872	1317	1993	2317	3424	3352	2663	3963
ARF4	2078	2199	2255	2431	1274	917	1316	1350	2954	2154	1824	2294
ARF5	1373	1406	1327	1486	768	473	921	1145	1775	1257	1196	1344
ARF6	11118	10804	14287	11839	4894	3485	5184	5956	14094	10143	8622	9187
ARFGAP1	2522	2299	2623	3014	1564	1166	1996	2167	2641	2443	1728	2440
ARFGAP2	3161	2733	3495	3930	2028	1449	2766	3038	3589	2944	2424	3070
ARFGAP3	516	441	295	415	284	213	275	278	707	466	467	395
ARFGEF1	11124	9707	9726	11447	6900	5117	7696	7922	11738	11161	8407	10887
ARFGEF2	5582	5065	3784	4709	3349	2637	4021	4286	6223	5333	3995	5954
ARFGEF3	3	3	2	3	15	18	1	6	24	7	9	2
ARFIP1	1376	1274	1078	1182	548	398	835	708	1593	1241	1072	1158
ARFIP2	1204	1079	2090	2526	1205	853	1272	1632	1439	1158	897	1081
ARFRP1	1779	1415	1955	2377	1002	793	1230	1452	1866	1569	1241	1862
ARG1	42	53	65	81	29	44	88	43	56	67	55	61
ARG2	48	72	58	94	58	58	48	36	82	57	45	69
ARGLU1	7570	7269	6977	8357	4540	3380	5293	6237	8769	7287	5369	6523
ARHGAP1	2598	2427	2077	2705	1385	1061	1565	1762	3025	2604	1961	2545
ARHGAP10	220	159	133	228	210	177	262	248	300	250	205	195
ARHGAP11A	1077	1104	916	1122	1249	825	1334	1496	1718	1143	931	1352
ARHGAP12	2839	2634	2158	2503	1519	1139	1868	2023	2934	2617	2027	2600
ARHGAP15	12927	10755	2792	3516	2737	2264	2186	2122	11180	10604	8360	10512
ARHGAP17	12802	11323	5317	8814	4342	2882	5561	5566	11551	10984	7794	13027
ARHGAP18	938	752	138	296	232	143	187	174	1134	923	732	796
ARHGAP19	870	815	413	707	480	270	512	453	1464	1152	1385	1341
ARHGAP20	65	42	41	58	41	42	47	32	52	54	47	90
ARHGAP21	1147	1121	959	1237	2482	1860	3002	3151	1647	1404	1110	1424
ARHGAP22	50	46	21	31	56	42	42	58	55	47	42	51
ARHGAP23	265	189	106	260	299	211	349	303	295	299	216	265
ARHGAP24	2642	2535	4623	5179	3384	2762	4824	4859	3051	2585	1983	2506
ARHGAP25	9779	9744	6443	8097	3761	2930	4026	4450	10463	8415	6701	8791
ARHGAP26	8197	6913	3075	3653	3132	2481	2774	3167	8545	8085	5683	8378
ARHGAP27	3506	3213	2210	2603	2113	1431	2126	2626	4053	3331	2506	3731
ARHGAP28	28	42	4	40	22	23	14	9	46	32	9	33
ARHGAP29	196	144	100	273	125	87	133	74	208	195	176	154
ARHGAP30	20246	19037	22137	23176	11032	7700	11618	13554	23347	19353	15198	20662
ARHGAP31	1362	1164	461	801	759	653	523	472	1413	1325	935	1512
ARHGAP32	400	315	139	259	261	201	224	170	423	411	373	557
ARHGAP33	188	177	25	54	27	39	19	32	160	163	101	227
ARHGAP35	2534	2339	3047	3490	7544	5769	9831	11389	2510	2195	1623	2434
ARHGAP36	0	0	0	0	6	2	0	0	0	0	0	0
ARHGAP39	1303	1091	991	1315	859	625	763	757	1356	1263	849	1340
ARHGAP4	16035	13510	5473	6267	2927	2006	2792	3944	17003	15831	10443	14045
ARHGAP40	0	0	19	10	15	25	15	6	0	0	1	1
ARHGAP42	229	171	83	144	109	109	77	58	186	217	160	229
ARHGAP44	15	17	27	38	14	13	11	15	25	26	16	26
ARHGAP5	1273	969	1079	1331	676	411	704	645	1607	1374	1292	1152
ARHGAP6	423	334	132	229	296	193	288	406	638	525	378	423
ARHGAP8	34	40	18	19	28	11	26	25	38	21	23	24
ARHGAP9	3080	2404	848	1165	709	510	723	868	3186	2696	2092	2364
ARHGDIA	8771	8509	10369	13230	5263	3252	5608	7091	11851	8593	7121	9144
ARHGDIB	17061	16399	8010	9431	6959	4157	6523	9111	22519	16434	12799	14425
ARHGDIG	7	27	38	71	22	22	7	5	15	10	7	22
ARHGEF1	18431	14157	3952	7402	6847	5189	5538	6900	18113	18823	12471	20780
ARHGEF10	299	258	141	175	118	99	124	109	325	245	218	216
ARHGEF10L	149	143	34	151	182	65	82	62	121	105	72	68
ARHGEF11	2635	2453	1440	1543	1085	743	1141	1378	2694	2558	1808	2679
ARHGEF12	1719	1373	1108	1592	1588	1233	1220	1485	2796	2455	1912	1900
ARHGEF15	504	444	315	511	359	331	384	293	537	474	343	549
ARHGEF16	1	0	1	1	5	8	0	6	0	1	1	2
ARHGEF17	115	40	18	136	54	53	40	25	54	64	43	19
ARHGEF18	13569	12607	2076	2311	3618	2979	3479	3809	11810	12909	7929	13745
ARHGEF19	0	0	0	0	8	9	2	14	1	1	1	0
ARHGEF2	6123	4890	2753	4032	2654	1771	2141	2268	6056	5767	4326	7259
ARHGEF25	32	9	8	51	25	26	12	13	27	42	17	11
ARHGEF26	245	242	149	262	142	137	190	140	242	226	152	241
ARHGEF28	1	2	2	3	12	15	5	5	2	4	2	3
ARHGEF3	8537	8000	2752	3946	3792	2224	4040	5555	9896	7918	5878	7313
ARHGEF33	6	6	21	27	66	43	70	75	12	7	5	8
ARHGEF37	134	68	19	150	78	44	30	24	124	88	86	30
ARHGEF38	0	6	4	4	2	5	1	3	2	0	0	2
ARHGEF39	79	86	54	87	37	40	39	58	124	87	68	70
ARHGEF4	752	612	787	929	621	489	776	855	854	711	551	845
ARHGEF40	1344	1195	808	1443	1366	1120	1151	1213	1448	1284	866	1573
ARHGEF5	562	429	273	394	374	312	368	335	581	538	396	605
ARHGEF6	7001	6472	4468	6043	4200	2823	5290	6120	8578	7134	5583	6081
ARHGEF7	4008	3392	2936	3964	2751	2025	2763	2996	3912	3761	2673	4363
ARHGEF9	70	74	28	69	156	144	213	219	75	85	37	85
ARID1A	16270	14732	10318	12222	10778	8215	8582	10018	15888	16306	10718	19580
ARID1B	8049	7503	5793	6033	4641	3626	4083	5111	8708	8284	5394	8717
ARID2	6112	5711	5704	6447	3641	2685	4172	4510	6114	5364	3949	5480
ARID3A	1955	2040	1669	2102	603	455	553	619	2122	1599	1273	2017
ARID3B	3938	3395	1868	2315	1909	1265	2122	2775	4432	4272	2791	3968
ARID3C	0	1	7	9	7	10	5	1	0	0	0	0
ARID4A	5716	4948	2843	4020	5014	4086	3953	4777	6622	5678	4252	5847
ARID4B	8943	7865	5633	6783	5164	4587	4603	5245	9783	8839	6385	8371
ARID5A	4824	4368	2462	2602	3265	3060	3416	3629	5321	5015	3527	5590
ARID5B	3217	2774	1169	1868	2318	1699	1959	2373	3311	3252	2115	3116
ARIH1	5380	4935	7244	6600	3564	2752	4341	4811	6436	5567	4295	5349
ARIH2	3533	3238	3869	4162	2673	2202	3125	3320	3764	3395	2405	3338
ARL1	1386	1374	2123	2449	837	533	989	992	1867	1309	1270	1353
ARL10	365	382	240	307	171	118	210	242	392	331	261	379
ARL11	23	23	7	22	20	8	16	11	51	31	31	47
ARL13A	38	44	15	35	17	19	26	17	25	37	14	33
ARL13B	853	785	693	789	1328	913	1602	1805	1016	810	677	666
ARL14	13	11	4	14	12	3	12	4	11	21	16	13
ARL14EP	1031	1088	1477	1526	630	437	862	942	1345	1056	844	924
ARL14EPL	7	13	3	8	19	25	10	21	7	7	10	12
ARL15	343	292	225	326	221	168	230	239	443	360	251	319
ARL16	451	444	564	690	294	263	337	381	509	454	349	478
ARL2	436	332	385	492	236	162	315	402	449	377	285	363
ARL2BP	1161	1198	553	985	592	356	576	660	1626	1150	915	1325
ARL3	165	188	297	314	116	64	111	144	292	180	164	148
ARL4A	1023	995	690	931	739	600	602	603	1231	1031	746	1052
ARL4C	779	475	224	510	404	286	433	543	723	546	465	539
ARL4D	117	60	77	109	68	63	174	132	91	73	66	112
ARL5A	3787	3920	5530	5701	1922	1253	2311	2517	4917	3914	3295	3621
ARL5B	1475	1374	2458	1988	1240	1228	1547	1358	1380	1357	1033	1547
ARL5C	2389	2563	561	1185	635	460	701	627	2461	2056	1652	2178
ARL6	51	58	56	90	37	21	31	49	60	56	52	40
ARL6IP1	6609	6099	8590	7932	2961	1680	4120	4389	8101	6058	5908	5459
ARL6IP4	892	935	1316	1600	756	521	808	1088	1139	833	676	836
ARL6IP5	1646	1420	1029	1210	508	360	613	665	2099	1646	1381	1409
ARL6IP6	712	595	796	687	316	208	388	442	820	686	581	642
ARL8A	1364	1223	836	1102	1081	702	1185	1420	1497	1340	1044	1376
ARL8B	2539	2499	3733	4379	2219	1465	2540	2744	3586	2691	2178	2702
ARL9	9	6	35	31	52	56	46	45	11	15	10	9
ARMC1	1099	991	1485	1471	668	446	1001	917	1337	1146	904	1163
ARMC10	1835	1773	2617	2871	1094	768	1306	1568	2243	1677	1449	1588
ARMC12	2	4	0	1	2	9	4	1	2	3	0	0
ARMC2	1739	1558	1231	2264	1299	1115	1741	1421	1425	1521	1313	1421
ARMC3	89	86	11	14	17	11	7	15	135	102	127	104
ARMC4	1	0	0	0	3	2	1	0	1	0	0	0
ARMC5	797	710	773	846	597	422	703	895	918	778	553	797
ARMC6	288	253	849	680	179	100	264	307	333	246	228	265
ARMC7	519	445	492	731	498	321	411	516	653	516	433	533
ARMC8	2612	2563	4259	5049	1899	1358	2559	2708	2865	2548	2071	2686
ARMC9	1530	1319	742	880	1249	1218	1150	1370	1498	1535	1053	2051
ARMCX1	15	13	0	21	19	9	4	3	13	3	12	6
ARMCX2	636	579	462	669	334	224	386	404	762	608	493	543
ARMCX3	490	472	360	479	353	268	329	388	676	546	485	508
ARMCX4	63	64	45	117	68	41	40	31	57	53	39	52
ARMCX5	788	783	716	1000	576	388	628	752	859	729	598	759
ARMCX6	26	43	35	65	39	19	40	40	42	29	31	27
ARMT1	3535	3224	3168	3808	2712	2432	2427	3036	3963	3686	2534	3929
ARNT	2442	2147	1269	1672	1252	1001	1198	1389	2630	2454	1744	2819
ARNT2	23	20	8	14	33	33	14	12	14	16	17	20
ARNTL	1826	1626	892	957	1394	980	1456	1672	2009	1739	1259	1665
ARNTL2	1355	1097	763	1107	1201	1141	900	829	1274	1194	802	1550
ARPC1A	1471	1377	1211	1365	715	541	869	938	1606	1347	1208	1569
ARPC1B	12290	11467	14057	14689	5744	3513	6784	7353	13958	10593	9539	10802
ARPC2	9476	9420	9426	11473	7374	4691	9005	10529	12634	9353	8061	8993
ARPC3	5768	5549	6284	6591	3240	2114	3311	3886	7843	5276	4874	4568
ARPC4	5357	4851	6718	7551	3447	1949	4010	4586	6059	4576	3963	4562
ARPC5	8157	8161	5688	6944	3400	1995	4136	4688	9509	6972	6400	7341
ARPC5L	8487	8486	9318	10921	2563	1558	3097	3584	9167	7210	5303	7602
ARPIN	42	41	20	42	31	18	29	35	56	36	43	40
ARPP19	1739	1717	2859	3137	1068	717	1377	1428	2105	1642	1333	1552
ARPP21	73	76	53	91	109	139	90	69	109	95	66	93
ARR3	11	10	11	21	11	18	8	5	6	10	1	7
ARRB1	3875	3290	609	1360	932	591	691	702	4432	4019	3242	3967
ARRB2	2151	1765	1490	1816	823	541	680	774	2474	2240	1688	1726
ARRDC1	2329	2165	962	1013	782	474	970	1232	2307	2029	1462	1945
ARRDC2	472	427	575	699	295	179	354	374	561	466	329	425
ARRDC3	2510	2744	3480	5068	4345	3678	6555	6999	3232	3223	2153	1976
ARRDC4	137	109	70	122	71	55	59	56	169	118	128	122
ARRDC5	6	6	0	3	1	1	0	0	2	3	1	7
ARSA	532	479	232	320	210	125	254	343	618	507	408	541
ARSB	582	438	271	581	1035	954	377	551	795	624	546	662
ARSG	315	299	125	254	141	127	198	194	310	299	275	319
ARSI	43	22	17	30	17	16	9	9	40	54	50	34
ARSJ	0	0	0	0	2	1	0	0	0	0	0	0
ARSK	893	801	637	638	296	197	409	489	942	849	668	693
ART1	3	7	4	2	12	1	1	2	2	5	2	2
ART2A-PS	167	109	96	215	174	106	87	80	220	253	136	154
ART2B	223	126	109	183	135	125	116	91	289	239	111	209
ART3	27	26	19	35	25	28	23	28	39	34	26	31
ART4	48	59	22	34	16	22	20	29	84	64	49	60
ART5	17	17	17	20	7	3	5	11	6	7	7	18
ARTN	4	9	0	1	5	3	1	7	9	8	4	3
ARV1	321	305	455	587	230	177	288	290	298	298	214	350
ARVCF	300	193	177	317	121	93	145	139	257	207	129	207
ARX	0	0	0	1	5	2	1	2	0	0	0	0
ARXES1	0	0	0	0	0	0	0	2	0	0	0	2
ARXES2	29	20	14	28	17	9	14	10	16	17	16	13
AS3MT	619	588	658	998	372	224	434	485	918	705	573	624
ASAH1	2817	2919	2355	3117	1723	953	1756	1802	3947	3152	2934	2780
ASAH2	419	392	142	306	195	142	199	217	567	490	417	438
ASAP1	3439	3126	1345	2158	1697	1175	1428	1639	4001	3471	2532	3812
ASAP2	594	484	528	671	459	396	394	505	806	718	484	734
ASAP3	23	18	26	37	245	188	376	371	25	32	19	20
ASB1	1049	1243	583	818	394	244	450	478	1330	1156	817	1183
ASB10	0	0	6	3	7	10	0	3	1	0	1	0
ASB11	4	4	8	4	3	3	4	3	8	7	3	9
ASB12	0	0	0	0	2	2	0	0	0	0	0	0
ASB13	1281	1170	1069	1142	725	582	794	914	1494	1255	1019	1387
ASB14	57	75	35	70	88	80	107	91	72	59	32	72
ASB15	6	5	7	13	14	26	10	11	4	6	6	16
ASB16	4	3	3	4	4	6	6	4	1	5	2	4
ASB17	1	4	11	14	12	7	7	5	10	7	6	3
ASB18	282	177	152	277	223	226	156	208	245	271	188	331
ASB2	1489	1118	381	1179	889	452	692	797	2746	2233	1889	2010
ASB3	1159	1033	981	1020	583	423	745	741	1171	1068	830	1012
ASB4	7	10	2	5	7	4	3	4	10	6	8	16
ASB5	14	25	40	38	23	14	16	12	32	30	11	19
ASB6	1161	1019	1436	1597	814	671	937	1014	1295	1041	824	1096
ASB7	1078	920	932	1191	596	460	624	721	1033	958	679	1020
ASB8	688	661	587	754	410	279	465	549	800	628	492	625
ASB9	0	0	0	0	2	3	0	0	0	0	0	0
ASCC1	425	372	350	451	392	272	429	428	529	412	297	408
ASCC2	1311	1093	2106	2569	1932	1417	2019	2151	1578	1470	1013	1515
ASCC3	6751	6305	8863	9540	4522	3480	5695	5747	7382	6209	4852	5942
ASCL1	6	1	1	2	6	10	1	0	1	3	0	4
ASCL2	2	0	0	0	3	0	0	0	1	0	0	0
ASCL3	2	4	3	3	9	9	1	5	1	0	0	4
ASCL4	89	75	54	77	79	67	76	94	92	112	58	114
ASCL5	0	0	0	1	1	0	0	0	0	0	0	0
ASF1A	1228	1151	1632	1480	630	357	736	734	1392	1287	930	1065
ASF1B	223	224	440	374	141	63	144	134	517	268	252	178
ASGR1	0	0	0	0	1	3	0	0	0	0	0	0
ASGR2	4	3	1	0	6	0	0	1	7	8	5	8
ASH1L	18468	16018	16494	19828	12275	10253	13345	14227	18260	17407	12137	18202
ASH2L	2195	2026	2018	3123	1580	1312	1737	2025	2531	2191	1606	2187
ASIC1	129	126	122	161	76	74	106	136	159	145	96	163
ASIC2	3	1	0	2	10	12	2	0	1	0	1	2
ASIC3	89	103	82	76	65	38	44	58	105	110	69	87
ASIC4	9	6	8	13	6	10	2	3	9	5	8	10
ASIC5	2	1	50	71	66	81	29	12	3	2	2	3
ASL	521	418	243	370	274	194	221	228	553	426	384	475
ASMT	0	0	9	6	5	16	3	1	0	3	1	4
ASNA1	1072	1018	2546	2445	922	535	1125	1311	1389	958	884	905
ASNS	31	40	216	178	94	84	70	69	286	131	135	32
ASNSD1	3341	3073	4396	4093	1533	1013	2021	2318	4443	3259	2869	2840
ASPA	216	188	109	164	137	134	145	135	257	234	201	241
ASPDH	1	3	4	2	8	19	4	3	3	6	4	5
ASPG	1	0	0	0	3	10	0	1	0	1	0	0
ASPH	568	469	246	487	544	340	451	423	718	615	633	630
ASPHD1	194	133	157	260	199	188	175	170	197	161	106	247
ASPHD2	7	12	2	5	1	9	2	10	10	9	5	9
[truncated: 30,545 more rows]
