# Supplementary material for: iDEP: an integrated web application for differential expression and pathway analysis of RNA-Seq data
Source: BMC Bioinformatics. 2018 Dec 19;19:534. doi: 10.1186/s12859-018-2486-6 (PMC6299935; doi:10.1186/s12859-018-2486-6)
Supplement: Supplementary file 9 — Experiment design file for the mouse ionization/p53 dataset. This file was used in our analysis. (CSV 226 bytes) [file 12859_2018_2486_MOESM9_ESM.csv]

	null_mock_1	null_mock_2	null_IR_1	null_IR_2	wt_IR_1	wt_IR_2	wt_IR_3	wt_IR_4	wt_mock_1	wt_mock_2	wt_mock_3	wt_mock_4
p53	null	null	null	null	wt	wt	wt	wt	wt	wt	wt	wt
Treatment	mock	mock	IR	IR	IR	IR	IR	IR	mock	mock	mock	mock
